# Supplementary material for: 2-(2-Meth­oxy­phen­yl)-4,5-bis­(4-methyl­phen­yl)-1H-imidazol-3-ium 2,4,6-tri­nitro­phenolate
Source: IUCrdata. 2026 Jun 2;11(Pt 6):x260560. doi: 10.1107/S2414314626005602 (PMC13330801; doi:10.1107/S2414314626005602)
Supplement: Supplementary file 1 [file x-11-x260560-sup1.cif]

##############################################################################
#                                                                            #
# This CIF contains the data for a data article accepted for                 #
# publication in IUCrData. It conforms to the requirements of                #
# Notes for Authors for IUCrData, and has been                               #
# peer reviewed under the auspices of IUCrData.                              #
#                                                                            #
# Full details of the Crystallographic Information File format               #
# are given in the paper "The Crystallographic Information File (CIF):       #
# a New Standard Archive File for Crystallography" by S. R. Hall, F. H.      #
# Allen and I. D. Brown [Acta Cryst. (1991), A47, 655-685].                  #
#                                                                            #
# The current version of the core CIF dictionary is obtainable from          #
# ftp://ftp.iucr.org/pub/cif_core.dic.                                       #
#                                                                            #
# Software is freely available for graphical display of the structure(s)     #
# in this CIF. For information consult the CIF software page                 #
# http://www.iucr.org/resources/cif/software.                                #
#                                                                            #
# This file may be used for bona fide research purposes within the           #
# scientific community so long as proper attribution is given to the data    # 
# article from which it was obtained.                                        #
#                                                                            #
##############################################################################
data_I
_audit_creation_method
;
Olex2 1.5
(compiled 2026.05.15 svn.rea2f22b2 for OlexSys, GUI svn.r7569)
;
_journal_date_recd_electronic     2026-05-25
_journal_date_accepted     2026-05-27
_journal_name_full     'IUCrData'
_journal_year     2026
_journal_volume     11
_journal_issue      1
_journal_page_first     0
_journal_page_last     0
_journal_paper_category     HO
_journal_paper_doi     10.1107/S2414314626005602
_journal_coeditor_code     BT4200
_publ_contact_author_name     'Peter Solo'
_publ_contact_author_address
;
Department of Chemistry, St. Joseph's College (A), Jakhama, Nagaland, 797001,
India
Department of Environmental Studies, St. Xavier College, Jalukie, Nagaland,
India
;
_publ_contact_author_email     'solopeter82@gmail.com'
_publ_contact_author_fax     ?
_publ_contact_author_phone     '+91-7628857743'
_publ_section_title
;
2-(2-Methoxyphenyl)-4,5-bis(4-methylphenyl)-1<i>H</i>-imidazol-3-ium
2,4,6-trinitrophenolate
;
_publ_section_title_footnote     .
loop_
    _publ_author_name
    _publ_author_footnote
    _publ_author_address
    'Solo, Peter' .
;
Department of Chemistry, St. Joseph's College (A), Jakhama, Nagaland, 797001,
India
Department of Environmental Studies, St. Xavier College, Jalukie, Nagaland,
India
;
    'Doss, M. Arockia' .
;
School of Science and Humanities, St. Joseph University, Emmanuel Educity,
Tindivanam-604307,
India
;
    'Pillay, Michael' .
;
Department of Life and Consumer Sciences
College of Agriculture and Environmental Sciences
Florida Campus
University of South Africa
Johannesburg 1709
South Africa
;
    'William Raja, Tharsius Raja' .
;
Department of Life and Consumer Sciences
College of Agriculture and Environmental Sciences
Florida Campus
University of South Africa
Johannesburg 1709,
South Africa
Postgraduate and Research
Department of Biotechnology
Bishop Heber College (Autonomous)
Tiruchirappalli
Tamil Nadu - 620 017
India
;
    'Lizhohrii, Cecillia' .
;
Department of Chemistry, St. Joseph's College (A), Jakhama, Nagaland,
797001,
India
;
    'Mi, Agnes' .
;
Department of Chemistry, St. Joseph's College (A), Jakhama, Nagaland, 797001,
India
;
    'Shimray, Nimchan' .
;
Department of Chemistry, St. Joseph's College (A), Jakhama, Nagaland,
797001,
India
;
_publ_section_synopsis
;
The title imidazolium picrate salt crystallizes in the triclinic space group
<i>P</i>\=1. The asymmetric unit consists of one imidazolium cation and one
picrate anion. There is an intramolecular N---H...O hydrogen bond within the
imidazolium cation and  an intermolecular N---H...O hydrogen bond between the
imidazolium cation and the picrate anion. In the crystal, the ions are further
associated through \p--\p stacking interactions,
;
_database_code_depnum_ccdc_archive     2555221
_chemical_name_systematic
;
2-(2-Methoxyphenyl)-4,5-bis(4-methylphenyl)-1<i>H</i>-imidazol-3-ium
2,4,6-trinitrophenolate
;
_chemical_name_common
;
2-(2-Methoxyphenyl)-4,5-di-p-tolyl-1H-imidazol-3-ium picrate
;
_chemical_formula_moiety     'C24 H23 N2 O +, C6 H2 N3 O7 -'
_chemical_formula_sum     'C30 H25 N5 O8'
_chemical_formula_iupac     'C24 H23 N2 O +, C6 H2 N3 O7 -'
_chemical_formula_weight     583.55
_chemical_melting_point     ?
_space_group_crystal_system     triclinic
_space_group_name_H-M_alt     P-1
_space_group_name_Hall     '-P 1'
loop_
    _space_group_symop_operation_xyz
    'x, y, z'
    '-x, -y, -z'
_cell_length_a     8.4517(19)
_cell_length_b     12.359(3)
_cell_length_c     13.626(3)
_cell_angle_alpha     91.961(6)
_cell_angle_beta     103.983(6)
_cell_angle_gamma     91.860(7)
_cell_volume     1379.1(5)
_cell_formula_units_Z     2
_cell_measurement_reflns_used     5303
_cell_measurement_theta_min     2.31
_cell_measurement_theta_max     21.49
_cell_measurement_temperature     296.15
_exptl_crystal_description     block
_exptl_crystal_colour     'clear yellowish orange'
_exptl_crystal_size_max     0.25
_exptl_crystal_size_mid     0.18
_exptl_crystal_size_min     0.12
_exptl_crystal_density_diffrn     1.405
_exptl_crystal_density_meas     ?
_exptl_crystal_density_method     ?
_exptl_crystal_F_000     608
_exptl_absorpt_coefficient_mu     0.104
_exptl_absorpt_correction_type     none
_exptl_absorpt_process_details
;
(SADABS; Krause <i>et al.</i>,  2015)
;
_exptl_absorpt_correction_T_min     0.5175
_exptl_absorpt_correction_T_max     0.7457
_diffrn_ambient_temperature     296.15
_diffrn_source     ?
_diffrn_source_power     1.5
_diffrn_source_voltage     50.0
_diffrn_source_current     30.0
_diffrn_radiation_type     MoK\a
_diffrn_radiation_wavelength     0.71073
_diffrn_measurement_device_type     'Bruker APEXII CCD'
_diffrn_measurement_method     '\f and \w scans'
_diffrn_detector_area_resol_mean     ?
_diffrn_reflns_number     58614
_diffrn_reflns_av_R_equivalents     0.0787
_diffrn_reflns_av_unetI/netI     0.0475
_diffrn_reflns_theta_min     1.542
_diffrn_reflns_theta_max     27.839
_diffrn_reflns_theta_full     25.242
_diffrn_measured_fraction_theta_max     0.991
_diffrn_measured_fraction_theta_full     1.000
_diffrn_reflns_limit_h_min     -11
_diffrn_reflns_limit_h_max     11
_diffrn_reflns_limit_k_min     -16
_diffrn_reflns_limit_k_max     16
_diffrn_reflns_limit_l_min     -17
_diffrn_reflns_limit_l_max     17
_diffrn_standards_number     0
_refine_special_details
;
The structure was solved with <i>SHELXT</i> 2018/2 (Sheldrick, 2015<i>b</i>)
using intrinsic phasing in the triclinic space group <i>P</i>\=1 and refined
by full-matrix least-squares on <i>F</i>^2^ using <i>SHELXL</i> 2025/1
(Sheldrick, 2015<i>a</i>) within <i>OLEX2</i>. All non-hydrogen atoms were
refined anisotropically.
;
_reflns_number_total     6492
_reflns_number_gt     3785
_reflns_threshold_expression     'I > 2\s(I)'
_refine_ls_matrix_type     full
_refine_ls_R_factor_all     0.1045
_refine_ls_R_factor_gt     0.0514
_refine_ls_wR_factor_gt     0.1222
_refine_ls_wR_factor_ref     0.1547
_refine_ls_goodness_of_fit_ref     0.999
_refine_ls_restrained_S_all     0.993
_refine_ls_number_reflns     6492
_refine_ls_number_parameters     430
_refine_ls_number_restraints     206
_refine_ls_hydrogen_treatment     constr
_atom_sites_solution_hydrogens     geom
_atom_sites_solution_primary     dual
_atom_sites_solution_secondary     ?
_refine_ls_shift/su_max     0.001
_refine_ls_shift/su_mean     0.000
_refine_diff_density_max     0.249
_refine_diff_density_min     -0.158
_refine_ls_extinction_method
;
SHELXL-2019/2 (Sheldrick 2015b)
;
_refine_ls_extinction_coef     0.0146(18)
_refine_ls_extinction_expression
                                  'Fc^*^=kFc[1+0.001xFc^2^\l^3^/sin(2\q)]^-1/4^'
loop_
    _atom_type_symbol
    _atom_type_description
    _atom_type_scat_dispersion_real
    _atom_type_scat_dispersion_imag
    _atom_type_scat_source
    'C' 'C' 0.0033 0.0016
                         'International Tables Vol C Tables 4.2.6.8 and 6.1.1.4'
    'H' 'H' 0.0000 0.0000
                         'International Tables Vol C Tables 4.2.6.8 and 6.1.1.4'
    'N' 'N' 0.0061 0.0033
                         'International Tables Vol C Tables 4.2.6.8 and 6.1.1.4'
    'O' 'O' 0.0106 0.0060
                         'International Tables Vol C Tables 4.2.6.8 and 6.1.1.4'
_computing_data_collection
;
APEX2 (Bruker, 2018)
;
_computing_cell_refinement
;
SAINT V8.38A (Bruker, 2018)
;
_computing_data_reduction
;
SAINT V8.38A (Bruker, 2018)
;
_computing_structure_solution
;
<i>SHELXT2018/2</i> (Sheldrick, 2015a)
;
_computing_structure_refinement
;
<i>SHELXL2025/1</i> (Sheldrick, 2015b)
;
_computing_molecular_graphics
;
Mercury (Macrae <i>et al.</i>, 2020); Olex2 1.5 (Dolomanov <i>et
al.</i>,  2009)
;
_computing_publication_material
;
Olex2 1.5 (Dolomanov <i>et al.</i>,  2009)
;
loop_
    _atom_site_type_symbol
    _atom_site_label
    _atom_site_fract_x
    _atom_site_fract_y
    _atom_site_fract_z
    _atom_site_U_iso_or_equiv
    _atom_site_adp_type
    _atom_site_calc_flag
    _atom_site_occupancy
    _atom_site_disorder_assembly
    _atom_site_disorder_group
    C C1 0.4853(2) 0.30529(15) 0.09982(13) 0.0363(4) Uani d 1 . .
    C C2 0.3818(2) 0.39655(15) 0.06932(14) 0.0388(4) Uani d 1 . .
    C C3 0.3181(3) 0.41538(18) -0.03149(15) 0.0472(5) Uani d 1 . .
    H H3 0.340672 0.368829 -0.080982 0.057 Uiso calc 1 . .
    C C4 0.2216(3) 0.50208(18) -0.05992(16) 0.0513(6) Uani d 1 . .
    H H4 0.179581 0.512070 -0.128498 0.062 Uiso calc 1 . .
    C C5 0.1852(3) 0.57407(17) 0.00922(17) 0.0470(5) Uani d 1 . .
    C C6 0.0801(3) 0.66833(19) -0.0219(2) 0.0636(7) Uani d 1 . .
    H H6A 0.080399 0.685042 -0.090154 0.095 Uiso calc 1 . .
    H H6B 0.122080 0.730101 0.022492 0.095 Uiso calc 1 . .
    H H6C -0.029456 0.650259 -0.018000 0.095 Uiso calc 1 . .
    C C7 0.2475(3) 0.5545(2) 0.10897(18) 0.0699(8) Uani d 1 . .
    H H7 0.224295 0.601298 0.158085 0.084 Uiso calc 1 . .
    C C8 0.3434(3) 0.4682(2) 0.13924(17) 0.0684(8) Uani d 1 . .
    H H8 0.382946 0.457803 0.207963 0.082 Uiso calc 1 . .
    C C9 0.5620(2) 0.26805(15) 0.19136(13) 0.0371(4) Uani d 1 . .
    C C10 0.5798(2) 0.30630(15) 0.29722(13) 0.0382(4) Uani d 1 . .
    C C11 0.6787(3) 0.39536(18) 0.33662(16) 0.0588(6) Uani d 1 . .
    H H11 0.728526 0.435304 0.294933 0.071 Uiso calc 1 . .
    C C12 0.7047(4) 0.4261(2) 0.43808(17) 0.0694(7) Uani d 1 . .
    H H12 0.772396 0.486565 0.463553 0.083 Uiso calc 1 . .
    C C13 0.6336(3) 0.3698(2) 0.50166(15) 0.0592(6) Uani d 1 . .
    C C14 0.6675(5) 0.4030(3) 0.61299(18) 0.0948(11) Uani d 1 . .
    H H14A 0.566647 0.403341 0.633654 0.142 Uiso calc 1 . .
    H H14B 0.718963 0.474251 0.624110 0.142 Uiso calc 1 . .
    H H14C 0.738340 0.352523 0.651819 0.142 Uiso calc 1 . .
    C C15 0.5350(3) 0.2809(2) 0.46217(17) 0.0644(7) Uani d 1 . .
    H H15 0.485591 0.241248 0.504209 0.077 Uiso calc 1 . .
    C C16 0.5076(3) 0.24905(19) 0.36137(16) 0.0546(6) Uani d 1 . .
    H H16 0.439959 0.188458 0.336301 0.065 Uiso calc 1 . .
    C C17 0.6164(2) 0.15653(15) 0.07255(13) 0.0347(4) Uani d 1 . .
    C C18 0.6833(2) 0.06963(15) 0.02284(13) 0.0364(4) Uani d 1 . .
    C C19 0.7747(3) -0.00823(16) 0.08002(15) 0.0433(5) Uani d 1 . .
    H H19 0.791751 -0.004604 0.150105 0.052 Uiso calc 1 . .
    C C20 0.8400(3) -0.09065(18) 0.03382(17) 0.0518(6) Uani d 1 . .
    H H20 0.900649 -0.142369 0.072675 0.062 Uiso calc 1 . .
    C C21 0.8156(3) -0.09635(18) -0.06953(17) 0.0534(6) Uani d 1 . .
    H H21 0.860003 -0.152130 -0.100291 0.064 Uiso calc 1 . .
    C C22 0.7263(3) -0.02068(18) -0.12814(16) 0.0498(5) Uani d 1 . .
    H H22 0.710708 -0.025245 -0.198125 0.060 Uiso calc 1 . .
    C C23 0.6596(2) 0.06255(16) -0.08264(14) 0.0401(5) Uani d 1 . .
    C C24 0.5352(4) 0.1358(3) -0.24251(17) 0.0837(9) Uani d 1 . .
    H H24A 0.470770 0.195726 -0.268477 0.126 Uiso calc 1 . .
    H H24B 0.475928 0.069056 -0.268077 0.126 Uiso calc 1 . .
    H H24C 0.635683 0.139146 -0.263578 0.126 Uiso calc 1 . .
    C C25 0.8692(3) 0.11473(17) 0.41365(14) 0.0450(5) Uani d 1 . .
    C C26 0.9880(3) 0.20295(19) 0.42170(15) 0.0517(6) Uani d 1 . .
    C C27 1.0675(3) 0.2554(2) 0.51019(17) 0.0627(7) Uani d 1 . .
    H H27 1.141307 0.312900 0.510247 0.075 Uiso calc 1 . .
    C C28 1.0371(3) 0.22234(19) 0.59978(16) 0.0628(7) Uani d 1 . .
    C C29 0.9290(3) 0.13748(18) 0.60059(15) 0.0551(6) Uani d 1 . .
    H H29 0.910949 0.115200 0.661617 0.066 Uiso calc 1 . .
    C C30 0.8483(3) 0.08592(16) 0.51213(14) 0.0442(5) Uani d 1 . .
    N N1 0.6405(2) 0.17613(12) 0.17185(11) 0.0380(4) Uani d 1 . .
    H H1 0.696996 0.137103 0.217506 0.046 Uiso calc 1 . .
    N N2 0.52282(19) 0.23449(13) 0.02905(11) 0.0380(4) Uani d 1 . .
    H H2 0.489733 0.240122 -0.035337 0.046 Uiso calc 1 . .
    N N3 1.0314(3) 0.2402(2) 0.33090(17) 0.0732(6) Uani d 1 . .
    N N4 1.1240(4) 0.2754(2) 0.69380(17) 0.1012(10) Uani d 1 . .
    N N5 0.7348(3) -0.00302(16) 0.51988(14) 0.0564(5) Uani d 1 . .
    O O1 0.7905(2) 0.06989(12) 0.33241(10) 0.0566(4) Uani d 1 . .
    O O2 1.0161(3) 0.1779(2) 0.25877(16) 0.1128(9) Uani d 1 . .
    O O3 1.0822(4) 0.3330(2) 0.33096(19) 0.1259(10) Uani d 1 . .
    O O4 1.2391(12) 0.3402(7) 0.6942(9) 0.108(2) Uani d 0.74(3) A 1
    O O5 1.070(2) 0.2550(9) 0.7706(4) 0.120(4) Uani d 0.74(3) A 1
    O O6 0.681(2) -0.0065(12) 0.5949(9) 0.095(3) Uani d 0.69(4) B 1
    O O7 0.7000(15) -0.0726(5) 0.4513(5) 0.0689(17) Uani d 0.69(4) B 1
    O O4A 1.189(6) 0.366(2) 0.687(2) 0.133(12) Uani d 0.26(3) A 2
    O O5A 1.157(3) 0.2208(14) 0.7717(10) 0.087(5) Uani d 0.26(3) A 2
    O O6A 0.743(3) -0.0316(16) 0.6066(8) 0.066(4) Uani d 0.31(4) B 2
    O O7A 0.640(5) -0.045(3) 0.4473(8) 0.096(8) Uani d 0.31(4) B 2
    O O8 0.5696(2) 0.14085(12) -0.13492(10) 0.0539(4) Uani d 1 . .
loop_
    _atom_site_aniso_label
    _atom_site_aniso_U_11
    _atom_site_aniso_U_22
    _atom_site_aniso_U_33
    _atom_site_aniso_U_12
    _atom_site_aniso_U_13
    _atom_site_aniso_U_23
    C1 0.0404(11) 0.0385(10) 0.0310(9) -0.0005(8) 0.0114(8) -0.0056(8)
    C2 0.0404(11) 0.0401(11) 0.0361(10) 0.0009(9) 0.0100(8) -0.0016(8)
    C3 0.0547(13) 0.0531(13) 0.0370(10) 0.0082(11) 0.0162(10) 0.0024(9)
    C4 0.0535(14) 0.0588(14) 0.0437(11) 0.0080(11) 0.0134(10) 0.0161(10)
    C5 0.0401(12) 0.0397(11) 0.0611(13) -0.0011(9) 0.0115(10) 0.0080(10)
    C6 0.0535(15) 0.0460(13) 0.0926(19) 0.0078(11) 0.0175(13) 0.0194(13)
    C7 0.0879(19) 0.0646(16) 0.0528(14) 0.0339(15) 0.0065(13) -0.0134(12)
    C8 0.0897(19) 0.0739(17) 0.0369(11) 0.0383(15) 0.0030(12) -0.0082(11)
    C9 0.0424(11) 0.0370(10) 0.0325(9) 0.0002(8) 0.0111(8) -0.0032(8)
    C10 0.0475(12) 0.0381(10) 0.0293(9) 0.0041(9) 0.0100(8) -0.0004(8)
    C11 0.0873(18) 0.0495(13) 0.0396(11) -0.0147(12) 0.0188(11) -0.0049(10)
    C12 0.102(2) 0.0575(15) 0.0433(13) -0.0169(14) 0.0124(13) -0.0134(11)
    C13 0.0885(18) 0.0581(14) 0.0312(10) 0.0170(13) 0.0135(11) -0.0031(10)
    C14 0.144(3) 0.102(2) 0.0364(13) 0.022(2) 0.0182(16) -0.0132(14)
    C15 0.093(2) 0.0669(16) 0.0419(12) 0.0014(14) 0.0328(13) 0.0026(11)
    C16 0.0678(15) 0.0568(14) 0.0425(11) -0.0085(12) 0.0222(11) -0.0029(10)
    C17 0.0370(11) 0.0362(10) 0.0306(9) -0.0013(8) 0.0081(8) -0.0023(7)
    C18 0.0388(11) 0.0368(10) 0.0346(9) -0.0024(8) 0.0124(8) -0.0044(8)
    C19 0.0491(12) 0.0409(11) 0.0411(11) 0.0014(9) 0.0133(9) 0.0017(9)
    C20 0.0585(14) 0.0431(12) 0.0576(13) 0.0089(11) 0.0205(11) 0.0024(10)
    C21 0.0632(15) 0.0449(12) 0.0590(14) 0.0029(11) 0.0293(12) -0.0069(10)
    C22 0.0617(14) 0.0504(13) 0.0410(11) -0.0039(11) 0.0220(10) -0.0091(9)
    C23 0.0449(12) 0.0409(11) 0.0346(10) -0.0028(9) 0.0113(8) -0.0029(8)
    C24 0.129(3) 0.093(2) 0.0289(11) 0.0286(19) 0.0165(14) 0.0052(12)
    C25 0.0578(13) 0.0454(12) 0.0332(10) 0.0175(10) 0.0115(9) 0.0047(9)
    C26 0.0612(14) 0.0579(14) 0.0376(11) 0.0083(11) 0.0131(10) 0.0123(10)
    C27 0.0765(18) 0.0567(14) 0.0510(13) -0.0060(13) 0.0083(12) 0.0081(11)
    C28 0.0904(19) 0.0514(14) 0.0396(12) -0.0066(13) 0.0034(12) 0.0000(10)
    C29 0.0822(17) 0.0513(13) 0.0317(10) 0.0077(12) 0.0130(11) 0.0030(9)
    C30 0.0558(13) 0.0423(11) 0.0353(10) 0.0087(10) 0.0113(9) 0.0040(8)
    N1 0.0464(10) 0.0380(9) 0.0298(8) 0.0029(7) 0.0095(7) -0.0004(6)
    N2 0.0437(9) 0.0429(9) 0.0269(7) 0.0040(7) 0.0080(7) -0.0017(7)
    N3 0.0733(15) 0.0994(18) 0.0508(12) -0.0016(13) 0.0207(11) 0.0201(12)
    N4 0.161(3) 0.0768(17) 0.0483(13) -0.0366(18) -0.0017(15) -0.0009(12)
    N5 0.0672(13) 0.0601(12) 0.0426(10) 0.0042(10) 0.0139(9) 0.0065(9)
    O1 0.0793(11) 0.0561(9) 0.0316(7) 0.0080(8) 0.0072(7) 0.0024(7)
    O2 0.130(2) 0.162(2) 0.0567(12) -0.0289(17) 0.0489(13) -0.0078(13)
    O3 0.173(3) 0.117(2) 0.1001(18) -0.0324(18) 0.0585(17) 0.0345(15)
    O4 0.143(4) 0.078(3) 0.078(3) -0.036(3) -0.020(3) 0.005(3)
    O5 0.199(8) 0.110(5) 0.0367(16) -0.044(5) 0.011(3) -0.0088(19)
    O6 0.114(7) 0.118(5) 0.066(3) -0.033(5) 0.051(4) -0.009(3)
    O7 0.086(4) 0.061(2) 0.0554(19) -0.008(2) 0.0120(19) -0.0028(15)
    O4A 0.21(3) 0.086(9) 0.071(8) -0.071(14) -0.008(12) -0.001(7)
    O5A 0.119(13) 0.086(7) 0.047(4) -0.017(6) 0.007(5) 0.005(4)
    O6A 0.071(8) 0.080(7) 0.046(3) -0.012(5) 0.015(3) 0.020(3)
    O7A 0.105(12) 0.124(14) 0.048(4) -0.051(11) 0.005(5) 0.002(5)
    O8 0.0731(11) 0.0602(9) 0.0280(7) 0.0123(8) 0.0106(7) -0.0008(6)
_geom_special_details
;
 All esds (except the esd in the dihedral angle between two l.s. planes)
 are estimated using the full covariance matrix.  The cell esds are taken
 into account individually in the estimation of esds in distances, angles
 and torsion angles; correlations between esds in cell parameters are only
 used when they are defined by crystal symmetry.  An approximate (isotropic)
 treatment of cell esds is used for estimating esds involving l.s. planes.
;
loop_
    _geom_bond_atom_site_label_1
    _geom_bond_atom_site_label_2
    _geom_bond_site_symmetry_2
    _geom_bond_distance
    _geom_bond_publ_flag
    C1 C9 . 1.362(3) ?
    C1 N2 . 1.380(2) ?
    C1 C2 . 1.459(3) ?
    C2 C3 . 1.380(3) ?
    C2 C8 . 1.381(3) ?
    C3 C4 . 1.377(3) ?
    C3 H3 . 0.9300 ?
    C4 C5 . 1.369(3) ?
    C4 H4 . 0.9300 ?
    C5 C7 . 1.367(3) ?
    C5 C6 . 1.498(3) ?
    C6 H6A . 0.9600 ?
    C6 H6B . 0.9600 ?
    C6 H6C . 0.9600 ?
    C7 C8 . 1.375(3) ?
    C7 H7 . 0.9300 ?
    C8 H8 . 0.9300 ?
    C9 N1 . 1.384(2) ?
    C9 C10 . 1.473(2) ?
    C10 C11 . 1.372(3) ?
    C10 C16 . 1.382(3) ?
    C11 C12 . 1.384(3) ?
    C11 H11 . 0.9300 ?
    C12 C13 . 1.365(3) ?
    C12 H12 . 0.9300 ?
    C13 C15 . 1.368(4) ?
    C13 C14 . 1.514(3) ?
    C14 H14A . 0.9600 ?
    C14 H14B . 0.9600 ?
    C14 H14C . 0.9600 ?
    C15 C16 . 1.378(3) ?
    C15 H15 . 0.9300 ?
    C16 H16 . 0.9300 ?
    C17 N2 . 1.329(2) ?
    C17 N1 . 1.331(2) ?
    C17 C18 . 1.452(3) ?
    C18 C19 . 1.392(3) ?
    C18 C23 . 1.402(3) ?
    C19 C20 . 1.378(3) ?
    C19 H19 . 0.9300 ?
    C20 C21 . 1.372(3) ?
    C20 H20 . 0.9300 ?
    C21 C22 . 1.374(3) ?
    C21 H21 . 0.9300 ?
    C22 C23 . 1.387(3) ?
    C22 H22 . 0.9300 ?
    C23 O8 . 1.362(2) ?
    C24 O8 . 1.423(2) ?
    C24 H24A . 0.9600 ?
    C24 H24B . 0.9600 ?
    C24 H24C . 0.9600 ?
    C25 O1 . 1.246(2) ?
    C25 C26 . 1.441(3) ?
    C25 C30 . 1.450(3) ?
    C26 C27 . 1.361(3) ?
    C26 N3 . 1.458(3) ?
    C27 C28 . 1.379(3) ?
    C27 H27 . 0.9300 ?
    C28 C29 . 1.370(3) ?
    C28 N4 . 1.438(3) ?
    C29 C30 . 1.359(3) ?
    C29 H29 . 0.9300 ?
    C30 N5 . 1.459(3) ?
    N1 H1 . 0.8600 ?
    N2 H2 . 0.8600 ?
    N3 O2 . 1.207(3) ?
    N3 O3 . 1.211(3) ?
    N4 O4 . 1.238(7) ?
    N4 O4A . 1.249(12) ?
    N4 O5A . 1.256(9) ?
    N4 O5 . 1.268(6) ?
    N5 O7A . 1.199(9) ?
    N5 O7 . 1.223(5) ?
    N5 O6 . 1.218(5) ?
    N5 O6A . 1.231(9) ?
loop_
    _geom_angle_atom_site_label_1
    _geom_angle_atom_site_label_2
    _geom_angle_atom_site_label_3
    _geom_angle_site_symmetry_1
    _geom_angle_site_symmetry_3
    _geom_angle
    _geom_angle_publ_flag
    C9 C1 N2 . . 105.23(16) ?
    C9 C1 C2 . . 133.45(17) ?
    N2 C1 C2 . . 121.32(16) ?
    C3 C2 C8 . . 116.81(19) ?
    C3 C2 C1 . . 121.19(17) ?
    C8 C2 C1 . . 122.00(18) ?
    C4 C3 C2 . . 120.98(19) ?
    C4 C3 H3 . . 119.5 ?
    C2 C3 H3 . . 119.5 ?
    C5 C4 C3 . . 122.3(2) ?
    C5 C4 H4 . . 118.8 ?
    C3 C4 H4 . . 118.8 ?
    C7 C5 C4 . . 116.5(2) ?
    C7 C5 C6 . . 121.3(2) ?
    C4 C5 C6 . . 122.2(2) ?
    C5 C6 H6A . . 109.5 ?
    C5 C6 H6B . . 109.5 ?
    H6A C6 H6B . . 109.5 ?
    C5 C6 H6C . . 109.5 ?
    H6A C6 H6C . . 109.5 ?
    H6B C6 H6C . . 109.5 ?
    C5 C7 C8 . . 122.3(2) ?
    C5 C7 H7 . . 118.9 ?
    C8 C7 H7 . . 118.9 ?
    C7 C8 C2 . . 121.1(2) ?
    C7 C8 H8 . . 119.4 ?
    C2 C8 H8 . . 119.4 ?
    C1 C9 N1 . . 106.68(15) ?
    C1 C9 C10 . . 134.34(18) ?
    N1 C9 C10 . . 118.94(16) ?
    C11 C10 C16 . . 118.21(18) ?
    C11 C10 C9 . . 120.59(18) ?
    C16 C10 C9 . . 121.02(18) ?
    C10 C11 C12 . . 120.3(2) ?
    C10 C11 H11 . . 119.8 ?
    C12 C11 H11 . . 119.8 ?
    C13 C12 C11 . . 121.6(2) ?
    C13 C12 H12 . . 119.2 ?
    C11 C12 H12 . . 119.2 ?
    C12 C13 C15 . . 117.9(2) ?
    C12 C13 C14 . . 120.7(3) ?
    C15 C13 C14 . . 121.4(2) ?
    C13 C14 H14A . . 109.5 ?
    C13 C14 H14B . . 109.5 ?
    H14A C14 H14B . . 109.5 ?
    C13 C14 H14C . . 109.5 ?
    H14A C14 H14C . . 109.5 ?
    H14B C14 H14C . . 109.5 ?
    C13 C15 C16 . . 121.3(2) ?
    C13 C15 H15 . . 119.3 ?
    C16 C15 H15 . . 119.3 ?
    C15 C16 C10 . . 120.6(2) ?
    C15 C16 H16 . . 119.7 ?
    C10 C16 H16 . . 119.7 ?
    N2 C17 N1 . . 105.81(16) ?
    N2 C17 C18 . . 127.47(16) ?
    N1 C17 C18 . . 126.70(17) ?
    C19 C18 C23 . . 118.59(17) ?
    C19 C18 C17 . . 120.09(16) ?
    C23 C18 C17 . . 121.32(17) ?
    C20 C19 C18 . . 120.67(19) ?
    C20 C19 H19 . . 119.7 ?
    C18 C19 H19 . . 119.7 ?
    C21 C20 C19 . . 120.0(2) ?
    C21 C20 H20 . . 120.0 ?
    C19 C20 H20 . . 120.0 ?
    C20 C21 C22 . . 120.8(2) ?
    C20 C21 H21 . . 119.6 ?
    C22 C21 H21 . . 119.6 ?
    C21 C22 C23 . . 119.80(19) ?
    C21 C22 H22 . . 120.1 ?
    C23 C22 H22 . . 120.1 ?
    O8 C23 C22 . . 123.66(17) ?
    O8 C23 C18 . . 116.19(16) ?
    C22 C23 C18 . . 120.16(19) ?
    O8 C24 H24A . . 109.5 ?
    O8 C24 H24B . . 109.5 ?
    H24A C24 H24B . . 109.5 ?
    O8 C24 H24C . . 109.5 ?
    H24A C24 H24C . . 109.5 ?
    H24B C24 H24C . . 109.5 ?
    O1 C25 C26 . . 124.71(19) ?
    O1 C25 C30 . . 123.6(2) ?
    C26 C25 C30 . . 111.63(18) ?
    C27 C26 C25 . . 124.5(2) ?
    C27 C26 N3 . . 115.8(2) ?
    C25 C26 N3 . . 119.7(2) ?
    C26 C27 C28 . . 119.2(2) ?
    C26 C27 H27 . . 120.4 ?
    C28 C27 H27 . . 120.4 ?
    C29 C28 C27 . . 120.9(2) ?
    C29 C28 N4 . . 119.6(2) ?
    C27 C28 N4 . . 119.4(2) ?
    C30 C29 C28 . . 119.9(2) ?
    C30 C29 H29 . . 120.0 ?
    C28 C29 H29 . . 120.0 ?
    C29 C30 C25 . . 123.8(2) ?
    C29 C30 N5 . . 116.31(19) ?
    C25 C30 N5 . . 119.84(18) ?
    C17 N1 C9 . . 110.54(16) ?
    C17 N1 H1 . . 124.7 ?
    C9 N1 H1 . . 124.7 ?
    C17 N2 C1 . . 111.74(15) ?
    C17 N2 H2 . . 124.1 ?
    C1 N2 H2 . . 124.1 ?
    O2 N3 O3 . . 122.4(2) ?
    O2 N3 C26 . . 119.1(3) ?
    O3 N3 C26 . . 118.4(2) ?
    O4A N4 O5A . . 123.9(13) ?
    O4 N4 O5 . . 124.7(6) ?
    O4 N4 C28 . . 119.3(6) ?
    O4A N4 C28 . . 115.9(13) ?
    O5A N4 C28 . . 118.5(7) ?
    O5 N4 C28 . . 116.0(4) ?
    O7 N5 O6 . . 122.4(5) ?
    O7A N5 O6A . . 122.8(11) ?
    O7A N5 C30 . . 122.4(8) ?
    O7 N5 C30 . . 118.5(4) ?
    O6 N5 C30 . . 119.1(4) ?
    O6A N5 C30 . . 114.8(8) ?
    C23 O8 C24 . . 119.02(17) ?
loop_
    _geom_torsion_atom_site_label_1
    _geom_torsion_atom_site_label_2
    _geom_torsion_atom_site_label_3
    _geom_torsion_atom_site_label_4
    _geom_torsion_site_symmetry_1
    _geom_torsion_site_symmetry_2
    _geom_torsion_site_symmetry_3
    _geom_torsion_site_symmetry_4
    _geom_torsion
    _geom_torsion_publ_flag
    C9 C1 C2 C3 . . . . -179.6(2) ?
    N2 C1 C2 C3 . . . . -0.1(3) ?
    C9 C1 C2 C8 . . . . 0.6(4) ?
    N2 C1 C2 C8 . . . . -179.9(2) ?
    C8 C2 C3 C4 . . . . 0.3(3) ?
    C1 C2 C3 C4 . . . . -179.5(2) ?
    C2 C3 C4 C5 . . . . 0.7(3) ?
    C3 C4 C5 C7 . . . . -1.2(3) ?
    C3 C4 C5 C6 . . . . -180.0(2) ?
    C4 C5 C7 C8 . . . . 0.7(4) ?
    C6 C5 C7 C8 . . . . 179.6(3) ?
    C5 C7 C8 C2 . . . . 0.2(5) ?
    C3 C2 C8 C7 . . . . -0.7(4) ?
    C1 C2 C8 C7 . . . . 179.1(2) ?
    N2 C1 C9 N1 . . . . -0.7(2) ?
    C2 C1 C9 N1 . . . . 178.9(2) ?
    N2 C1 C9 C10 . . . . 176.9(2) ?
    C2 C1 C9 C10 . . . . -3.5(4) ?
    C1 C9 C10 C11 . . . . -72.6(3) ?
    N1 C9 C10 C11 . . . . 104.8(2) ?
    C1 C9 C10 C16 . . . . 112.4(3) ?
    N1 C9 C10 C16 . . . . -70.3(3) ?
    C16 C10 C11 C12 . . . . 0.1(4) ?
    C9 C10 C11 C12 . . . . -175.1(2) ?
    C10 C11 C12 C13 . . . . -0.2(4) ?
    C11 C12 C13 C15 . . . . 0.2(4) ?
    C11 C12 C13 C14 . . . . 178.3(3) ?
    C12 C13 C15 C16 . . . . -0.2(4) ?
    C14 C13 C15 C16 . . . . -178.3(3) ?
    C13 C15 C16 C10 . . . . 0.2(4) ?
    C11 C10 C16 C15 . . . . -0.1(3) ?
    C9 C10 C16 C15 . . . . 175.1(2) ?
    N2 C17 C18 C19 . . . . -177.60(19) ?
    N1 C17 C18 C19 . . . . 4.5(3) ?
    N2 C17 C18 C23 . . . . 3.1(3) ?
    N1 C17 C18 C23 . . . . -174.78(18) ?
    C23 C18 C19 C20 . . . . -0.1(3) ?
    C17 C18 C19 C20 . . . . -179.47(19) ?
    C18 C19 C20 C21 . . . . 0.1(3) ?
    C19 C20 C21 C22 . . . . 0.0(3) ?
    C20 C21 C22 C23 . . . . -0.1(3) ?
    C21 C22 C23 O8 . . . . -180.0(2) ?
    C21 C22 C23 C18 . . . . 0.1(3) ?
    C19 C18 C23 O8 . . . . -179.89(17) ?
    C17 C18 C23 O8 . . . . -0.6(3) ?
    C19 C18 C23 C22 . . . . 0.0(3) ?
    C17 C18 C23 C22 . . . . 179.34(18) ?
    O1 C25 C26 C27 . . . . 176.4(2) ?
    C30 C25 C26 C27 . . . . -1.9(3) ?
    O1 C25 C26 N3 . . . . -4.5(3) ?
    C30 C25 C26 N3 . . . . 177.2(2) ?
    C25 C26 C27 C28 . . . . 1.3(4) ?
    N3 C26 C27 C28 . . . . -177.8(2) ?
    C26 C27 C28 C29 . . . . 0.3(4) ?
    C26 C27 C28 N4 . . . . 178.3(3) ?
    C27 C28 C29 C30 . . . . -1.1(4) ?
    N4 C28 C29 C30 . . . . -179.0(2) ?
    C28 C29 C30 C25 . . . . 0.3(4) ?
    C28 C29 C30 N5 . . . . -179.6(2) ?
    O1 C25 C30 C29 . . . . -177.2(2) ?
    C26 C25 C30 C29 . . . . 1.1(3) ?
    O1 C25 C30 N5 . . . . 2.6(3) ?
    C26 C25 C30 N5 . . . . -179.02(19) ?
    N2 C17 N1 C9 . . . . -0.4(2) ?
    C18 C17 N1 C9 . . . . 177.88(18) ?
    C1 C9 N1 C17 . . . . 0.7(2) ?
    C10 C9 N1 C17 . . . . -177.36(17) ?
    N1 C17 N2 C1 . . . . -0.1(2) ?
    C18 C17 N2 C1 . . . . -178.31(18) ?
    C9 C1 N2 C17 . . . . 0.5(2) ?
    C2 C1 N2 C17 . . . . -179.13(17) ?
    C27 C26 N3 O2 . . . . 153.3(3) ?
    C25 C26 N3 O2 . . . . -25.9(4) ?
    C27 C26 N3 O3 . . . . -26.5(4) ?
    C25 C26 N3 O3 . . . . 154.3(3) ?
    C29 C28 N4 O4 . . . . 168.8(7) ?
    C27 C28 N4 O4 . . . . -9.2(8) ?
    C29 C28 N4 O4A . . . . -163(3) ?
    C27 C28 N4 O4A . . . . 19(3) ?
    C29 C28 N4 O5A . . . . 30.6(17) ?
    C27 C28 N4 O5A . . . . -147.4(17) ?
    C29 C28 N4 O5 . . . . -14.3(10) ?
    C27 C28 N4 O5 . . . . 167.7(10) ?
    C29 C30 N5 O7A . . . . 169(3) ?
    C25 C30 N5 O7A . . . . -11(3) ?
    C29 C30 N5 O7 . . . . -156.8(6) ?
    C25 C30 N5 O7 . . . . 23.4(7) ?
    C29 C30 N5 O6 . . . . 21.8(14) ?
    C25 C30 N5 O6 . . . . -158.1(13) ?
    C29 C30 N5 O6A . . . . -10.5(14) ?
    C25 C30 N5 O6A . . . . 169.7(14) ?
    C22 C23 O8 C24 . . . . 2.7(3) ?
    C18 C23 O8 C24 . . . . -177.4(2) ?
loop_
    _geom_hbond_atom_site_label_D
    _geom_hbond_atom_site_label_H
    _geom_hbond_atom_site_label_A
    _geom_hbond_site_symmetry_A
    _geom_hbond_distance_DH
    _geom_hbond_distance_HA
    _geom_hbond_distance_DA
    _geom_hbond_angle_DHA
    _geom_hbond_publ_flag
    N1 H1 O1 . 0.86 1.82 2.661(2) 166.9 yes
    N2 H2 O8 . 0.86 2.05 2.601(2) 121.6 yes
_shelx_space_group_comment
;
The symmetry employed for this shelxl refinement is uniquely defined
by the following loop, which should always be used as a source of
symmetry information in preference to the above space-group names.
They are only intended as comments.
;
_shelx_estimated_absorpt_T_min     0.974
_shelx_estimated_absorpt_T_max     0.988
_shelx_hkl_file
;
  -1   0   0  145.59    9.20
   1   0   0  153.88    9.60
  -2   0   0   73.79    5.50
  -2   0   0   81.49    5.60
  -2   0   0   81.29    5.60
  -2   0   0   77.89    5.50
  -2   0   0   75.89    5.40
   2   0   0   80.39    5.40
   2   0   0   74.89    5.80
   2   0   0   78.49    5.90
   2   0   0   77.79    6.20
   2   0   0   83.79    6.00
  -3   0   0  119.79    8.60
  -3   0   0  131.59    8.80
  -3   0   0  135.19    8.80
  -3   0   0  127.09    8.40
  -3   0   0  115.99    8.50
  -3   0   0  124.19    8.40
  -3   0   0  120.59    8.70
   3   0   0  120.99    9.40
   3   0   0  121.99    8.40
   3   0   0  130.19    8.50
   3   0   0  127.89    9.30
   3   0   0  117.19    8.80
   3   0   0  130.59    9.30
   3   0   0  112.99    8.70
  -4   0   0   27.60    3.80
  -4   0   0   34.00    3.60
  -4   0   0   43.40    4.40
  -4   0   0   41.30    4.40
  -4   0   0   39.80    4.20
  -4   0   0   35.90    3.80
  -4   0   0   35.30    4.10
   4   0   0   36.70    4.90
   4   0   0   38.30    3.80
   4   0   0   33.70    5.10
   4   0   0   36.20    4.50
   4   0   0   37.10    5.10
   4   0   0   34.90    3.80
   4   0   0   39.40    4.40
  -5   0   0    3.90    1.60
  -5   0   0    7.40    2.20
  -5   0   0    4.20    1.50
  -5   0   0    5.20    1.90
  -5   0   0    4.90    2.00
  -5   0   0    3.50    1.90
  -5   0   0    5.90    1.60
   5   0   0    7.30    2.80
   5   0   0    5.50    2.50
   5   0   0    6.70    2.70
   5   0   0    7.30    1.90
   5   0   0    4.50    2.30
   5   0   0    3.30    2.20
   5   0   0   10.20    2.10
   5   0   0    4.70    2.30
  -6   0   0   39.30    4.50
  -6   0   0   37.40    5.00
  -6   0   0   33.70    4.80
  -6   0   0   41.80    4.60
  -6   0   0   33.20    4.80
  -6   0   0   39.60    5.40
  -6   0   0   31.70    4.70
   6   0   0   41.40    6.50
   6   0   0   53.39    6.00
   6   0   0   40.30    6.70
   6   0   0   36.20    5.50
   6   0   0   41.20    6.50
   6   0   0   47.00    5.00
   6   0   0   37.50    5.40
  -7   0   0    9.90    3.10
  -7   0   0   15.00    3.60
  -7   0   0   15.00    3.80
   7   0   0    8.60    4.00
   7   0   0    6.30    4.30
   7   0   0    9.60    3.60
   7   0   0   14.80    4.20
  -8   0   0   -1.20    2.80
  -8   0   0   -0.80    2.20
  -8   0   0   -0.50    1.80
   8   0   0    2.20    2.80
   8   0   0   -2.30    2.30
   8   0   0   -4.90    2.20
  -9   0   0    0.80    3.50
  -9   0   0    0.90    2.30
  -9   0   0   -0.30    2.70
   9   0   0   -0.80    4.40
   9   0   0    6.10    5.10
   9   0   0   -6.30    3.80
 -10   0   0    3.70    3.30
  10   0   0    0.40    3.50
  10   0   0    1.10    4.30
  10   0   0    0.90    3.80
  10  -1   0    3.90    3.90
  10  -1   0    0.20    5.90
  10  -1   0    0.70    5.20
 -10   1   0    5.20    3.30
   9  -1   0    1.50    3.70
   9  -1   0   -3.10    3.80
   9  -1   0    3.20    3.40
  -9   1   0    0.20    2.20
  -9   1   0    2.40    3.30
  -9   1   0   -4.10    2.30
   8  -1   0   14.10    5.30
   8  -1   0   18.40    5.40
   8  -1   0    3.70    4.30
  -8   1   0    7.60    3.50
  -8   1   0   12.60    3.60
  -8   1   0    9.70    3.20
   7  -1   0   16.90    4.60
   7  -1   0    9.90    4.60
   7  -1   0   26.30    5.60
   7  -1   0    9.10    3.50
  -7   1   0   20.90    4.10
  -7   1   0   17.10    3.70
  -7   1   0   23.50    4.50
   6  -1   0   28.70    5.70
   6  -1   0   41.10    4.60
   6  -1   0   30.60    4.10
   6  -1   0   37.60    6.30
   6  -1   0   26.40    5.50
   6  -1   0   26.50    5.00
   6  -1   0   37.50    5.10
  -6   1   0   28.70    3.80
  -6   1   0   29.40    4.40
  -6   1   0   32.90    4.50
  -6   1   0   36.00    4.80
  -6   1   0   39.20    5.10
  -6   1   0   30.40    4.60
  -6   1   0   37.30    4.40
   5  -1   0   -0.50    1.90
   5  -1   0    0.20    1.40
   5  -1   0   -1.00    2.10
   5  -1   0    2.00    1.80
   5  -1   0   -1.80    1.50
   5  -1   0   -1.50    1.40
   5  -1   0   -1.10    1.20
  -5   1   0    0.90    1.20
  -5   1   0    2.70    1.70
  -5   1   0    0.00    1.00
  -5   1   0    0.40    1.30
  -5   1   0    1.10    1.40
  -5   1   0   -0.10    1.10
  -5   1   0    0.90    1.50
   4  -1   0  286.47   19.70
   4  -1   0  307.97   21.00
   4  -1   0  325.87   20.10
   4  -1   0  310.87   20.70
   4  -1   0  314.67   20.90
   4  -1   0  303.37   20.80
   4  -1   0  277.07   19.60
  -4   1   0  295.27   19.70
  -4   1   0  325.47   20.00
  -4   1   0  312.37   20.10
  -4   1   0  318.67   20.00
  -4   1   0  327.77   20.30
  -4   1   0  297.47   19.70
  -4   1   0  322.07   20.10
   3  -1   0  221.38   15.60
   3  -1   0  221.38   15.70
   3  -1   0  257.37   16.00
   3  -1   0  218.18   14.90
   3  -1   0  233.38   15.60
   3  -1   0  228.48   15.10
   3  -1   0  217.98   14.90
  -3   1   0  243.58   15.00
  -3   1   0  240.58   15.20
  -3   1   0  253.07   15.20
  -3   1   0  218.88   14.90
  -3   1   0  224.68   15.00
  -3   1   0  239.08   15.10
  -3   1   0  243.98   15.10
   2  -1   0 1370.26   87.49
   2  -1   0 1465.25   87.89
   2  -1   0 1417.76   87.99
   2  -1   0 1442.46   88.09
   2  -1   0 1507.15   87.99
  -2   1   0 1348.67   87.49
  -2   1   0 1470.95   87.59
  -2   1   0 1530.75   87.69
  -2   1   0 1544.85   87.59
   1  -1   0   18.30    1.90
   1  -1   0   21.20    1.80
  -1   1   0   21.00    1.70
   0  -1   0  846.72   49.10
   0   1   0  788.32   49.10
  -1  -1   0  477.95   27.90
  -1  -1   0  460.95   28.10
   1   1   0  443.26   28.20
   1   1   0  458.05   28.10
  -2  -1   0 2407.46  143.19
  -2  -1   0 2418.36  143.39
  -2  -1   0 2220.68  143.29
  -2  -1   0 2459.55  143.29
  -2  -1   0 2448.56  142.99
   2   1   0 2324.37  143.49
   2   1   0 2365.96  143.79
   2   1   0 2336.87  143.49
   2   1   0 2510.45  143.49
   2   1   0 2374.26  143.79
  -3  -1   0   25.70    3.20
  -3  -1   0   23.30    3.10
  -3  -1   0   30.40    3.00
  -3  -1   0   26.10    3.20
  -3  -1   0   29.40    2.70
  -3  -1   0   33.70    3.40
  -3  -1   0   24.20    3.00
   3   1   0   31.00    3.90
   3   1   0   28.10    4.00
   3   1   0   26.50    3.40
   3   1   0   30.90    4.00
   3   1   0   35.90    3.70
   3   1   0   26.90    3.10
   3   1   0   30.10    3.50
  -4  -1   0  115.59    8.90
  -4  -1   0  127.89    8.50
  -4  -1   0  128.19    9.00
  -4  -1   0  133.99    9.10
  -4  -1   0  101.89    8.20
  -4  -1   0  130.39    9.00
  -4  -1   0  114.69    8.90
   4   1   0  108.69    8.70
   4   1   0  114.99    9.40
   4   1   0  121.59    9.10
   4   1   0  113.59    9.80
   4   1   0  126.29    9.10
   4   1   0  131.79    9.50
   4   1   0  116.79    9.70
  -5  -1   0    3.20    1.40
  -5  -1   0    1.10    1.80
  -5  -1   0    2.60    1.50
  -5  -1   0    1.20    1.70
  -5  -1   0    2.60    1.40
  -5  -1   0    1.50    1.70
  -5  -1   0    4.20    1.90
   5   1   0   -1.40    2.50
   5   1   0    3.90    2.10
   5   1   0    3.30    2.00
   5   1   0    1.80    1.90
   5   1   0   -1.20    2.00
   5   1   0    3.30    2.20
   5   1   0    3.70    2.20
  -6  -1   0    7.20    2.70
  -6  -1   0    9.60    2.30
  -6  -1   0    4.70    2.50
  -6  -1   0    3.10    1.80
  -6  -1   0    4.20    2.40
  -6  -1   0    5.50    2.50
  -6  -1   0    8.70    2.70
   6   1   0    7.60    3.00
   6   1   0    1.90    2.30
   6   1   0    4.40    3.60
   6   1   0    8.60    2.50
   6   1   0    9.00    3.20
   6   1   0    3.50    2.60
   6   1   0    1.00    3.10
  -7  -1   0    8.20    3.30
  -7  -1   0   13.00    3.60
  -7  -1   0    5.10    2.50
   7   1   0   14.00    4.50
   7   1   0   17.30    4.60
   7   1   0   13.20    4.70
   7   1   0    6.00    4.10
  -8  -1   0    1.90    3.00
  -8  -1   0    2.30    2.20
  -8  -1   0    5.10    2.50
   8   1   0    5.60    3.80
   8   1   0   -3.30    3.00
   8   1   0    3.70    4.00
  -9  -1   0   -3.70    2.60
  -9  -1   0   -1.90    2.10
   9   1   0    2.80    5.00
   9   1   0   -0.40    3.80
   9   1   0    4.00    3.50
 -10  -1   0   -0.40    2.50
 -10  -1   0    1.60    3.00
  10   1   0   -0.80    5.50
  10   1   0    2.60    4.80
  10   1   0   -1.00    6.00
  10  -2   0   -4.90    3.30
  10  -2   0    4.40    4.20
  10  -2   0    9.60    5.90
 -10   2   0    4.30    3.90
 -10   2   0    4.70    3.40
   9  -2   0   -2.30    4.40
   9  -2   0    4.00    4.80
   9  -2   0    1.40    4.20
  -9   2   0    3.30    3.50
  -9   2   0   -0.30    1.90
   8  -2   0    0.90    2.50
   8  -2   0    4.60    3.20
   8  -2   0   -1.30    3.30
  -8   2   0    1.40    2.50
  -8   2   0   -1.20    2.50
  -8   2   0    4.00    2.70
   7  -2   0   -0.40    3.30
   7  -2   0    0.00    3.20
   7  -2   0   -2.10    2.00
   7  -2   0    5.00    3.30
  -7   2   0    3.20    2.60
  -7   2   0    4.40    2.20
  -7   2   0   -0.90    2.10
   6  -2   0   -0.20    2.70
   6  -2   0    0.40    2.30
   6  -2   0    2.10    1.70
   6  -2   0   -0.40    2.70
   6  -2   0   -0.20    2.50
   6  -2   0    1.50    3.20
   6  -2   0    0.60    1.80
  -6   2   0   -0.50    1.90
  -6   2   0    2.20    2.10
  -6   2   0    3.20    2.10
  -6   2   0    3.90    2.30
  -6   2   0   -0.40    1.60
  -6   2   0   -1.80    1.50
  -6   2   0    0.20    1.80
   5  -2   0   23.60    3.50
   5  -2   0   24.30    4.50
   5  -2   0   20.50    4.10
   5  -2   0   23.30    3.40
   5  -2   0   25.90    4.40
   5  -2   0   14.40    2.80
   5  -2   0   20.90    4.20
  -5   2   0   15.80    2.80
  -5   2   0   18.30    3.10
  -5   2   0   19.70    3.40
  -5   2   0   19.60    3.10
  -5   2   0   18.10    3.30
  -5   2   0   21.80    3.20
  -5   2   0   15.60    2.80
   4  -2   0    0.50    1.50
   4  -2   0    0.80    1.40
   4  -2   0   -1.50    1.10
   4  -2   0    1.40    1.40
   4  -2   0    1.30    1.70
   4  -2   0   -0.80    1.60
   4  -2   0    0.30    1.30
  -4   2   0   -0.50    1.00
  -4   2   0   -1.50    1.00
  -4   2   0   -0.30    0.80
  -4   2   0   -0.40    0.90
  -4   2   0    0.00    0.90
  -4   2   0   -0.80    1.00
  -4   2   0    0.40    1.10
   3  -2   0   32.40    3.40
   3  -2   0   38.70    3.50
   3  -2   0   31.10    3.50
   3  -2   0   34.10    4.00
   3  -2   0   39.70    4.20
   3  -2   0   28.50    4.00
   3  -2   0   30.30    4.10
   3  -2   0   30.10    3.60
  -3   2   0   32.50    3.30
  -3   2   0   31.00    3.20
  -3   2   0   34.70    3.60
  -3   2   0   39.20    3.80
  -3   2   0   37.60    3.30
  -3   2   0   35.50    3.50
   2  -2   0 8003.20  460.85
   2  -2   0 7463.55  460.15
   2  -2   0 7820.92  460.45
   2  -2   0 7719.73  460.55
   2  -2   0 7912.71  460.55
   2  -2   0 7973.70  460.55
   2  -2   0 7759.62  460.95
  -2   2   0 7316.17  460.25
  -2   2   0 7425.86  460.15
  -2   2   0 7772.52  460.25
  -2   2   0 7946.31  460.25
  -2   2   0 7350.17  460.35
   1  -2   0  396.16   23.80
   1  -2   0  373.06   24.10
   1  -2   0  405.96   24.40
  -1   2   0  400.66   24.00
  -1   2   0  408.96   23.90
  -1   2   0  351.86   24.20
   0  -2   0  121.19    7.60
   0   2   0  114.79    7.60
   0   2   0  112.09    7.20
  -1  -2   0   61.49    4.30
  -1  -2   0   60.99    4.30
  -1  -2   0   60.89    4.20
  -1  -2   0   64.79    4.30
   1   2   0   57.59    4.40
   1   2   0   51.29    4.40
   1   2   0   56.79    4.70
   1   2   0   55.99    4.40
   1   2   0   56.59    4.40
  -2  -2   0 9846.42  565.64
  -2  -2   0 9311.57  565.74
  -2  -2   0 9708.03  565.64
  -2  -2   0 9539.85  565.44
  -2  -2   0 9559.34  565.84
  -2  -2   0 8954.00  565.24
   2   2   0 9448.05  565.54
   2   2   0 9403.66  565.74
   2   2   0 9481.05  566.04
   2   2   0 9403.86  565.84
   2   2   0 9392.26  565.94
   2   2   0 9556.14  566.04
  -3  -2   0  918.51   52.59
  -3  -2   0  938.01   53.09
  -3  -2   0  918.01   52.99
  -3  -2   0  826.62   52.49
  -3  -2   0  906.21   53.09
  -3  -2   0  870.71   53.19
  -3  -2   0  819.42   53.09
   3   2   0  892.51   53.79
   3   2   0  875.21   53.19
   3   2   0  878.61   53.29
   3   2   0  764.92   52.99
   3   2   0  761.92   52.39
   3   2   0  878.01   53.69
   3   2   0  857.11   53.39
  -4  -2   0    4.80    1.60
  -4  -2   0    7.90    2.10
  -4  -2   0    6.10    2.00
  -4  -2   0    7.00    2.10
  -4  -2   0    7.90    1.80
  -4  -2   0    8.80    2.30
  -4  -2   0    6.80    1.70
   4   2   0    4.60    1.40
   4   2   0    5.80    2.00
   4   2   0    7.30    2.30
   4   2   0    6.80    2.20
   4   2   0    6.10    2.40
   4   2   0    4.90    2.80
   4   2   0    3.30    1.80
  -5  -2   0    4.80    2.00
  -5  -2   0    9.80    2.70
  -5  -2   0    6.10    1.90
  -5  -2   0    4.70    2.20
  -5  -2   0    4.40    2.30
  -5  -2   0    7.50    2.00
  -5  -2   0    6.50    2.20
   5   2   0    2.90    1.70
   5   2   0    2.80    2.60
   5   2   0    2.60    2.30
   5   2   0   12.10    2.90
   5   2   0    4.00    2.60
   5   2   0   11.30    3.30
   5   2   0   12.30    3.30
  -6  -2   0    5.80    2.70
  -6  -2   0    2.20    1.70
  -6  -2   0    2.60    1.80
  -6  -2   0    1.60    1.90
  -6  -2   0    1.40    1.70
  -6  -2   0    4.30    1.70
  -6  -2   0    4.00    2.20
   6   2   0    2.50    3.10
   6   2   0    2.20    2.40
   6   2   0    1.10    2.10
   6   2   0    0.60    2.20
   6   2   0   -1.60    3.00
   6   2   0    0.60    2.50
  -7  -2   0    0.40    1.60
  -7  -2   0    1.00    2.00
  -7  -2   0    0.70    2.50
   7   2   0   -0.60    3.30
   7   2   0    3.50    2.50
   7   2   0    1.40    2.80
   7   2   0   -5.50    3.40
  -8  -2   0    9.10    3.20
  -8  -2   0   11.20    4.00
  -8  -2   0   17.10    4.70
   8   2   0   13.00    4.70
   8   2   0    3.00    3.20
   8   2   0   19.40    5.50
   8   2   0    9.10    5.70
  -9  -2   0    7.80    4.00
  -9  -2   0   12.80    4.50
   9   2   0    1.70    4.30
   9   2   0   13.70    5.30
   9   2   0   21.70    6.80
 -10  -2   0   -2.90    3.30
 -10  -2   0   -1.10    3.60
  10   2   0    1.00    5.20
  10   2   0    1.30    4.60
  10  -3   0    1.40    3.60
  10  -3   0    5.40    6.00
  10  -3   0    1.70    5.70
 -10   3   0    3.50    2.90
 -10   3   0    4.00    3.70
   9  -3   0    1.60    4.30
   9  -3   0    1.80    3.40
   9  -3   0    3.70    4.50
  -9   3   0   -1.30    2.90
  -9   3   0    6.10    2.70
   8  -3   0   -1.50    3.40
   8  -3   0    4.40    3.60
   8  -3   0   -2.40    2.10
   8  -3   0    0.40    3.40
  -8   3   0    2.40    2.30
  -8   3   0   -0.10    2.70
   7  -3   0   -0.40    2.20
   7  -3   0   -6.20    2.80
   7  -3   0    3.20    2.70
   7  -3   0    3.40    3.50
  -7   3   0   -1.90    1.90
  -7   3   0    2.00    2.10
  -7   3   0    1.30    2.50
   6  -3   0   75.09    6.70
   6  -3   0   70.49    8.90
   6  -3   0   85.69    9.30
   6  -3   0   85.89   10.10
   6  -3   0   75.29    6.90
   6  -3   0   82.79    8.90
  -6   3   0   76.49    6.80
  -6   3   0   74.39    7.60
  -6   3   0   74.89    6.60
  -6   3   0   68.49    6.50
  -6   3   0   67.19    7.70
  -6   3   0   68.69    7.50
  -6   3   0   75.89    6.80
   5  -3   0   79.79    6.40
   5  -3   0   72.99    8.40
   5  -3   0   80.09    8.80
   5  -3   0   73.59    7.90
   5  -3   0   59.19    6.80
   5  -3   0   65.79    6.40
   5  -3   0   75.79    8.20
  -5   3   0   79.79    6.70
  -5   3   0   75.09    6.50
  -5   3   0   75.69    6.40
  -5   3   0   74.69    6.10
  -5   3   0   74.19    6.50
  -5   3   0   73.49    6.20
  -5   3   0   85.29    6.70
   4  -3   0   30.30    3.70
   4  -3   0   21.70    3.10
   4  -3   0   21.90    3.30
   4  -3   0   14.50    3.40
   4  -3   0   20.00    3.60
   4  -3   0   20.70    4.10
   4  -3   0   20.20    2.80
   4  -3   0   16.90    3.40
  -4   3   0   21.60    3.10
  -4   3   0   25.20    3.40
  -4   3   0   18.80    2.90
  -4   3   0   22.30    3.00
  -4   3   0   17.70    2.70
  -4   3   0   20.20    2.80
   3  -3   0    9.20    2.20
   3  -3   0   13.80    3.00
   3  -3   0   10.20    2.30
   3  -3   0   13.20    2.40
   3  -3   0   17.90    2.30
   3  -3   0   23.70    3.60
   3  -3   0   15.80    2.70
  -3   3   0   17.60    2.40
  -3   3   0   14.80    2.20
  -3   3   0   15.70    2.10
  -3   3   0   20.20    2.50
  -3   3   0   15.30    2.10
  -3   3   0   15.90    2.50
   2  -3   0 1913.91  111.69
   2  -3   0 1799.52  111.49
   2  -3   0 1677.73  111.59
   2  -3   0 1802.62  112.49
   2  -3   0 1850.41  112.09
   2  -3   0 1855.71  112.09
   2  -3   0 1878.41  112.19
  -2   3   0 1927.91  111.89
  -2   3   0 1853.51  111.59
  -2   3   0 1924.71  111.69
  -2   3   0 1929.61  111.69
  -2   3   0 1851.01  111.49
   1  -3   0 1021.70   63.09
   1  -3   0 1026.80   63.59
   1  -3   0 1040.10   63.29
   1  -3   0 1075.69   63.79
   1  -3   0 1033.10   63.59
   1  -3   0 1131.99   62.89
   1  -3   0 1057.59   62.99
  -1   3   0 1029.70   63.29
  -1   3   0  968.70   62.79
  -1   3   0 1066.59   63.29
  -1   3   0 1072.49   63.29
  -1   3   0 1023.90   62.99
   0  -3   0  140.59    9.40
   0  -3   0  149.88    9.60
   0  -3   0  143.49    9.70
   0  -3   0  159.18    9.90
   0  -3   0  148.99    9.70
   0  -3   0  146.79    9.80
   0   3   0  138.19    9.60
   0   3   0  148.49    9.20
   0   3   0  149.88    9.50
   0   3   0  141.99    9.80
   0   3   0  153.48    9.90
  -1  -3   0  347.17   21.30
  -1  -3   0  348.07   21.30
  -1  -3   0  319.77   21.20
  -1  -3   0  338.57   21.00
  -1  -3   0  352.96   21.30
   1   3   0  343.47   21.50
   1   3   0  336.57   21.50
   1   3   0  331.17   21.20
   1   3   0  339.27   21.20
   1   3   0  353.66   21.50
   1   3   0  323.47   21.10
  -2  -3   0    0.70    0.70
  -2  -3   0    0.10    0.90
  -2  -3   0    0.70    1.00
  -2  -3   0    0.50    0.90
  -2  -3   0   -0.50    1.20
  -2  -3   0    1.80    0.90
   2   3   0    1.00    1.10
   2   3   0    0.60    1.00
   2   3   0    1.00    1.40
   2   3   0    2.20    1.50
   2   3   0    0.60    0.90
   2   3   0    0.20    1.10
  -3  -3   0    8.10    1.50
  -3  -3   0    7.00    1.90
  -3  -3   0    8.00    1.60
  -3  -3   0    6.00    1.70
  -3  -3   0    3.70    1.50
  -3  -3   0    7.40    1.70
  -3  -3   0    7.40    1.80
   3   3   0    7.20    2.70
   3   3   0    7.80    2.30
   3   3   0    8.40    2.00
   3   3   0    9.10    1.50
   3   3   0    8.90    2.30
   3   3   0    7.50    1.90
   3   3   0    7.00    2.60
  -4  -3   0  247.28   17.30
  -4  -3   0  234.08   16.40
  -4  -3   0  260.47   16.80
  -4  -3   0  239.48   17.50
  -4  -3   0  261.07   17.40
  -4  -3   0  265.97   16.80
  -4  -3   0  261.77   17.30
  -4  -3   0  257.77   17.60
   4   3   0  236.78   17.50
   4   3   0  276.97   18.10
   4   3   0  258.67   18.30
   4   3   0  276.27   17.90
   4   3   0  268.07   18.40
   4   3   0  242.48   16.40
   4   3   0  268.27   17.80
  -5  -3   0  134.09    9.90
  -5  -3   0  167.28   11.20
  -5  -3   0  132.99   10.80
  -5  -3   0  118.09   10.60
  -5  -3   0  140.29   10.60
  -5  -3   0  140.19   10.00
  -5  -3   0  144.29   10.80
   5   3   0  132.59   11.20
   5   3   0  123.19   11.50
   5   3   0  141.39   11.00
   5   3   0  136.69   12.10
   5   3   0  151.98   11.20
   5   3   0  142.89   11.60
   5   3   0  130.59    9.70
  -6  -3   0    5.80    2.50
  -6  -3   0    4.90    2.70
  -6  -3   0    1.80    1.80
  -6  -3   0   -0.30    2.00
  -6  -3   0    4.20    2.50
  -6  -3   0    0.10    1.60
  -6  -3   0    2.00    1.80
   6   3   0    0.40    2.90
   6   3   0   -0.10    2.60
   6   3   0    2.70    3.00
   6   3   0    1.10    2.10
   6   3   0   -2.20    2.20
   6   3   0    1.40    2.80
  -7  -3   0    0.40    1.80
  -7  -3   0    6.20    3.10
  -7  -3   0   -1.10    1.50
   7   3   0    3.30    2.90
   7   3   0    2.40    3.30
   7   3   0   -1.50    3.50
   7   3   0   -2.30    2.50
  -8  -3   0    0.80    2.20
  -8  -3   0   -1.50    2.60
   8   3   0    0.90    2.70
   8   3   0    1.10    3.40
   8   3   0    1.40    4.80
   8   3   0   -3.10    4.00
  -9  -3   0   -2.70    1.80
  -9  -3   0   -0.80    3.40
   9   3   0    2.80    3.40
   9   3   0   -0.10    3.60
   9   3   0   -0.40    3.70
 -10  -3   0   -5.60    1.90
 -10  -3   0    0.20    3.60
  10   3   0    3.10    5.10
  10   3   0    2.20    4.50
  10  -4   0   16.00    6.20
  10  -4   0    3.20    8.60
 -10   4   0    8.20    4.20
 -10   4   0   10.10    4.20
   9  -4   0   11.90    4.70
   9  -4   0    9.60    4.80
   9  -4   0    8.80    5.20
  -9   4   0    9.60    3.50
  -9   4   0   17.20    4.70
   8  -4   0    8.80    5.10
   8  -4   0    7.10    4.20
   8  -4   0    7.10    3.60
   8  -4   0    0.60    3.40
  -8   4   0    9.90    3.60
  -8   4   0    6.90    3.30
   7  -4   0    0.20    2.40
   7  -4   0   13.70    4.40
   7  -4   0    4.90    3.30
   7  -4   0    9.80    4.80
  -7   4   0    7.80    2.70
  -7   4   0    8.50    3.20
  -7   4   0    6.70    2.50
   6  -4   0    4.50    3.00
   6  -4   0    5.70    3.10
   6  -4   0    3.00    3.30
   6  -4   0    1.40    2.10
   6  -4   0    2.40    2.30
   6  -4   0    3.30    2.80
  -6   4   0    4.20    2.10
  -6   4   0    4.70    2.40
  -6   4   0    6.20    2.20
  -6   4   0    5.50    2.40
  -6   4   0    5.10    2.10
  -6   4   0    2.40    2.20
   5  -4   0   -0.20    1.60
   5  -4   0    0.20    1.90
   5  -4   0   -0.30    1.80
   5  -4   0    1.60    2.00
   5  -4   0    0.30    2.50
   5  -4   0    0.90    2.00
  -5   4   0    3.70    1.70
  -5   4   0    0.40    1.40
  -5   4   0    2.00    1.60
  -5   4   0   -2.90    1.50
   4  -4   0  505.55   32.30
   4  -4   0  483.85   32.40
   4  -4   0  519.65   31.50
   4  -4   0  476.75   33.20
   4  -4   0  506.75   31.80
   4  -4   0  524.65   33.20
   4  -4   0  495.75   32.40
   4  -4   0  499.85   32.40
  -4   4   0  548.65   32.10
  -4   4   0  482.95   31.70
  -4   4   0  505.25   31.50
  -4   4   0  492.75   32.00
  -4   4   0  522.75   32.10
  -4   4   0  519.85   32.30
   3  -4   0  233.28   16.50
   3  -4   0  209.28   15.70
   3  -4   0  247.78   16.20
   3  -4   0  233.08   15.10
   3  -4   0  228.68   15.40
   3  -4   0  213.48   15.70
   3  -4   0  229.88   15.40
  -3   4   0  227.38   14.80
  -3   4   0  219.88   15.00
  -3   4   0  232.48   15.20
  -3   4   0  251.57   15.40
  -3   4   0  250.07   15.40
  -3   4   0  240.68   15.60
   2  -4   0   97.59    7.20
   2  -4   0   92.39    6.60
   2  -4   0   93.79    6.50
   2  -4   0   96.99    7.30
   2  -4   0   89.29    6.50
   2  -4   0   93.19    7.30
   2  -4   0   85.29    7.40
  -2   4   0   95.19    6.30
  -2   4   0   88.99    6.70
  -2   4   0   86.29    6.80
  -2   4   0   94.39    6.60
  -2   4   0   94.09    6.80
   1  -4   0  382.06   24.10
   1  -4   0  378.26   23.00
   1  -4   0  366.86   24.00
   1  -4   0  336.77   24.00
   1  -4   0  366.56   23.40
   1  -4   0  373.16   23.20
   1  -4   0  369.56   23.50
  -1   4   0  383.86   22.90
  -1   4   0  383.06   23.20
  -1   4   0  375.86   23.70
  -1   4   0  385.46   23.20
  -1   4   0  376.76   23.70
  -1   4   0  397.66   23.70
   0  -4   0   16.00    2.30
   0  -4   0   12.60    1.70
   0  -4   0   15.70    2.40
   0  -4   0   12.20    2.10
   0  -4   0   14.50    2.10
   0  -4   0   15.60    2.00
   0   4   0   16.30    2.00
   0   4   0   12.70    2.20
   0   4   0   13.90    2.00
   0   4   0   15.10    1.60
   0   4   0   16.00    2.30
  -1  -4   0  204.28   13.70
  -1  -4   0  219.78   14.10
  -1  -4   0  213.88   14.00
  -1  -4   0  220.18   14.10
  -1  -4   0  222.88   14.10
  -1  -4   0  221.38   13.70
   1   4   0  223.68   14.40
   1   4   0  207.28   13.90
   1   4   0  199.78   14.10
   1   4   0  209.58   13.80
   1   4   0  224.08   13.80
   1   4   0  189.38   14.20
  -2  -4   0   60.89    5.20
  -2  -4   0   57.59    5.10
  -2  -4   0   62.29    5.00
  -2  -4   0   68.59    4.70
  -2  -4   0   67.49    5.20
  -2  -4   0   64.39    5.20
   2   4   0   66.99    5.50
   2   4   0   59.19    5.50
   2   4   0   57.89    5.40
   2   4   0   67.09    5.80
   2   4   0   62.59    5.30
   2   4   0   60.19    6.10
   2   4   0   62.19    4.70
  -3  -4   0   29.40    4.00
  -3  -4   0   26.30    3.70
  -3  -4   0   28.90    2.70
  -3  -4   0   32.40    3.90
  -3  -4   0   35.30    3.90
  -3  -4   0   38.40    4.00
  -3  -4   0   31.30    3.90
   3   4   0   25.90    3.90
   3   4   0   31.50    4.40
   3   4   0   31.40    4.80
   3   4   0   25.50    4.00
   3   4   0   31.00    2.70
   3   4   0   29.90    4.40
   3   4   0   22.40    3.40
  -4  -4   0  520.35   33.60
  -4  -4   0  533.55   33.30
  -4  -4   0  540.25   33.90
  -4  -4   0  463.55   32.50
  -4  -4   0  558.04   34.00
  -4  -4   0  562.04   33.40
  -4  -4   0  526.35   34.20
   4   4   0  523.35   33.80
   4   4   0  533.85   34.90
   4   4   0  530.95   34.30
   4   4   0  542.65   34.90
   4   4   0  523.95   32.60
   4   4   0  543.45   34.40
   4   4   0  533.45   34.60
  -5  -4   0   25.60    4.30
  -5  -4   0   25.60    4.30
  -5  -4   0   32.00    4.10
  -5  -4   0   34.10    5.00
  -5  -4   0   34.50    4.30
  -5  -4   0   33.10    4.50
   5   4   0   31.00    5.60
   5   4   0   20.00    4.70
   5   4   0   36.20    5.40
   5   4   0   36.00    5.50
   5   4   0   26.70    4.90
   5   4   0   37.60    5.30
  -6  -4   0    2.00    1.80
  -6  -4   0    2.00    2.40
  -6  -4   0    3.60    2.10
  -6  -4   0    7.10    2.90
  -6  -4   0    1.60    2.60
  -6  -4   0    7.10    2.60
   6   4   0    7.00    4.10
   6   4   0    3.30    3.00
   6   4   0    7.90    3.30
   6   4   0    4.40    2.80
   6   4   0    3.90    3.90
   6   4   0   -2.00    3.20
  -7  -4   0    2.60    2.40
  -7  -4   0    2.40    2.60
  -7  -4   0    2.80    3.00
   7   4   0    5.50    3.80
   7   4   0   -6.80    3.20
   7   4   0    0.20    3.20
   7   4   0   -4.20    1.90
  -8  -4   0   -3.80    2.60
  -8  -4   0   -0.80    2.00
   8   4   0   -2.20    4.40
   8   4   0    2.60    3.70
   8   4   0   -1.40    2.50
   8   4   0   -5.70    2.30
  -9  -4   0    0.50    3.40
  -9  -4   0   -0.80    3.40
   9   4   0   -1.90    3.10
   9   4   0   -1.20    4.80
   9   4   0    4.80    5.40
 -10  -4   0   12.00    4.70
 -10  -4   0    3.30    3.30
  10   4   0    7.60    5.30
  10  -5   0   -3.70    4.60
 -10   5   0    7.00    3.90
 -10   5   0    3.60    2.90
   9  -5   0    2.80    4.30
   9  -5   0    6.60    5.50
  -9   5   0   -0.50    2.90
  -9   5   0    3.20    3.20
   8  -5   0   28.10    6.20
   8  -5   0   26.70    9.50
   8  -5   0   20.70    5.80
   8  -5   0   10.50    5.10
  -8   5   0   22.20    4.60
  -8   5   0   31.60    5.00
   7  -5   0   20.40    5.00
   7  -5   0   19.30    5.00
   7  -5   0   10.90    4.60
   7  -5   0   12.70    4.50
  -7   5   0   29.30    5.00
  -7   5   0   24.20    4.30
   6  -5   0   22.60    5.40
   6  -5   0   15.30    3.70
   6  -5   0   21.50    4.00
   6  -5   0   14.00    4.40
   6  -5   0   20.40    4.50
   6  -5   0   13.50    3.70
  -6   5   0   14.50    3.40
  -6   5   0   14.00    3.30
  -6   5   0   15.70    3.00
  -6   5   0    6.80    2.80
  -6   5   0   19.80    3.60
   5  -5   0    1.10    2.70
   5  -5   0    1.50    1.70
   5  -5   0   -2.00    1.80
   5  -5   0    2.50    2.10
   5  -5   0   -1.70    1.70
   5  -5   0    0.40    1.90
   5  -5   0    1.50    2.70
  -5   5   0    1.60    1.80
  -5   5   0    0.20    1.60
  -5   5   0   -0.50    1.10
  -5   5   0    0.10    1.40
  -5   5   0    0.80    1.40
   4  -5   0  285.77   20.20
   4  -5   0  309.07   20.20
   4  -5   0  294.47   20.70
   4  -5   0  311.27   19.90
   4  -5   0  343.07   21.60
   4  -5   0  280.57   21.50
   4  -5   0  287.17   20.60
  -4   5   0  284.07   19.70
  -4   5   0  314.87   20.20
  -4   5   0  302.47   20.00
  -4   5   0  326.17   20.60
  -4   5   0  337.97   20.30
  -4   5   0  292.17   19.40
   3  -5   0 2107.89  129.69
   3  -5   0 2049.20  131.19
   3  -5   0 2091.99  130.59
   3  -5   0 2121.89  129.79
   3  -5   0 2228.78  130.79
   3  -5   0 2117.19  129.69
   3  -5   0 2167.88  130.69
  -3   5   0 2197.58  129.39
  -3   5   0 2038.70  129.59
  -3   5   0 2269.47  130.09
  -3   5   0 2277.67  130.09
  -3   5   0 2269.77  130.39
  -3   5   0 2033.40  129.69
   2  -5   0  217.88   14.20
   2  -5   0  231.08   15.50
   2  -5   0  220.18   14.60
   2  -5   0  214.08   14.20
   2  -5   0  214.88   14.40
   2  -5   0  234.38   15.80
   2  -5   0  226.18   15.50
   2  -5   0  231.08   15.10
  -2   5   0  222.28   14.80
  -2   5   0  223.78   14.90
  -2   5   0  228.28   15.00
  -2   5   0  217.98   14.40
  -2   5   0  227.28   14.20
   1  -5   0    1.30    1.00
   1  -5   0   -0.30    0.80
   1  -5   0   -1.00    1.10
   1  -5   0   -0.40    0.50
   1  -5   0   -0.10    0.60
   1  -5   0    0.70    1.50
   1  -5   0    0.10    0.90
  -1   5   0   -0.10    1.10
  -1   5   0    0.30    0.60
  -1   5   0   -0.30    0.50
  -1   5   0   -0.40    0.80
  -1   5   0   -1.20    1.00
  -1   5   0   -0.70    0.70
   0  -5   0    1.70    1.10
   0  -5   0    0.20    1.10
   0  -5   0    0.30    0.90
   0  -5   0    0.10    0.60
   0  -5   0    0.00    0.70
   0  -5   0   -2.00    1.20
   0   5   0   -0.40    0.80
   0   5   0   -0.40    0.40
   0   5   0   -0.70    0.80
   0   5   0    0.40    0.80
   0   5   0   -0.50    0.60
   0   5   0   -0.20    0.60
  -1  -5   0  105.89    7.70
  -1  -5   0  111.79    7.90
  -1  -5   0  104.39    7.80
  -1  -5   0   99.09    7.40
  -1  -5   0   97.59    7.60
  -1  -5   0   99.19    7.20
   1   5   0   95.89    7.90
   1   5   0  101.49    7.60
   1   5   0   99.59    7.30
   1   5   0  108.69    7.40
   1   5   0  115.39    7.90
   1   5   0   95.79    7.90
  -2  -5   0   17.90    2.90
  -2  -5   0   21.90    3.40
  -2  -5   0   22.20    3.30
  -2  -5   0   20.00    2.90
  -2  -5   0   25.40    2.80
  -2  -5   0   17.60    2.80
   2   5   0   24.70    3.50
   2   5   0   27.10    3.60
   2   5   0   23.70    3.70
   2   5   0   23.70    2.40
   2   5   0   17.80    2.90
   2   5   0   25.20    3.70
   2   5   0   15.70    3.00
  -3  -5   0  129.69    9.60
  -3  -5   0  126.89    8.70
  -3  -5   0  128.19    9.70
  -3  -5   0  129.69    9.50
  -3  -5   0  123.49    9.40
  -3  -5   0  117.59    9.50
   3   5   0  125.29   10.20
   3   5   0  133.09   10.20
   3   5   0  127.59   10.30
   3   5   0  127.39    9.10
   3   5   0  135.29   10.20
   3   5   0  131.59   10.30
  -4  -5   0   19.70    3.30
  -4  -5   0   15.80    3.10
  -4  -5   0   12.90    3.10
  -4  -5   0   16.80    3.20
  -4  -5   0   16.80    3.30
  -4  -5   0   15.60    2.40
   4   5   0   17.40    3.80
   4   5   0   14.90    3.60
   4   5   0   15.10    3.60
   4   5   0    9.10    3.10
   4   5   0   17.50    3.80
   4   5   0   18.20    3.20
  -5  -5   0    7.40    2.90
  -5  -5   0    9.50    2.70
  -5  -5   0    6.10    2.30
  -5  -5   0    9.00    3.00
  -5  -5   0   15.20    2.90
   5   5   0    6.40    3.00
   5   5   0    3.00    2.80
   5   5   0    9.00    3.30
   5   5   0    8.30    3.30
   5   5   0    5.80    2.60
   5   5   0   11.40    4.50
  -6  -5   0    2.90    2.30
  -6  -5   0    7.70    3.10
  -6  -5   0    3.10    2.40
  -6  -5   0   -0.80    2.20
  -6  -5   0    5.10    2.30
   6   5   0    5.90    3.50
   6   5   0    1.30    2.80
   6   5   0   -1.40    2.50
   6   5   0    6.00    3.70
   6   5   0   -0.80    2.50
   6   5   0   -0.20    2.80
  -7  -5   0   10.90    3.50
  -7  -5   0   11.50    3.40
   7   5   0    9.10    5.20
   7   5   0   -2.40    3.60
   7   5   0    6.40    3.80
  -8  -5   0    0.40    2.10
  -8  -5   0    0.30    2.80
   8   5   0   -0.30    3.00
   8   5   0   -3.40    4.60
   8   5   0   -2.50    3.40
  -9  -5   0    1.30    2.50
  -9  -5   0   -0.60    2.50
   9   5   0   -3.20    5.20
   9   5   0    2.90    4.20
   9   5   0    3.90    6.10
 -10  -5   0    1.60    3.00
 -10  -5   0    6.90    3.70
  10   5   0   -4.40    5.70
  10  -6   0    0.20    4.00
 -10   6   0   -1.90    3.20
 -10   6   0    2.50    4.00
   9  -6   0   -3.10    4.20
   9  -6   0    2.60    4.40
  -9   6   0   -1.80    1.90
  -9   6   0   -0.30    2.80
   8  -6   0   38.50    8.70
   8  -6   0   62.99    9.70
  -8   6   0   45.20    6.90
  -8   6   0   39.20    6.20
   7  -6   0   33.30    7.00
   7  -6   0   44.70    8.00
  -7   6   0   39.40    5.80
  -7   6   0   33.10    5.40
   6  -6   0  172.98   13.70
   6  -6   0  160.38   13.40
   6  -6   0  178.98   12.80
   6  -6   0  182.98   14.00
   6  -6   0  179.58   15.10
   6  -6   0  172.78   14.60
  -6   6   0  174.18   13.00
  -6   6   0  192.38   13.40
  -6   6   0  177.78   13.20
  -6   6   0  173.68   13.60
  -6   6   0  148.99   12.30
   5  -6   0  179.68   14.30
   5  -6   0  172.58   13.80
   5  -6   0  194.38   13.50
   5  -6   0  205.08   15.30
   5  -6   0  205.78   14.70
   5  -6   0  179.48   13.80
   5  -6   0  177.98   15.50
  -5   6   0  185.68   13.30
  -5   6   0  187.78   13.70
  -5   6   0  201.58   14.30
  -5   6   0  190.98   13.80
  -5   6   0  206.98   13.90
   4  -6   0   17.60    3.30
   4  -6   0   15.30    3.70
   4  -6   0   15.40    3.30
   4  -6   0   22.50    4.30
   4  -6   0   20.60    4.40
   4  -6   0   12.50    2.70
   4  -6   0   21.20    3.40
  -4   6   0   18.50    3.30
  -4   6   0   19.80    3.30
  -4   6   0   19.00    3.20
  -4   6   0   18.10    3.30
  -4   6   0   17.30    2.90
   3  -6   0  135.09   11.60
   3  -6   0  145.69   10.70
   3  -6   0  148.09   12.30
   3  -6   0  171.48   12.00
   3  -6   0  152.48   10.90
   3  -6   0  153.98   12.10
   3  -6   0  138.89   10.60
  -3   6   0  146.39   10.80
  -3   6   0  163.78   11.30
  -3   6   0  162.38   11.00
  -3   6   0  181.28   11.60
  -3   6   0  181.98   11.70
  -3   6   0  161.28   10.60
   2  -6   0    7.10    2.70
   2  -6   0    6.40    1.40
   2  -6   0    5.30    2.00
   2  -6   0    9.70    2.70
   2  -6   0    6.30    2.10
   2  -6   0    7.70    1.50
   2  -6   0    4.90    1.60
   2  -6   0    4.70    1.60
  -2   6   0    6.20    1.70
  -2   6   0    4.00    1.60
  -2   6   0    7.80    1.60
  -2   6   0    2.50    1.70
  -2   6   0    4.50    1.60
  -2   6   0    6.60    1.40
   1  -6   0   43.30    5.40
   1  -6   0   41.20    4.40
   1  -6   0   45.60    5.40
   1  -6   0   46.70    3.90
   1  -6   0   46.80    4.70
   1  -6   0   50.19    3.60
   1  -6   0   48.90    5.70
  -1   6   0   48.00    4.10
  -1   6   0   45.10    3.50
  -1   6   0   48.50    5.10
  -1   6   0   54.29    5.30
  -1   6   0   47.40    4.00
  -1   6   0   46.80    4.90
   0  -6   0  201.38   13.10
   0  -6   0  181.58   13.90
   0  -6   0  206.78   14.20
   0  -6   0  183.88   13.70
   0  -6   0  181.28   13.40
   0  -6   0  187.88   12.70
   0   6   0  201.68   13.40
   0   6   0  210.38   12.70
   0   6   0  193.98   13.50
   0   6   0  194.78   13.90
   0   6   0  209.58   12.70
   0   6   0  228.78   14.20
  -1  -6   0   71.79    6.40
  -1  -6   0   62.89    5.80
  -1  -6   0   67.69    5.60
  -1  -6   0   73.39    6.40
  -1  -6   0   71.99    6.10
  -1  -6   0   74.19    6.10
   1   6   0   72.69    6.10
   1   6   0   71.09    5.50
   1   6   0   80.29    6.80
   1   6   0   77.09    5.70
   1   6   0   71.39    6.40
   1   6   0   64.19    5.90
  -2  -6   0   -0.90    1.20
  -2  -6   0   -0.30    1.50
  -2  -6   0    0.40    1.60
  -2  -6   0   -0.90    1.50
  -2  -6   0   -1.20    1.00
  -2  -6   0    0.10    1.50
   2   6   0   -0.80    1.40
   2   6   0   -0.60    1.50
   2   6   0    0.40    1.40
   2   6   0    0.80    0.90
   2   6   0    0.30    1.40
   2   6   0    0.60    1.50
  -3  -6   0    8.70    2.60
  -3  -6   0    7.80    2.50
  -3  -6   0    9.30    2.20
  -3  -6   0    8.90    2.40
  -3  -6   0    7.00    1.90
  -3  -6   0    6.80    2.60
   3   6   0    9.20    3.10
   3   6   0   10.70    2.00
   3   6   0   11.60    3.30
   3   6   0    2.70    2.50
   3   6   0    7.20    2.60
   3   6   0   11.90    3.10
   3   6   0    8.00    2.60
  -4  -6   0   59.49    6.40
  -4  -6   0   43.90    6.10
  -4  -6   0   54.79    6.20
  -4  -6   0   50.89    6.20
  -4  -6   0   51.79    6.00
   4   6   0   63.19    7.50
   4   6   0   51.89    7.20
   4   6   0   52.09    7.00
   4   6   0   50.99    5.50
   4   6   0   57.09    7.10
   4   6   0   67.49    7.50
  -5  -6   0   11.10    3.50
  -5  -6   0   11.20    3.00
  -5  -6   0    9.50    3.00
  -5  -6   0   11.60    3.10
  -5  -6   0   10.60    3.20
   5   6   0    8.30    3.10
   5   6   0   14.60    4.50
   5   6   0   15.70    4.10
   5   6   0    9.10    4.10
   5   6   0   13.50    4.40
  -6  -6   0   92.69    9.40
  -6  -6   0   75.59    8.40
  -6  -6   0   91.69    9.00
  -6  -6   0   98.49    9.90
   6   6   0   66.19   10.00
   6   6   0   98.99   11.80
   6   6   0   70.79    9.30
   6   6   0  100.69   10.60
   6   6   0   95.99   11.20
  -7  -6   0    0.40    2.30
  -7  -6   0    4.40    2.40
   7   6   0   -3.10    3.90
   7   6   0   -2.30    3.20
   7   6   0    4.30    3.50
  -8  -6   0   -0.30    2.10
  -8  -6   0    1.30    2.70
   8   6   0   -6.30    3.10
   8   6   0    8.30    5.60
   8   6   0    0.20    3.60
  -9  -6   0    1.70    2.80
  -9  -6   0    0.20    3.70
   9   6   0   -4.40    5.60
   9   6   0    4.10    4.80
   9   6   0    2.20    4.40
   9  -7   0    5.10    5.20
   9  -7   0   -1.90    3.30
  -9   7   0   -0.50    2.00
  -9   7   0    6.00    3.50
   8  -7   0    4.30    4.80
   8  -7   0    3.50    3.30
  -8   7   0    5.30    2.80
  -8   7   0    4.10    3.30
   7  -7   0   17.00    6.00
   7  -7   0   15.80    5.60
  -7   7   0   15.80    3.80
  -7   7   0    5.70    2.90
   6  -7   0  207.78   16.80
   6  -7   0  189.38   17.20
   6  -7   0  206.08   15.90
   6  -7   0  195.98   15.90
  -6   7   0  207.58   15.30
  -6   7   0  211.68   15.60
  -6   7   0  209.28   15.20
  -6   7   0  207.68   15.30
   5  -7   0    2.20    2.50
   5  -7   0    7.80    3.40
   5  -7   0    0.20    1.40
   5  -7   0    2.00    1.90
   5  -7   0   -1.60    2.40
  -5   7   0    2.90    2.30
  -5   7   0    0.60    1.90
  -5   7   0    2.30    2.00
  -5   7   0   -1.10    1.90
  -5   7   0    1.40    1.70
   4  -7   0    4.00    1.80
   4  -7   0    3.70    2.10
   4  -7   0    1.10    2.10
   4  -7   0    2.40    2.10
   4  -7   0    1.90    2.30
  -4   7   0    3.30    2.00
  -4   7   0   -0.70    1.80
  -4   7   0    1.20    1.50
  -4   7   0    1.90    1.60
  -4   7   0   -0.40    1.40
   3  -7   0   46.70    6.20
   3  -7   0   39.50    5.90
   3  -7   0   38.70    4.30
   3  -7   0   49.90    5.10
   3  -7   0   47.20    5.90
   3  -7   0   33.80    6.10
  -3   7   0   40.60    5.00
  -3   7   0   43.20    4.30
  -3   7   0   49.20    4.90
  -3   7   0   51.39    5.70
  -3   7   0   43.70    5.20
   2  -7   0   -0.40    1.50
   2  -7   0   -1.20    1.20
   2  -7   0    4.90    2.30
   2  -7   0    0.30    0.90
   2  -7   0    0.70    1.00
   2  -7   0    0.60    1.50
   2  -7   0    2.00    1.80
   2  -7   0   -0.80    1.00
  -2   7   0    3.90    2.10
  -2   7   0    0.30    1.00
  -2   7   0   -1.40    0.90
  -2   7   0   -3.10    0.80
  -2   7   0    1.90    1.30
  -2   7   0   -1.00    1.10
   1  -7   0  152.68   11.70
   1  -7   0  148.09   10.40
   1  -7   0  141.99   10.50
   1  -7   0  168.98   12.00
   1  -7   0  145.79   11.70
   1  -7   0  145.19   10.90
   1  -7   0  158.28   10.00
  -1   7   0  151.88   11.10
  -1   7   0  164.18   11.60
  -1   7   0  146.09   10.60
  -1   7   0  167.98   11.50
  -1   7   0  152.98   10.50
  -1   7   0  152.18    9.90
   0  -7   0   43.60    3.80
   0  -7   0   51.19    5.30
   0  -7   0   49.30    5.80
   0  -7   0   42.60    3.90
   0  -7   0   39.40    5.10
   0  -7   0   45.90    5.70
   0   7   0   40.70    5.20
   0   7   0   41.80    4.80
   0   7   0   47.40    5.30
   0   7   0   42.30    3.90
   0   7   0   47.10    3.70
   0   7   0   47.40    3.70
   0   7   0   50.19    4.90
  -1  -7   0  213.88   14.10
  -1  -7   0  208.58   14.60
  -1  -7   0  206.78   14.90
  -1  -7   0  217.08   14.50
  -1  -7   0  202.08   14.50
  -1  -7   0  209.58   14.90
  -1  -7   0  173.68   13.00
   1   7   0  229.88   15.30
   1   7   0  232.18   15.00
   1   7   0  210.08   13.90
   1   7   0  218.08   14.70
   1   7   0  209.28   15.20
   1   7   0  212.38   13.90
  -2  -7   0   28.50    4.20
  -2  -7   0   28.00    4.00
  -2  -7   0   26.80    4.20
  -2  -7   0   21.70    3.40
  -2  -7   0   30.10    3.90
  -2  -7   0   27.80    4.20
   2   7   0   26.30    3.80
   2   7   0   34.20    4.70
   2   7   0   24.30    4.00
   2   7   0   28.60    4.50
   2   7   0   23.10    3.90
   2   7   0   27.10    3.90
  -3  -7   0   23.70    3.80
  -3  -7   0   16.00    2.80
  -3  -7   0   12.30    3.20
  -3  -7   0   13.40    2.50
  -3  -7   0   18.40    3.60
  -3  -7   0   10.30    2.90
   3   7   0   13.70    3.40
   3   7   0   13.10    3.10
   3   7   0    6.80    2.70
   3   7   0   11.00    3.00
   3   7   0   16.40    3.70
   3   7   0   13.00    3.70
  -4  -7   0    3.90    2.20
  -4  -7   0    0.20    1.50
  -4  -7   0    4.10    2.50
  -4  -7   0    3.40    2.20
  -4  -7   0    0.30    1.40
   4   7   0   -1.60    2.20
   4   7   0    1.70    2.30
   4   7   0   -0.40    2.20
   4   7   0    1.60    2.80
   4   7   0    0.50    3.00
   4   7   0    0.80    2.60
  -5  -7   0   31.30    5.10
  -5  -7   0   35.50    5.40
  -5  -7   0   20.20    4.00
  -5  -7   0   17.70    4.10
  -5  -7   0   21.20    4.60
   5   7   0   23.90    5.50
   5   7   0   30.60    5.80
   5   7   0   30.10    5.80
   5   7   0   35.40    6.10
   5   7   0   22.80    5.40
   5   7   0   24.60    4.90
  -6  -7   0    1.00    2.60
  -6  -7   0    5.10    2.90
  -6  -7   0   10.00    3.50
  -6  -7   0    2.90    2.40
   6   7   0    2.60    3.40
   6   7   0   -3.70    2.30
   6   7   0   -2.30    2.40
   6   7   0   -2.10    3.00
   6   7   0   -2.30    2.50
  -7  -7   0    3.60    3.50
  -7  -7   0   -3.00    2.30
   7   7   0   -4.20    4.40
   7   7   0    8.50    4.30
   7   7   0   -0.90    2.70
  -8  -7   0    2.40    2.80
  -8  -7   0    3.90    3.00
   8   7   0   -5.80    4.10
   8   7   0    2.30    4.50
   8   7   0   -5.20    4.20
  -9  -7   0    0.90    2.60
  -9  -7   0    7.70    3.80
   9   7   0   -0.90    4.40
   9   7   0    2.80    4.90
   9  -8   0    3.40    3.60
   9  -8   0    2.80    4.40
  -9   8   0   -0.90    3.00
  -9   8   0    0.60    2.80
   8  -8   0    3.70    4.90
   8  -8   0   -1.20    3.60
  -8   8   0    5.60    3.40
  -8   8   0    5.00    3.20
   7  -8   0    5.80    4.80
   7  -8   0   10.10    4.60
  -7   8   0    7.20    3.30
  -7   8   0    8.30    3.20
   6  -8   0   29.80    5.90
   6  -8   0   49.10    7.80
   6  -8   0   44.00    7.70
   6  -8   0   39.70    6.60
  -6   8   0   45.70    6.50
  -6   8   0   38.10    5.60
  -6   8   0   41.40    5.70
  -6   8   0   33.00    5.50
   5  -8   0    2.00    3.30
   5  -8   0    1.70    2.90
   5  -8   0   -1.40    2.10
   5  -8   0   -0.10    3.40
  -5   8   0   -1.60    2.30
  -5   8   0    0.10    2.20
  -5   8   0   -1.20    1.40
  -5   8   0    2.50    2.30
   4  -8   0   35.20    4.50
   4  -8   0   28.40    5.40
   4  -8   0   33.50    6.30
   4  -8   0   25.60    5.10
   4  -8   0   26.40    5.20
  -4   8   0   28.20    4.70
  -4   8   0   23.70    4.10
  -4   8   0   30.90    4.30
  -4   8   0   22.10    4.30
  -4   8   0   32.40    4.20
   3  -8   0  103.49    9.50
   3  -8   0  102.99    8.40
   3  -8   0  103.09   11.30
   3  -8   0   87.99    8.60
   3  -8   0   92.89   10.20
  -3   8   0  101.49    7.90
  -3   8   0  117.59    9.10
  -3   8   0  123.29    9.30
  -3   8   0  109.09    8.40
  -3   8   0  129.19    9.40
   2  -8   0  149.99   11.80
   2  -8   0  154.88   13.00
   2  -8   0  164.08   13.30
   2  -8   0  145.09   12.80
   2  -8   0  145.09   11.90
   2  -8   0  170.08   11.70
  -2   8   0  176.68   11.70
  -2   8   0  202.28   13.10
  -2   8   0  179.18   11.70
  -2   8   0  177.28   12.60
  -2   8   0  177.68   12.60
   1  -8   0   17.10    4.00
   1  -8   0   10.30    2.40
   1  -8   0   15.70    2.50
   1  -8   0   18.40    3.80
   1  -8   0    7.80    3.20
   1  -8   0    8.00    2.50
  -1   8   0   17.00    3.30
  -1   8   0   15.40    2.60
  -1   8   0   15.90    2.80
  -1   8   0   15.80    3.10
  -1   8   0   14.90    3.00
   0  -8   0   11.60    3.00
   0  -8   0   11.90    3.00
   0  -8   0   16.20    2.60
   0  -8   0   14.80    3.10
   0  -8   0   14.10    2.20
   0  -8   0   18.60    3.70
   0   8   0   15.90    3.70
   0   8   0   18.60    2.30
   0   8   0   13.40    2.70
   0   8   0   14.30    2.90
   0   8   0   13.00    2.50
   0   8   0   13.70    3.10
   0   8   0   17.90    2.30
  -1  -8   0   17.40    3.40
  -1  -8   0   24.40    4.20
  -1  -8   0   12.50    3.20
  -1  -8   0   15.10    3.00
  -1  -8   0   15.40    2.80
  -1  -8   0   15.50    3.30
   1   8   0   23.30    3.10
   1   8   0   20.00    3.70
   1   8   0   18.60    3.70
   1   8   0   19.80    2.90
   1   8   0   16.60    3.50
   1   8   0   17.10    3.70
  -2  -8   0    0.90    1.30
  -2  -8   0    0.60    1.60
  -2  -8   0    0.50    1.60
  -2  -8   0   -0.40    1.40
  -2  -8   0    0.80    1.90
  -2  -8   0    1.60    1.50
   2   8   0    2.00    1.90
   2   8   0   -2.30    2.40
   2   8   0   -1.20    1.40
   2   8   0    0.60    1.50
   2   8   0   -2.10    2.20
   2   8   0    4.30    2.10
  -3  -8   0    1.40    1.80
  -3  -8   0    1.60    2.10
  -3  -8   0    2.40    1.60
  -3  -8   0    2.20    1.80
  -3  -8   0    2.60    2.10
   3   8   0   -1.10    2.40
   3   8   0    0.10    2.70
   3   8   0    5.00    2.30
   3   8   0    4.70    2.70
   3   8   0    1.40    2.30
   3   8   0    1.20    2.20
  -4  -8   0   -1.00    1.90
  -4  -8   0    0.70    2.60
  -4  -8   0    0.00    2.20
  -4  -8   0    0.90    1.80
  -4  -8   0   -0.50    2.00
   4   8   0    1.50    2.60
   4   8   0   -0.80    3.00
   4   8   0   -2.30    2.60
   4   8   0   -2.20    1.90
   4   8   0    0.10    2.60
   4   8   0   -3.60    1.50
  -5  -8   0    0.80    2.90
  -5  -8   0   -1.60    1.50
  -5  -8   0   -3.00    2.00
  -5  -8   0   -1.10    2.40
   5   8   0    2.30    3.40
   5   8   0   -1.30    3.30
   5   8   0   -6.30    2.90
   5   8   0    1.70    2.80
   5   8   0   -2.60    3.10
  -6  -8   0    2.30    2.90
  -6  -8   0   13.60    4.40
  -6  -8   0    0.50    2.80
  -6  -8   0    0.90    2.70
   6   8   0    8.00    4.50
   6   8   0    2.10    3.00
   6   8   0    2.90    4.20
   6   8   0    7.90    4.70
   6   8   0    5.90    3.40
  -7  -8   0    0.70    3.00
  -7  -8   0    3.50    3.70
   7   8   0    1.70    3.00
   7   8   0    8.00    5.40
   7   8   0   -2.40    4.80
  -8  -8   0    6.90    4.30
  -8  -8   0    9.10    4.20
   8   8   0    4.40    5.70
   8   8   0    5.60    4.80
   8   8   0    1.30    3.70
  -9  -8   0   -2.40    3.70
  -9  -8   0    2.60    3.20
   9   8   0    0.20    5.50
   9   8   0   -4.50    4.10
   9  -9   0    3.10    4.30
   9  -9   0   -0.10    4.50
  -9   9   0   -1.20    3.50
  -9   9   0    3.00    2.70
   8  -9   0    6.40    5.60
   8  -9   0    3.20    3.40
  -8   9   0    3.70    3.30
  -8   9   0   -2.60    1.60
   7  -9   0    8.20    5.10
   7  -9   0   12.40    5.90
  -7   9   0    5.70    3.40
  -7   9   0    3.70    2.50
   6  -9   0    0.00    2.50
   6  -9   0    1.90    3.40
   6  -9   0   -2.50    2.50
   6  -9   0    3.30    4.20
  -6   9   0   -2.60    2.30
  -6   9   0    1.10    1.90
  -6   9   0    2.70    2.20
  -6   9   0   -3.00    2.20
   5  -9   0    7.50    4.20
   5  -9   0   17.00    5.00
   5  -9   0    8.60    4.10
   5  -9   0   18.50    5.10
  -5   9   0   11.00    3.30
  -5   9   0    8.70    3.40
  -5   9   0   15.30    3.50
  -5   9   0   11.30    3.60
   4  -9   0  117.19   11.90
   4  -9   0  120.99   13.10
   4  -9   0  114.89    9.60
   4  -9   0  124.79   12.60
   4  -9   0  123.89   12.50
  -4   9   0  119.79    9.60
  -4   9   0  124.39   10.30
  -4   9   0  143.19   10.50
  -4   9   0   90.59    9.00
  -4   9   0  137.29   10.40
   3  -9   0  130.39   10.80
   3  -9   0  159.78   12.90
   3  -9   0  139.79   12.70
   3  -9   0  127.49   11.40
   3  -9   0  129.79   12.00
  -3   9   0  145.09   10.70
  -3   9   0  156.68   11.90
  -3   9   0  154.58   11.70
  -3   9   0  169.58   12.10
   2  -9   0   11.40    3.80
   2  -9   0    9.50    2.50
   2  -9   0    3.50    2.30
   2  -9   0    6.70    2.10
   2  -9   0    3.90    2.10
   2  -9   0    3.30    2.40
  -2   9   0   14.50    3.70
  -2   9   0    8.90    3.00
  -2   9   0    8.10    2.60
  -2   9   0    8.80    2.30
  -2   9   0   12.10    2.40
   1  -9   0  289.37   21.40
   1  -9   0  262.67   21.20
   1  -9   0  275.07   21.30
   1  -9   0  306.27   19.80
   1  -9   0  295.37   20.50
  -1   9   0  342.57   21.60
  -1   9   0  309.97   20.20
  -1   9   0  314.87   21.00
  -1   9   0  301.47   19.80
  -1   9   0  324.27   21.40
   0  -9   0   -0.60    1.60
   0  -9   0   -2.90    1.80
   0  -9   0    0.20    1.40
   0  -9   0   -0.60    1.60
   0  -9   0    0.50    1.80
   0   9   0    4.90    2.90
   0   9   0   -0.60    1.40
   0   9   0   -1.10    1.20
   0   9   0   -1.10    1.40
   0   9   0    0.10    1.70
  -1  -9   0   26.40    5.10
  -1  -9   0   29.20    4.50
  -1  -9   0   23.30    4.00
  -1  -9   0   21.10    3.40
  -1  -9   0   20.90    4.40
   1   9   0   22.60    4.00
   1   9   0   27.50    4.80
   1   9   0   17.20    3.50
   1   9   0   26.20    4.20
   1   9   0   16.20    3.90
  -2  -9   0   10.10    3.10
  -2  -9   0   10.30    2.90
  -2  -9   0    5.00    2.10
  -2  -9   0    9.40    2.80
  -2  -9   0   12.50    3.40
  -2  -9   0    5.70    3.10
   2   9   0    8.20    3.10
   2   9   0   11.80    2.80
   2   9   0   14.60    3.60
   2   9   0    7.90    3.50
   2   9   0   12.70    3.70
   2   9   0   11.60    2.90
  -3  -9   0    0.70    1.90
  -3  -9   0    0.60    1.80
  -3  -9   0    0.20    2.20
  -3  -9   0    2.40    2.70
  -3  -9   0   -0.60    2.10
   3   9   0   -3.80    1.70
   3   9   0    3.70    2.80
   3   9   0   -3.00    1.70
   3   9   0    0.80    2.40
   3   9   0   -4.20    2.70
   3   9   0    4.90    3.00
  -4  -9   0    8.60    3.20
  -4  -9   0    2.00    2.70
  -4  -9   0   10.60    3.90
  -4  -9   0   10.10    3.60
  -4  -9   0    6.20    3.10
   4   9   0    8.40    3.80
   4   9   0   19.90    4.90
   4   9   0    1.70    3.70
   4   9   0   10.80    4.10
   4   9   0    3.40    3.40
   4   9   0    8.20    3.80
  -5  -9   0    2.00    2.40
  -5  -9   0   -3.20    2.40
  -5  -9   0    0.00    1.80
  -5  -9   0    3.40    2.60
   5   9   0    5.10    3.20
   5   9   0   -2.80    2.10
   5   9   0    0.30    4.00
   5   9   0    0.30    3.30
   5   9   0    3.10    4.00
  -6  -9   0    9.70    4.00
  -6  -9   0    6.00    3.80
  -6  -9   0    7.20    3.00
  -6  -9   0    7.50    4.10
   6   9   0   20.40    6.40
   6   9   0    8.40    4.60
   6   9   0    6.20    4.00
   6   9   0   14.50    5.30
   6   9   0    1.20    4.50
  -7  -9   0    0.70    2.30
  -7  -9   0    0.70    2.60
   7   9   0    2.10    4.40
   7   9   0    4.50    3.60
   7   9   0   -1.00    3.90
  -8  -9   0   -2.90    3.30
  -8  -9   0    6.40    3.80
   8   9   0   -6.40    4.30
   8   9   0   -4.10    4.40
   8   9   0   -6.60    5.30
   8 -10   0    2.30    5.40
   8 -10   0    3.10    5.30
  -8  10   0    0.80    3.30
  -8  10   0    1.90    2.70
   7 -10   0    7.10    4.20
   7 -10   0    4.90    5.40
  -7  10   0    9.20    3.80
  -7  10   0    4.50    2.80
   6 -10   0   16.50    5.10
   6 -10   0   21.00    6.10
   6 -10   0   16.80    5.70
   6 -10   0   14.40    4.90
  -6  10   0   16.30    4.20
  -6  10   0   16.40    4.50
  -6  10   0   19.60    4.20
  -6  10   0   15.40    4.10
   5 -10   0   -0.90    3.10
   5 -10   0   -0.60    3.40
   5 -10   0    2.90    3.60
   5 -10   0    1.50    2.80
  -5  10   0    2.30    2.80
  -5  10   0    0.60    2.80
  -5  10   0    0.10    1.90
  -5  10   0    0.90    2.00
   4 -10   0    6.60    3.70
   4 -10   0   -0.80    2.50
   4 -10   0   -2.40    2.00
   4 -10   0   -1.90    1.80
  -4  10   0    0.30    2.60
  -4  10   0   -2.70    2.20
  -4  10   0    4.70    3.20
  -4  10   0    2.90    2.40
   3 -10   0   25.00    5.60
   3 -10   0   17.70    4.20
   3 -10   0   27.70    5.80
   3 -10   0   22.60    4.20
   3 -10   0   21.60    5.30
  -3  10   0   39.30    5.80
  -3  10   0   32.80    4.60
  -3  10   0   31.50    5.40
  -3  10   0   33.60    5.20
   2 -10   0  136.09   10.80
   2 -10   0  138.19   12.30
   2 -10   0  138.89   10.30
   2 -10   0  107.39   12.80
   2 -10   0  113.89   12.90
  -2  10   0  149.09   11.70
  -2  10   0  136.69   11.40
  -2  10   0  143.59   10.50
  -2  10   0  143.99   11.50
  -2  10   0  142.19   10.40
   1 -10   0   29.30    5.70
   1 -10   0   22.40    5.20
   1 -10   0   32.10    5.60
   1 -10   0   24.20    4.30
   1 -10   0   24.40    3.60
  -1  10   0   31.60    5.00
  -1  10   0   26.20    4.60
  -1  10   0   31.90    5.00
  -1  10   0   22.30    3.90
  -1  10   0   26.80    3.90
   0 -10   0   -0.80    2.00
   0 -10   0   -0.20    1.80
   0 -10   0    0.10    1.60
   0 -10   0    8.80    3.70
   0 -10   0   -0.30    2.40
   0  10   0   -2.00    1.90
   0  10   0    3.30    2.00
   0  10   0    5.00    3.00
   0  10   0    2.60    2.20
   0  10   0    3.60    3.20
  -1 -10   0    2.70    3.30
  -1 -10   0    9.00    3.30
  -1 -10   0    4.40    2.70
  -1 -10   0    8.40    3.60
  -1 -10   0    5.50    2.00
   1  10   0   12.60    3.50
   1  10   0   15.20    3.90
   1  10   0    8.90    3.50
   1  10   0   12.50    3.50
  -2 -10   0   -4.80    1.50
  -2 -10   0   -0.10    2.60
  -2 -10   0   -0.60    2.20
  -2 -10   0   -3.20    1.30
  -2 -10   0    1.40    2.10
   2  10   0   -2.40    1.90
   2  10   0   -1.70    3.10
   2  10   0   -0.30    2.50
   2  10   0   -3.70    1.60
  -3 -10   0    2.50    2.10
  -3 -10   0   -1.60    2.00
  -3 -10   0    3.90    2.50
  -3 -10   0   -0.30    2.70
  -3 -10   0   -1.20    1.30
   3  10   0    4.00    4.00
   3  10   0    0.30    3.60
   3  10   0    4.30    3.00
   3  10   0   -4.10    2.80
   3  10   0   -2.00    2.20
  -4 -10   0    3.00    2.50
  -4 -10   0   -2.50    2.20
  -4 -10   0    0.10    2.20
  -4 -10   0    3.30    2.30
   4  10   0    0.40    3.80
   4  10   0   -1.40    3.70
   4  10   0    2.70    3.10
   4  10   0   -0.60    3.30
   4  10   0    2.70    3.30
  -5 -10   0    3.80    2.70
  -5 -10   0    6.60    3.70
  -5 -10   0    5.50    3.00
  -5 -10   0    6.70    3.70
   5  10   0    7.00    3.80
   5  10   0    5.00    3.90
   5  10   0    2.00    3.80
   5  10   0    6.00    3.70
   5  10   0    4.20    3.70
  -6 -10   0    0.10    2.90
  -6 -10   0   -0.60    2.20
  -6 -10   0    2.10    3.70
  -6 -10   0    4.80    3.20
   6  10   0    2.50    4.40
   6  10   0    0.50    2.90
   6  10   0   -3.10    2.60
   6  10   0   -1.90    4.20
  -7 -10   0    2.30    4.00
  -7 -10   0    8.40    4.10
   7  10   0   -4.20    3.40
   7  10   0    4.80    5.40
   7  10   0    4.70    4.30
  -8 -10   0    0.60    3.70
  -8 -10   0    2.20    4.40
   8  10   0    5.50    7.00
   8  10   0    7.20    6.30
   8 -11   0   -0.90    3.60
   8 -11   0    1.40    5.10
  -8  11   0    0.30    3.10
  -8  11   0    1.80    2.70
   7 -11   0   -2.70    4.30
   7 -11   0    6.00    5.60
  -7  11   0    2.90    2.70
  -7  11   0    8.50    4.20
   6 -11   0    7.40    3.90
   6 -11   0    5.40    3.30
   6 -11   0    5.60    4.50
   6 -11   0    1.30    4.50
  -6  11   0   11.10    3.80
  -6  11   0    2.90    3.20
  -6  11   0    3.30    2.40
  -6  11   0   12.50    4.20
   5 -11   0    0.10    3.10
   5 -11   0    3.20    4.00
   5 -11   0    1.00    4.20
   5 -11   0    8.00    4.70
  -5  11   0    2.70    3.20
  -5  11   0    4.70    3.00
  -5  11   0    1.40    3.00
  -5  11   0    1.80    2.50
   4 -11   0   11.80    4.80
   4 -11   0    6.90    3.80
   4 -11   0    5.50    4.40
  -4  11   0    5.30    3.50
  -4  11   0    8.70    2.70
  -4  11   0    5.00    3.60
  -4  11   0   12.40    4.20
   3 -11   0    8.70    4.60
   3 -11   0    8.80    3.00
   3 -11   0    7.80    4.60
   3 -11   0    7.90    3.80
  -3  11   0    8.50    3.80
  -3  11   0   15.80    4.40
  -3  11   0   12.50    3.90
  -3  11   0    8.00    2.90
   2 -11   0   93.99    8.40
   2 -11   0   94.29   11.20
   2 -11   0   66.89    9.70
   2 -11   0   85.19    7.60
   2 -11   0   91.89   11.50
  -2  11   0   88.39    9.90
  -2  11   0  101.49    8.00
  -2  11   0  104.49   10.20
  -2  11   0   87.19   10.00
   1 -11   0   85.99    9.00
   1 -11   0   65.39    9.30
   1 -11   0   81.69   10.30
   1 -11   0   99.29   10.90
  -1  11   0   96.89   10.10
  -1  11   0   96.69    7.70
  -1  11   0   94.59    9.60
  -1  11   0  109.39   10.80
  -1  11   0   83.59    8.60
   0 -11   0    1.80    3.30
   0 -11   0    1.30    2.30
   0 -11   0   -0.30    2.80
   0 -11   0   -3.80    2.00
   0 -11   0    0.80    1.70
   0  11   0   -2.90    1.70
   0  11   0   -1.00    1.90
   0  11   0   -0.90    2.10
   0  11   0   -2.50    2.40
   0  11   0    4.70    3.80
  -1 -11   0   12.50    4.50
  -1 -11   0   18.10    3.30
  -1 -11   0   12.20    4.10
  -1 -11   0   15.90    3.60
  -1 -11   0   18.30    4.50
   1  11   0   11.20    4.20
   1  11   0   18.80    5.20
   1  11   0   26.00    4.80
   1  11   0   13.30    4.10
  -2 -11   0    1.90    2.40
  -2 -11   0    1.60    1.90
  -2 -11   0    4.20    2.80
  -2 -11   0    1.10    2.10
   2  11   0    2.50    4.00
   2  11   0    1.20    2.20
   2  11   0    2.60    3.80
   2  11   0    2.50    3.30
  -3 -11   0   -2.60    2.80
  -3 -11   0    0.40    2.10
  -3 -11   0   -3.00    2.30
  -3 -11   0   -0.30    2.80
   3  11   0   -2.30    2.60
   3  11   0    3.70    4.00
   3  11   0   -3.80    2.20
  -4 -11   0    2.30    2.50
  -4 -11   0   -1.40    1.80
  -4 -11   0    3.20    3.40
  -4 -11   0    6.50    3.80
   4  11   0    2.40    3.60
   4  11   0    0.90    2.90
   4  11   0    0.90    4.00
  -5 -11   0    4.60    3.30
  -5 -11   0    7.80    3.60
  -5 -11   0    4.40    3.30
  -5 -11   0    5.30    3.20
   5  11   0    8.20    5.30
   5  11   0   20.10    6.10
   5  11   0   11.20    5.80
  -6 -11   0    2.20    2.60
  -6 -11   0   -0.10    2.30
  -6 -11   0    1.30    4.00
   6  11   0    9.60    5.20
   6  11   0   -5.30    2.80
  -7 -11   0    2.40    3.70
  -7 -11   0   -0.60    3.70
   7  11   0    1.10    4.40
   7  11   0   -5.80    4.70
   7  11   0    7.60    7.00
   7 -12   0   -0.10    3.70
   7 -12   0   -4.80    4.60
  -7  12   0    0.70    2.70
   6 -12   0   -1.30    4.10
   6 -12   0   -3.00    3.90
  -6  12   0    1.30    2.60
  -6  12   0   -2.10    3.00
  -6  12   0   -1.80    3.20
   5 -12   0    3.80    4.10
   5 -12   0    1.70    4.70
   5 -12   0    3.90    3.50
  -5  12   0    1.30    3.20
  -5  12   0    1.30    2.70
  -5  12   0    1.30    3.40
   4 -12   0   -0.60    3.60
   4 -12   0   -2.80    2.70
   4 -12   0    0.50    2.90
  -4  12   0   -3.60    2.80
  -4  12   0   -1.10    3.10
  -4  12   0    3.70    3.50
   3 -12   0    6.80    3.90
   3 -12   0    6.20    3.70
   3 -12   0    2.40    3.20
  -3  12   0    3.90    3.40
  -3  12   0    6.80    3.90
  -3  12   0    7.90    3.50
   2 -12   0   25.10    4.50
   2 -12   0   37.80    7.10
   2 -12   0   26.40    6.00
   2 -12   0   25.40    6.50
  -2  12   0   25.60    5.30
  -2  12   0   33.90    6.20
  -2  12   0   19.40    4.90
   1 -12   0   19.40    5.20
   1 -12   0   22.50    6.00
   1 -12   0   13.90    4.00
   1 -12   0   17.30    4.70
  -1  12   0   41.00    6.90
  -1  12   0   26.60    5.60
  -1  12   0   27.10    6.10
  -1  12   0   20.40    4.30
   0 -12   0   74.39    8.70
   0 -12   0   57.19    8.70
   0 -12   0   60.59    9.20
   0 -12   0   78.59   10.10
   0  12   0   86.99    9.20
   0  12   0   75.59    9.50
   0  12   0   76.09    8.60
   0  12   0   81.49   10.00
  -1 -12   0    5.30    3.20
  -1 -12   0    3.80    3.00
  -1 -12   0   11.90    4.50
  -1 -12   0    6.10    4.30
   1  12   0   14.70    5.20
   1  12   0   12.10    4.40
   1  12   0    5.00    3.70
   1  12   0   10.90    5.10
  -2 -12   0   17.00    4.90
  -2 -12   0   22.30    5.10
  -2 -12   0   22.00    5.10
   2  12   0   16.70    5.20
   2  12   0   22.90    5.70
   2  12   0   35.50    6.20
   2  12   0   23.20    6.40
  -3 -12   0   -1.00    1.90
  -3 -12   0   -1.70    2.00
  -3 -12   0   -0.10    1.80
   3  12   0   -2.50    2.30
   3  12   0    7.70    5.10
   3  12   0    3.60    4.20
  -4 -12   0   -2.00    3.00
  -4 -12   0    1.30    2.70
  -4 -12   0    3.40    3.10
   4  12   0    1.60    5.00
   4  12   0   -0.40    3.00
   4  12   0   -5.30    3.90
  -5 -12   0    3.10    2.90
  -5 -12   0   -0.60    3.30
  -5 -12   0    0.40    4.00
   5  12   0    3.50    3.80
   5  12   0    5.10    4.60
   5  12   0   -3.30    4.20
  -6 -12   0    5.30    3.80
   6  12   0   -6.20    5.00
   6 -13   0    3.60    4.20
   6 -13   0   -1.90    4.80
  -6  13   0    6.70    4.40
  -6  13   0   -0.90    3.80
  -6  13   0   -1.10    3.80
   5 -13   0    2.40    3.90
   5 -13   0   -1.50    2.90
   5 -13   0   -2.40    2.90
  -5  13   0    0.40    3.60
  -5  13   0   -5.40    3.30
  -5  13   0   -4.60    3.10
   4 -13   0    2.00    3.60
   4 -13   0    0.40    3.50
   4 -13   0    0.20    2.70
  -4  13   0   -5.20    2.90
  -4  13   0   -2.10    2.20
  -4  13   0    2.70    3.70
   3 -13   0    1.10    4.10
   3 -13   0    1.10    3.00
   3 -13   0    1.90    3.70
  -3  13   0   -2.50    2.30
  -3  13   0   -6.00    3.10
  -3  13   0   -1.70    2.40
   2 -13   0   -4.70    3.10
   2 -13   0    3.30    3.20
   2 -13   0   -3.10    2.50
   2 -13   0    1.70    3.20
  -2  13   0   -1.00    2.30
  -2  13   0    2.90    4.00
  -2  13   0    2.30    3.90
   1 -13   0   -3.00    3.50
   1 -13   0    4.00    4.30
   1 -13   0    0.30    2.50
   1 -13   0   -6.20    3.00
  -1  13   0    4.40    3.40
  -1  13   0   -4.00    3.40
  -1  13   0   -0.80    2.90
   0 -13   0   26.40    6.30
   0 -13   0   14.80    5.40
   0 -13   0   21.20    5.60
   0 -13   0   15.70    4.40
   0  13   0   17.60    4.80
   0  13   0   31.00    6.20
   0  13   0   25.00    5.20
   0  13   0    9.10    4.50
  -1 -13   0   69.39    9.70
  -1 -13   0   52.79    9.10
  -1 -13   0   69.89    8.80
   1  13   0   77.89    9.40
   1  13   0   75.59   10.50
   1  13   0   77.39   10.50
   1  13   0   75.79    9.10
  -2 -13   0    0.70    2.80
  -2 -13   0    5.20    3.00
  -2 -13   0    2.50    3.80
   2  13   0    6.20    4.20
   2  13   0   10.10    3.60
   2  13   0    2.20    3.60
  -3 -13   0    4.80    3.40
  -3 -13   0    4.70    3.40
  -3 -13   0    2.00    3.80
   3  13   0   -1.20    3.40
   3  13   0   13.10    4.90
   3  13   0    4.80    4.70
  -4 -13   0   -3.90    3.40
  -4 -13   0    3.90    4.30
  -4 -13   0    2.80    2.90
   4  13   0    0.80    3.80
   4  13   0   -0.50    4.00
   4  13   0    6.90    4.80
  -5 -13   0    1.50    2.80
  -5 -13   0    4.50    3.40
  -5 -13   0    8.70    5.40
   5  13   0    1.40    4.10
   5  13   0    5.00    5.60
   5  13   0   -2.90    5.40
   5 -14   0    9.60    5.60
   5 -14   0    3.40    3.90
   5 -14   0    1.90    5.30
  -5  14   0   12.50    5.20
  -5  14   0    7.10    5.00
  -5  14   0    3.20    4.50
   4 -14   0   12.00    5.60
   4 -14   0    3.40    5.10
   4 -14   0    4.90    4.20
  -4  14   0    5.70    3.80
  -4  14   0    4.20    3.40
  -4  14   0   11.10    5.00
   3 -14   0    4.70    4.00
   3 -14   0   -3.60    4.10
   3 -14   0   -2.30    4.60
  -3  14   0   -5.60    3.50
  -3  14   0    1.00    3.20
  -3  14   0    3.80    4.30
   2 -14   0    3.80    4.20
   2 -14   0    2.50    3.50
   2 -14   0   -0.40    4.10
  -2  14   0   -2.60    2.50
  -2  14   0   -0.60    3.90
  -2  14   0   -3.70    2.50
   1 -14   0    1.00    3.90
   1 -14   0    3.00    3.00
   1 -14   0    0.10    2.90
   1 -14   0   -5.80    3.30
  -1  14   0   -0.90    3.10
  -1  14   0    3.50    3.80
  -1  14   0    1.70    4.00
   0 -14   0    1.60    3.20
   0 -14   0    6.50    5.40
   0 -14   0    2.70    4.20
   0 -14   0   13.80    5.90
   0  14   0   13.40    4.50
   0  14   0   13.80    4.80
   0  14   0    8.60    4.50
   0  14   0    7.30    4.10
  -1 -14   0   -3.00    3.60
  -1 -14   0    2.40    3.20
  -1 -14   0   -0.30    3.10
   1  14   0    0.90    3.00
   1  14   0   -2.00    4.30
   1  14   0   -1.20    4.70
  -2 -14   0   12.80    5.50
  -2 -14   0   26.30    7.00
  -2 -14   0   18.40    5.10
   2  14   0   25.80    6.70
   2  14   0   18.40    5.90
   2  14   0   29.60    6.80
  -3 -14   0   -1.90    4.10
  -3 -14   0   -0.20    4.30
  -3 -14   0    3.20    2.90
   3  14   0    1.20    3.80
   3  14   0   -0.30    4.00
   3  14   0    0.20    4.00
  -4 -14   0    2.40    4.50
  -4 -14   0    1.20    3.90
  -4 -14   0    4.20    5.50
   4  14   0    1.40    4.00
   4  14   0   -3.30    5.40
   4  14   0    2.10    5.90
   4 -15   0    0.60    5.50
   4 -15   0    2.80    4.80
  -4  15   0    1.30    4.80
  -4  15   0    2.00    3.50
   3 -15   0    2.00    3.90
   3 -15   0    2.10    3.80
  -3  15   0    0.70    4.70
  -3  15   0    6.10    4.10
   2 -15   0   -4.20    2.50
   2 -15   0   -2.90    5.20
   2 -15   0   -8.90    3.70
  -2  15   0   -3.70    4.10
  -2  15   0   -1.20    5.00
  -2  15   0   -7.40    3.60
   1 -15   0    3.00    4.70
   1 -15   0    0.20    2.70
   1 -15   0    3.30    3.70
  -1  15   0    0.70    4.00
  -1  15   0    4.00    4.80
  -1  15   0   -2.30    4.50
   0 -15   0    1.80    3.30
   0 -15   0    4.00    4.00
   0 -15   0    8.00    6.10
   0  15   0   -0.10    4.50
   0  15   0    4.20    4.10
   0  15   0    6.60    5.10
  -1 -15   0    0.20    4.20
  -1 -15   0    1.00    2.60
   1  15   0    0.50    5.30
   1  15   0   -0.60    4.10
  -2 -15   0   -4.50    4.10
  -2 -15   0    1.40    3.80
   2  15   0   -0.90    3.80
   2  15   0   -4.20    4.40
  -3 -15   0    8.70    6.10
  -3 -15   0   10.70    4.70
   3  15   0   16.60    7.20
   3  15   0   19.40    6.20
   2 -16   0    1.20    5.00
   2 -16   0    1.70    5.40
   1 -16   0   -1.60    2.50
  -1  16   0   -6.30    4.10
  -1  16   0    1.20    5.10
   0 -16   0    1.70    3.60
   0  16   0   -2.50    3.70
  -1 -16   0    2.40    4.20
  -1 -16   0   -0.20    4.10
   1  16   0   -4.10    5.60
   1  16  -1   -4.90    3.80
   1  16  -1   -3.90    4.20
  -1 -16   1   -4.50    4.10
   0  16  -1   -7.10    4.90
   0 -16   1   -2.90    2.80
  -1  16  -1    1.70    4.00
   1 -16   1   -1.40    3.60
   1 -16   1   -0.20    4.20
   2 -16   1    2.70    5.00
   3  15  -1   27.10    7.40
   3  15  -1   21.60    6.60
  -3 -15   1    9.10    4.70
  -3 -15   1   18.00    4.70
   2  15  -1    0.10    3.20
   2  15  -1    7.30    5.00
  -2 -15   1    5.70    3.40
  -2 -15   1    5.70    5.40
   1  15  -1   -5.20    2.80
   1  15  -1   -1.00    4.20
   1  15  -1    1.80    3.20
  -1 -15   1    1.60    4.60
  -1 -15   1    1.40    3.70
   0  15  -1    9.80    5.80
   0  15  -1    3.80    6.00
   0 -15   1    9.70    4.20
   0 -15   1    0.70    5.60
  -1  15  -1    6.30    6.10
  -1  15  -1    1.40    4.70
  -1  15  -1   -1.10    4.20
   1 -15   1   -3.00    2.80
   1 -15   1    2.10    3.50
   1 -15   1    3.90    3.90
  -2  15  -1   -2.00    2.70
  -2  15  -1   -2.90    4.00
   2 -15   1    3.60    4.80
   2 -15   1    1.80    4.60
   2 -15   1    3.40    3.90
  -3  15  -1   -5.80    4.00
  -3  15  -1    7.50    5.40
   3 -15   1   -4.20    4.00
   3 -15   1   -4.80    4.40
  -4  15  -1   -1.30    4.20
  -4  15  -1   -5.30    3.80
   4 -15   1   -0.30    4.60
   4 -15   1   -3.20    3.50
   5  14  -1    8.00    6.90
   5  14  -1   15.20    6.70
  -5 -14   1    5.10    4.60
  -5 -14   1    8.60    5.60
   4  14  -1   -2.00    3.60
   4  14  -1   -7.00    3.00
   4  14  -1   -0.60    4.70
  -4 -14   1    2.10    3.80
  -4 -14   1    2.20    3.10
   3  14  -1    0.40    4.00
   3  14  -1   -1.20    5.50
   3  14  -1    2.00    4.80
  -3 -14   1    3.10    3.30
  -3 -14   1    1.90    3.20
  -3 -14   1    2.20    3.50
   2  14  -1   20.60    5.40
   2  14  -1   17.20    5.50
   2  14  -1   28.40    6.60
  -2 -14   1   20.80    5.30
  -2 -14   1   13.20    5.00
  -2 -14   1   12.10    4.60
   1  14  -1   11.70    4.60
   1  14  -1   13.80    5.90
   1  14  -1    4.00    3.20
  -1 -14   1    9.80    5.10
  -1 -14   1   13.50    5.70
  -1 -14   1   18.60    4.80
   0  14  -1   -0.80    3.20
   0  14  -1    2.60    4.40
   0  14  -1   -0.30    3.40
   0  14  -1    3.40    3.80
   0 -14   1    4.50    4.30
   0 -14   1    2.90    3.10
   0 -14   1    2.90    3.80
   0 -14   1    0.60    3.00
  -1  14  -1   -1.80    3.80
  -1  14  -1   -2.80    3.70
  -1  14  -1    1.80    3.20
   1 -14   1   -1.20    2.60
   1 -14   1   -2.70    2.80
   1 -14   1    1.30    3.30
  -2  14  -1    4.00    3.50
  -2  14  -1    9.20    4.80
  -2  14  -1    6.30    4.50
   2 -14   1    9.40    5.40
   2 -14   1    2.80    4.50
   2 -14   1    0.60    2.80
  -3  14  -1    4.70    3.50
  -3  14  -1    5.80    3.60
  -3  14  -1    5.30    4.50
   3 -14   1    6.30    5.10
   3 -14   1    4.60    4.00
   3 -14   1   -0.40    3.00
  -4  14  -1    2.20    4.40
  -4  14  -1   -6.30    3.30
  -4  14  -1    0.30    2.90
   4 -14   1   -9.00    3.90
   4 -14   1    2.40    5.10
   4 -14   1    2.80    4.70
  -5  14  -1   -3.10    2.50
  -5  14  -1    1.70    3.30
   5 -14   1   -1.00    4.50
   5 -14   1    0.50    3.60
   5 -14   1    1.30    5.20
   6  13  -1    3.40    4.50
  -6 -13   1    8.60    5.20
  -6 -13   1   -1.30    2.50
   5  13  -1   -1.70    4.80
   5  13  -1   -1.80    5.10
   5  13  -1   -0.90    5.20
  -5 -13   1   -0.50    3.80
  -5 -13   1   -2.50    2.20
  -5 -13   1    4.30    3.70
   4  13  -1   -2.20    3.00
   4  13  -1   -1.30    4.80
   4  13  -1    4.40    3.70
  -4 -13   1   -0.80    2.20
  -4 -13   1    2.50    4.10
  -4 -13   1    0.70    2.60
   3  13  -1   26.20    6.60
   3  13  -1   13.40    5.20
   3  13  -1   14.60    5.10
  -3 -13   1   18.00    5.50
  -3 -13   1   11.70    3.80
  -3 -13   1    5.60    3.50
   2  13  -1    6.20    4.50
   2  13  -1   17.70    5.10
   2  13  -1   10.80    3.90
  -2 -13   1    3.10    2.90
  -2 -13   1   11.00    4.20
  -2 -13   1    9.80    3.30
   1  13  -1   48.60    7.10
   1  13  -1   66.49    9.00
   1  13  -1   41.70    7.90
   1  13  -1   52.99    9.70
  -1 -13   1   38.10    6.30
  -1 -13   1   42.00    7.80
  -1 -13   1   40.30    7.40
  -1 -13   1   40.20    7.50
   0  13  -1   44.10    6.60
   0  13  -1   38.90    6.70
   0  13  -1   35.30    6.70
   0  13  -1   35.10    6.60
   0 -13   1   34.30    5.90
   0 -13   1   34.70    6.90
   0 -13   1   31.10    6.90
   0 -13   1   43.10    7.50
  -1  13  -1    1.60    3.10
  -1  13  -1   -0.90    3.00
  -1  13  -1   -0.90    3.40
  -1  13  -1   -2.70    2.20
   1 -13   1    6.30    3.60
   1 -13   1    4.00    4.40
   1 -13   1    0.90    2.70
  -2  13  -1    8.80    3.80
  -2  13  -1    6.70    3.60
  -2  13  -1    7.10    4.40
   2 -13   1    6.00    4.70
   2 -13   1   -3.10    3.40
   2 -13   1    7.80    3.90
  -3  13  -1    7.00    4.30
  -3  13  -1    4.10    4.00
  -3  13  -1   -0.60    2.60
   3 -13   1    6.80    4.80
   3 -13   1    3.30    3.40
   3 -13   1    7.70    4.10
  -4  13  -1    5.20    4.00
  -4  13  -1    7.20    4.40
  -4  13  -1    4.60    4.40
   4 -13   1    2.10    4.20
   4 -13   1   10.50    4.70
   4 -13   1    6.90    3.90
  -5  13  -1   16.60    4.90
  -5  13  -1   10.60    4.90
  -5  13  -1   15.50    4.60
   5 -13   1   12.00    5.30
   5 -13   1   11.60    5.20
   5 -13   1    0.10    4.70
  -6  13  -1   -2.80    2.00
  -6  13  -1   -0.40    4.20
  -6  13  -1    5.20    4.40
   6 -13   1   -3.50    4.30
   6  12  -1    2.90    4.30
  -6 -12   1   15.20    5.30
  -6 -12   1   -5.90    3.30
  -6 -12   1    1.50    3.90
   5  12  -1    1.00    3.80
   5  12  -1    2.20    4.60
   5  12  -1   -0.70    3.00
  -5 -12   1    4.10    3.00
  -5 -12   1   -1.90    2.40
  -5 -12   1    1.50    3.50
   4  12  -1   -7.10    4.00
   4  12  -1   15.80    5.90
   4  12  -1    6.30    3.90
  -4 -12   1    2.00    3.50
  -4 -12   1    0.80    3.50
  -4 -12   1    7.80    4.50
   3  12  -1    4.90    3.40
   3  12  -1    0.30    4.20
   3  12  -1    5.20    4.60
  -3 -12   1   -0.30    3.30
  -3 -12   1    7.60    3.60
  -3 -12   1    4.10    3.10
   2  12  -1    9.50    4.60
   2  12  -1   10.50    4.00
   2  12  -1    9.70    4.10
  -2 -12   1    4.60    3.60
  -2 -12   1    3.60    3.00
  -2 -12   1    9.80    4.20
   1  12  -1   14.20    4.00
   1  12  -1   13.70    4.20
   1  12  -1    2.40    4.00
   1  12  -1    6.40    4.30
  -1 -12   1    8.00    3.80
  -1 -12   1   12.70    4.00
  -1 -12   1    9.90    3.70
  -1 -12   1    9.40    4.40
   0  12  -1   15.90    5.10
   0  12  -1   31.20    5.50
   0  12  -1   28.50    5.30
   0  12  -1   20.60    5.20
   0 -12   1   21.50    5.20
   0 -12   1   20.30    4.20
   0 -12   1   21.40    5.40
   0 -12   1   20.60    5.00
  -1  12  -1   45.80    7.10
  -1  12  -1   36.50    6.50
  -1  12  -1   33.40    5.60
  -1  12  -1   31.60    4.90
   1 -12   1   28.50    5.90
   1 -12   1   16.30    5.20
   1 -12   1   26.70    4.90
   1 -12   1   26.10    6.00
  -2  12  -1    1.50    2.60
  -2  12  -1   -3.80    1.70
  -2  12  -1    3.90    3.70
   2 -12   1   -2.20    2.20
   2 -12   1   -1.40    3.30
   2 -12   1   -0.90    2.30
  -3  12  -1    4.50    3.60
  -3  12  -1   -0.90    1.90
  -3  12  -1    1.30    3.30
   3 -12   1    1.90    3.10
   3 -12   1   -1.30    2.30
   3 -12   1    1.00    3.80
  -4  12  -1   13.90    4.60
  -4  12  -1   16.30    4.80
  -4  12  -1    8.80    4.20
   4 -12   1    4.00    3.40
   4 -12   1    9.10    3.80
   4 -12   1    7.30    3.80
  -5  12  -1   -0.40    3.20
  -5  12  -1    0.30    2.60
  -5  12  -1   -2.00    3.20
   5 -12   1    1.40    3.40
   5 -12   1   -2.80    3.20
   5 -12   1   -3.20    3.40
  -6  12  -1    3.90    3.70
  -6  12  -1   -1.10    3.20
  -6  12  -1   -0.40    3.70
   6 -12   1    5.70    4.00
   6 -12   1    1.60    4.30
  -7  12  -1    4.10    4.30
   7 -12   1    9.30    5.90
   7 -12   1   -2.10    4.60
   7  11  -1   -2.30    3.20
   7  11  -1    3.50    4.30
   7  11  -1    8.90    6.50
  -7 -11   1    1.90    3.10
   6  11  -1    0.90    4.50
   6  11  -1    5.10    4.40
   6  11  -1   -5.60    4.40
  -6 -11   1   -2.70    3.50
  -6 -11   1    0.70    2.70
  -6 -11   1    2.70    3.40
   5  11  -1    6.60    4.70
   5  11  -1    1.80    4.10
   5  11  -1    3.90    3.50
   5  11  -1    4.80    3.90
   5  11  -1    8.70    6.60
  -5 -11   1   -0.20    2.50
  -5 -11   1   -0.60    2.80
  -5 -11   1    0.90    3.20
   4  11  -1   -3.40    3.40
   4  11  -1    2.50    3.00
   4  11  -1   -5.70    3.80
  -4 -11   1    6.30    3.80
  -4 -11   1    0.40    2.40
  -4 -11   1    1.00    2.30
   3  11  -1   20.00    5.30
   3  11  -1   11.20    4.00
   3  11  -1    5.40    4.40
  -3 -11   1   10.10    3.80
  -3 -11   1   14.80    4.50
  -3 -11   1   11.40    3.70
   2  11  -1    0.60    3.50
   2  11  -1    0.10    2.50
   2  11  -1   -0.50    2.40
   2  11  -1   -0.40    3.10
  -2 -11   1   -2.60    2.30
  -2 -11   1   -0.60    2.20
  -2 -11   1    0.20    2.90
  -2 -11   1    0.40    1.80
   1  11  -1   40.50    5.90
   1  11  -1   33.40    6.40
   1  11  -1   26.30    4.90
   1  11  -1   45.60    7.10
  -1 -11   1   26.60    4.80
  -1 -11   1   34.60    6.10
  -1 -11   1   24.90    5.20
  -1 -11   1   28.90    5.70
   0  11  -1   -1.00    2.50
   0  11  -1    6.70    3.00
   0  11  -1   -1.10    2.50
   0  11  -1    3.50    3.10
   0 -11   1    1.60    2.50
   0 -11   1    2.60    2.80
   0 -11   1    2.30    1.80
   0 -11   1   -0.70    1.80
  -1  11  -1  137.59   11.70
  -1  11  -1  152.28   11.80
  -1  11  -1  159.08   12.20
  -1  11  -1  141.79   11.00
   1 -11   1  115.79   12.90
   1 -11   1  119.89   13.10
   1 -11   1  110.39   12.50
   1 -11   1  120.59   10.60
  -2  11  -1   50.99    6.20
  -2  11  -1   44.40    6.50
  -2  11  -1   51.19    7.10
  -2  11  -1   48.30    6.60
   2 -11   1   46.30    7.50
   2 -11   1   26.90    6.30
   2 -11   1   28.00    6.00
   2 -11   1   32.00    4.90
  -3  11  -1   64.49    8.50
  -3  11  -1   82.79    9.10
  -3  11  -1   54.29    7.60
   3 -11   1   64.39    9.40
   3 -11   1   85.39   10.10
   3 -11   1   71.99    9.70
  -4  11  -1    0.30    2.80
  -4  11  -1    2.40    3.20
  -4  11  -1   -3.70    2.70
   4 -11   1   -1.40    3.20
   4 -11   1    2.00    3.30
   4 -11   1   -2.60    2.00
   4 -11   1   -1.30    2.30
  -5  11  -1   -2.80    2.80
  -5  11  -1   -0.40    2.90
  -5  11  -1    2.20    2.50
   5 -11   1    4.90    4.10
   5 -11   1   -1.00    3.40
   5 -11   1    2.60    3.60
   5 -11   1   -3.20    2.20
  -6  11  -1   -2.50    2.90
  -6  11  -1    2.90    2.60
  -6  11  -1    1.10    2.70
   6 -11   1   -1.60    2.80
   6 -11   1   -3.50    2.30
  -7  11  -1    2.30    2.70
   7 -11   1    4.00    4.10
   7 -11   1    4.20    5.00
   8 -11   1    0.00    5.10
   8 -11   1    6.90    6.20
   8  10  -1   -1.20    4.00
   8  10  -1   -3.10    4.10
  -8 -10   1    2.20    4.50
  -8 -10   1    4.90    3.10
   7  10  -1    3.00    4.90
   7  10  -1    1.80    5.50
   7  10  -1    9.00    6.70
  -7 -10   1    1.90    4.00
  -7 -10   1   -1.20    3.10
   6  10  -1    3.50    4.30
   6  10  -1   -6.30    2.60
   6  10  -1   -1.60    4.10
  -6 -10   1    2.60    2.50
  -6 -10   1   -4.40    2.00
  -6 -10   1    1.40    2.50
  -6 -10   1    1.40    3.20
   5  10  -1   -6.20    3.30
   5  10  -1   -0.20    2.90
   5  10  -1    2.20    3.60
   5  10  -1    1.20    2.80
   5  10  -1   -1.50    2.80
  -5 -10   1    2.00    2.90
  -5 -10   1    1.70    1.80
  -5 -10   1   -2.00    3.00
  -5 -10   1   -1.20    2.70
   4  10  -1   20.80    4.90
   4  10  -1   17.30    4.70
   4  10  -1   16.60    4.40
   4  10  -1   10.80    4.10
   4  10  -1   12.40    4.70
  -4 -10   1    4.30    3.00
  -4 -10   1   19.50    4.80
  -4 -10   1   14.00    3.50
  -4 -10   1   17.80    3.90
   3  10  -1    6.30    3.20
   3  10  -1    7.50    3.40
   3  10  -1    8.00    3.20
   3  10  -1    9.20    3.50
   3  10  -1    8.60    3.60
  -3 -10   1    6.60    3.20
  -3 -10   1   18.70    3.90
  -3 -10   1    9.40    2.80
  -3 -10   1   11.40    3.60
   2  10  -1   19.80    4.40
   2  10  -1   10.10    4.30
   2  10  -1    6.40    3.00
  -2 -10   1    8.60    3.20
  -2 -10   1    9.30    4.00
  -2 -10   1   10.00    2.70
  -2 -10   1    8.40    3.20
  -2 -10   1    6.30    2.80
   1  10  -1    8.30    3.10
   1  10  -1    5.10    2.40
   1  10  -1    7.00    2.90
   1  10  -1   10.30    3.90
  -1 -10   1   10.90    2.50
  -1 -10   1    8.60    3.40
  -1 -10   1    7.60    3.60
  -1 -10   1   11.90    3.30
  -1 -10   1    6.80    3.10
   0  10  -1   24.20    3.90
   0  10  -1   16.50    4.00
   0  10  -1   22.10    4.20
   0  10  -1   13.60    3.70
   0  10  -1   19.20    3.10
   0 -10   1   12.30    3.80
   0 -10   1   12.00    3.30
   0 -10   1   14.80    2.70
   0 -10   1   15.50    4.30
   0 -10   1   26.50    4.80
  -1  10  -1   54.49    6.90
  -1  10  -1   59.29    5.20
  -1  10  -1   61.69    6.30
  -1  10  -1   55.69    6.70
  -1  10  -1   51.89    7.20
   1 -10   1   51.99    5.40
   1 -10   1   53.19    7.40
   1 -10   1   53.99    7.50
   1 -10   1   58.19    6.60
   1 -10   1   59.19    7.90
  -2  10  -1   36.30    4.40
  -2  10  -1   44.70    6.10
  -2  10  -1   39.50    5.50
  -2  10  -1   24.50    5.10
  -2  10  -1   34.20    4.60
   2 -10   1   37.50    6.40
   2 -10   1   41.70    4.60
   2 -10   1   38.60    5.00
   2 -10   1   26.90    5.60
   2 -10   1   34.10    5.10
   2 -10   1   27.50    5.40
  -3  10  -1   28.30    5.20
  -3  10  -1   26.50    4.60
  -3  10  -1   18.60    3.60
  -3  10  -1   26.00    5.10
   3 -10   1   13.80    3.90
   3 -10   1   17.20    4.70
   3 -10   1   15.80    4.60
   3 -10   1   20.60    5.00
  -4  10  -1   37.60    5.70
  -4  10  -1   44.30    6.50
  -4  10  -1   47.40    5.60
  -4  10  -1   46.80    6.40
   4 -10   1   37.80    6.80
   4 -10   1   37.80    6.50
   4 -10   1   31.70    6.90
   4 -10   1   29.10    6.00
  -5  10  -1    2.00    2.70
  -5  10  -1   -1.40    1.90
  -5  10  -1    1.00    2.60
  -5  10  -1   -1.70    2.00
   5 -10   1    1.10    2.10
   5 -10   1   -0.40    3.10
   5 -10   1    0.50    3.40
   5 -10   1    1.00    3.60
  -6  10  -1    2.30    2.50
  -6  10  -1   -0.80    3.00
  -6  10  -1   -0.20    2.60
  -6  10  -1   -1.40    2.70
   6 -10   1    5.70    3.90
   6 -10   1   -4.80    3.40
  -7  10  -1   -1.70    2.60
  -7  10  -1    5.20    3.70
   7 -10   1    0.50    3.10
   7 -10   1    9.10    5.10
  -8  10  -1    5.20    3.10
  -8  10  -1    6.90    4.00
   8 -10   1    2.90    5.40
   8 -10   1   -0.20    3.50
   8   9  -1   -0.70    4.00
   8   9  -1    1.90    4.20
   8   9  -1    8.80    6.20
  -8  -9   1    3.60    3.80
  -8  -9   1    5.90    5.00
   7   9  -1   -3.40    2.90
   7   9  -1   -3.80    4.30
   7   9  -1    1.00    4.50
  -7  -9   1    0.70    2.70
  -7  -9   1   -0.70    3.20
   6   9  -1   -2.30    3.50
   6   9  -1   -2.60    3.90
   6   9  -1    1.20    3.00
  -6  -9   1    3.20    3.00
  -6  -9   1   -1.60    2.70
  -6  -9   1    0.10    2.00
  -6  -9   1   -1.10    2.90
   5   9  -1   11.80    4.60
   5   9  -1    5.40    4.00
   5   9  -1    1.10    3.70
   5   9  -1    4.70    3.10
   5   9  -1   15.10    5.10
  -5  -9   1    8.20    3.00
  -5  -9   1    2.80    3.10
  -5  -9   1   10.70    4.10
  -5  -9   1    5.10    2.80
   4   9  -1   -1.90    2.70
   4   9  -1   -0.90    3.20
   4   9  -1   -3.40    2.80
   4   9  -1   -2.40    3.10
   4   9  -1    1.60    2.40
  -4  -9   1   -1.40    1.60
  -4  -9   1    2.80    2.70
  -4  -9   1    0.60    1.40
  -4  -9   1    2.10    2.80
   3   9  -1    6.30    2.70
   3   9  -1   -5.40    2.30
   3   9  -1    0.10    2.10
   3   9  -1   -0.50    2.00
   3   9  -1   -0.70    2.20
   3   9  -1   -0.90    2.30
  -3  -9   1    1.00    2.00
  -3  -9   1    1.20    2.40
  -3  -9   1    2.80    2.00
  -3  -9   1    0.90    2.70
  -3  -9   1    0.70    1.70
   2   9  -1    5.90    2.50
   2   9  -1    7.30    2.40
   2   9  -1    9.00    3.60
   2   9  -1    4.70    2.50
   2   9  -1    2.60    2.70
   2   9  -1    4.80    2.50
  -2  -9   1    7.10    2.80
  -2  -9   1    6.40    2.50
  -2  -9   1    3.20    2.40
  -2  -9   1    2.90    1.80
  -2  -9   1    1.50    2.40
   1   9  -1   59.29    5.30
   1   9  -1   61.29    7.20
   1   9  -1   67.39    7.50
   1   9  -1   68.29    6.90
   1   9  -1   68.99    5.60
   1   9  -1   53.49    6.40
  -1  -9   1   57.39    6.90
  -1  -9   1   62.09    7.70
  -1  -9   1   59.29    7.40
  -1  -9   1   49.00    6.10
  -1  -9   1   56.49    5.20
   0   9  -1   53.89    6.10
   0   9  -1   51.69    5.10
   0   9  -1   49.60    6.40
   0   9  -1   55.49    6.00
   0   9  -1   57.99    6.70
   0  -9   1   49.90    5.00
   0  -9   1   52.89    6.80
   0  -9   1   54.39    6.10
   0  -9   1   44.80    6.40
   0  -9   1   49.80    6.50
  -1   9  -1   52.09    5.50
  -1   9  -1   49.50    4.90
  -1   9  -1   46.20    6.00
  -1   9  -1   39.10    5.40
  -1   9  -1   47.20    6.00
   1  -9   1   36.80    5.90
   1  -9   1   40.90    5.00
   1  -9   1   59.89    6.00
   1  -9   1   48.30    4.70
   1  -9   1   42.20    6.20
   1  -9   1   41.70    6.10
  -2   9  -1    3.30    2.40
  -2   9  -1    2.90    1.90
  -2   9  -1    2.70    2.50
  -2   9  -1    3.50    1.90
  -2   9  -1   -0.40    1.60
   2  -9   1    0.70    1.60
   2  -9   1   -0.60    1.40
   2  -9   1    7.30    3.40
   2  -9   1    0.80    2.50
   2  -9   1    3.60    2.30
   2  -9   1    3.20    2.90
  -3   9  -1   53.79    5.60
  -3   9  -1   56.99    6.60
  -3   9  -1   51.79    6.40
  -3   9  -1   49.00    6.20
   3  -9   1   53.79    5.70
   3  -9   1   53.59    7.40
   3  -9   1   39.30    6.50
   3  -9   1   50.49    7.60
   3  -9   1   44.90    6.40
  -4   9  -1   63.49    7.60
  -4   9  -1   77.69    8.30
  -4   9  -1   65.89    7.70
  -4   9  -1   72.79    7.10
   4  -9   1   73.09    8.50
   4  -9   1   54.49    8.00
   4  -9   1   79.49    9.20
   4  -9   1   54.89    8.60
  -5   9  -1   28.40    4.30
  -5   9  -1   37.00    5.30
  -5   9  -1   24.50    4.50
  -5   9  -1   20.10    4.40
   5  -9   1   23.90    5.30
   5  -9   1   25.60    6.60
   5  -9   1   23.90    5.40
   5  -9   1   32.40    6.00
  -6   9  -1    1.20    2.70
  -6   9  -1    3.10    3.00
  -6   9  -1    7.30    3.00
  -6   9  -1    0.10    2.80
   6  -9   1    2.40    3.00
   6  -9   1    3.60    3.20
  -7   9  -1    4.10    2.40
  -7   9  -1    5.50    2.80
   7  -9   1    9.10    5.10
   7  -9   1   12.80    4.80
  -8   9  -1    2.10    3.20
  -8   9  -1    0.20    3.00
   8  -9   1    9.40    5.00
   8  -9   1    5.90    4.20
  -9   9  -1    2.80    2.70
   9  -9   1   -3.80    5.10
   9  -9   1    4.80    5.30
   9   8  -1    2.50    6.40
   9   8  -1   -0.10    6.20
  -9  -8   1    1.00    3.80
  -9  -8   1    2.40    4.10
   8   8  -1   23.40    7.40
   8   8  -1   11.60    6.10
   8   8  -1   29.90    7.70
  -8  -8   1   18.70    5.30
  -8  -8   1   13.90    4.50
   7   8  -1    4.00    4.60
   7   8  -1   -2.30    3.90
   7   8  -1   -3.70    4.70
  -7  -8   1    2.60    2.40
  -7  -8   1   -0.50    2.40
   6   8  -1   -1.50    2.80
   6   8  -1    1.90    4.10
   6   8  -1   -3.20    2.00
  -6  -8   1   -2.60    2.40
  -6  -8   1   -2.30    2.20
  -6  -8   1   -0.40    1.70
  -6  -8   1    1.50    2.20
   5   8  -1   -0.70    2.90
   5   8  -1   -1.00    3.10
   5   8  -1   -0.70    2.10
   5   8  -1   -0.10    3.30
   5   8  -1   -1.70    3.50
  -5  -8   1   -4.50    2.30
  -5  -8   1   -3.20    1.40
  -5  -8   1   -1.80    2.20
  -5  -8   1   -2.70    2.50
   4   8  -1   -1.60    2.70
   4   8  -1    2.60    2.30
   4   8  -1    0.60    2.20
   4   8  -1    6.10    3.00
   4   8  -1    5.00    2.90
  -4  -8   1    1.40    2.50
  -4  -8   1    5.00    2.00
  -4  -8   1    9.00    3.00
  -4  -8   1    2.80    2.90
   3   8  -1   -3.50    1.90
   3   8  -1   -0.30    1.40
   3   8  -1    1.60    2.80
   3   8  -1   -0.90    2.00
   3   8  -1   -4.00    2.10
   3   8  -1    1.90    2.70
  -3  -8   1    2.40    2.50
  -3  -8   1   -0.70    1.50
  -3  -8   1    0.20    2.00
  -3  -8   1   -1.30    1.30
  -3  -8   1   -1.80    1.20
  -3  -8   1   -0.30    1.70
   2   8  -1   29.50    5.00
   2   8  -1   27.70    4.10
   2   8  -1   29.50    4.00
   2   8  -1   24.10    4.20
   2   8  -1   31.50    5.00
   2   8  -1   29.70    4.10
  -2  -8   1   26.40    4.30
  -2  -8   1   24.50    4.10
  -2  -8   1   26.30    4.00
  -2  -8   1   22.30    3.70
  -2  -8   1   27.10    4.80
  -2  -8   1   19.50    3.20
   1   8  -1   22.60    3.90
   1   8  -1   19.10    3.00
   1   8  -1   22.20    3.80
   1   8  -1   22.00    3.50
   1   8  -1   18.00    2.80
   1   8  -1   17.50    3.20
  -1  -8   1   19.60    3.70
  -1  -8   1   20.40    3.80
  -1  -8   1   15.00    2.40
  -1  -8   1   25.80    3.80
  -1  -8   1   20.50    2.90
  -1  -8   1   15.80    3.40
   0   8  -1   23.20    3.90
   0   8  -1   21.20    3.80
   0   8  -1   23.90    3.00
   0   8  -1   25.90    3.00
   0   8  -1   25.60    3.10
   0   8  -1   23.80    3.70
   0   8  -1   31.50    4.20
   0  -8   1   23.00    3.10
   0  -8   1   24.90    4.20
   0  -8   1   24.10    3.60
   0  -8   1   24.90    4.20
   0  -8   1   19.80    3.80
   0  -8   1   23.60    3.00
  -1   8  -1  113.19    7.70
  -1   8  -1  103.09    8.70
  -1   8  -1  117.59    8.80
  -1   8  -1  127.89    9.10
  -1   8  -1  101.99    7.50
  -1   8  -1  107.99    8.10
  -1   8  -1  107.09    7.70
   1  -8   1   97.89    7.50
   1  -8   1   99.09    8.10
   1  -8   1  102.69    9.00
   1  -8   1   89.89    7.90
   1  -8   1  103.19    7.60
   1  -8   1   98.69    9.10
   1  -8   1  101.29    9.00
  -2   8  -1    6.80    2.20
  -2   8  -1    8.60    2.80
  -2   8  -1    5.10    2.10
  -2   8  -1    3.90    1.70
  -2   8  -1    6.90    2.00
   2  -8   1    3.70    1.70
   2  -8   1    5.10    2.50
   2  -8   1    0.20    2.30
   2  -8   1    5.70    1.70
   2  -8   1    5.50    2.30
   2  -8   1    2.60    2.00
  -3   8  -1   34.00    4.20
  -3   8  -1   41.00    5.30
  -3   8  -1   27.90    4.60
  -3   8  -1   41.40    4.50
  -3   8  -1   32.50    4.90
   3  -8   1   29.00    5.20
   3  -8   1   35.20    4.20
   3  -8   1   35.50    5.10
   3  -8   1   34.90    5.80
   3  -8   1   29.80    5.70
  -4   8  -1  127.99   11.40
  -4   8  -1  167.78   11.90
  -4   8  -1  157.38   11.60
  -4   8  -1  142.79   10.80
   4  -8   1  158.98   12.20
   4  -8   1  144.19   12.20
   4  -8   1  126.69   11.90
   4  -8   1  125.69   13.80
  -5   8  -1  130.99   10.10
  -5   8  -1  113.79    9.30
  -5   8  -1  106.99    9.20
  -5   8  -1  100.59    8.50
   5  -8   1   92.99   10.60
   5  -8   1   85.79   11.50
   5  -8   1   89.19   10.80
   5  -8   1   93.39   10.50
  -6   8  -1   49.40    6.30
  -6   8  -1   39.90    6.00
  -6   8  -1   33.60    5.10
  -6   8  -1   39.30    6.10
   6  -8   1   34.50    7.20
   6  -8   1   35.90    6.80
  -7   8  -1    8.40    3.10
  -7   8  -1    9.80    3.60
   7  -8   1    2.80    3.30
   7  -8   1    8.80    4.10
  -8   8  -1    2.40    2.60
  -8   8  -1    5.70    3.20
   8  -8   1    2.40    4.00
   8  -8   1    6.30    5.00
  -9   8  -1    0.70    3.30
  -9   8  -1   -1.40    2.90
   9  -8   1   -5.00    4.70
   9  -8   1    8.30    5.20
   9   7  -1    4.90    6.10
   9   7  -1   -1.20    5.90
  -9  -7   1   -2.30    3.30
  -9  -7   1    2.80    4.10
   8   7  -1    0.60    3.50
   8   7  -1   -4.50    4.90
   8   7  -1    3.50    3.80
  -8  -7   1    3.30    4.00
  -8  -7   1    1.10    2.50
   7   7  -1   -2.40    4.20
   7   7  -1   -2.20    2.40
   7   7  -1    1.00    3.10
  -7  -7   1    0.00    2.80
  -7  -7   1   -4.50    1.50
   6   7  -1    3.00    3.30
   6   7  -1    1.40    2.90
   6   7  -1    2.10    2.90
  -6  -7   1   -2.50    2.10
  -6  -7   1    0.60    2.00
  -6  -7   1    1.10    2.50
  -6  -7   1   -1.10    1.80
   5   7  -1    5.40    3.10
   5   7  -1    4.50    2.90
   5   7  -1   -5.20    2.70
   5   7  -1    7.30    3.30
   5   7  -1    9.50    3.70
  -5  -7   1    3.20    2.80
  -5  -7   1   -1.20    2.00
  -5  -7   1    4.80    2.50
  -5  -7   1    2.70    2.60
   4   7  -1    8.00    3.20
   4   7  -1    0.00    2.70
   4   7  -1    6.10    2.70
   4   7  -1    0.80    2.30
   4   7  -1    5.40    2.40
   4   7  -1    8.00    3.00
  -4  -7   1    5.20    2.00
  -4  -7   1    1.60    2.40
  -4  -7   1    6.90    2.30
  -4  -7   1    3.70    2.40
  -4  -7   1    4.50    2.20
   3   7  -1    2.80    2.20
   3   7  -1    0.80    2.20
   3   7  -1   -0.30    1.40
   3   7  -1    0.60    1.30
   3   7  -1    1.20    1.80
   3   7  -1    1.40    1.80
   3   7  -1    0.30    1.50
  -3  -7   1   -3.90    1.50
  -3  -7   1    0.30    1.60
  -3  -7   1   -0.50    1.40
  -3  -7   1   -0.60    1.80
  -3  -7   1   -0.30    1.10
  -3  -7   1    1.80    1.50
   2   7  -1   14.00    3.30
   2   7  -1   22.80    3.40
   2   7  -1   11.40    2.00
   2   7  -1   10.20    2.70
   2   7  -1   10.10    2.70
   2   7  -1   17.10    2.90
   2   7  -1   13.60    2.70
  -2  -7   1   13.50    2.10
  -2  -7   1   15.50    3.00
  -2  -7   1   19.20    3.20
  -2  -7   1   13.40    2.40
  -2  -7   1    8.50    2.30
  -2  -7   1   17.30    3.40
  -2  -7   1   10.60    2.60
   1   7  -1  577.14   33.90
   1   7  -1  504.55   32.40
   1   7  -1  545.15   33.00
   1   7  -1  564.74   34.20
   1   7  -1  529.95   33.40
   1   7  -1  549.54   33.00
   1   7  -1  556.94   34.20
  -1  -7   1  494.95   32.50
  -1  -7   1  521.35   33.50
  -1  -7   1  517.45   33.50
  -1  -7   1  486.05   32.80
  -1  -7   1  546.55   34.10
  -1  -7   1  504.55   33.90
   0   7  -1  155.08   10.50
   0   7  -1  163.28   11.20
   0   7  -1  161.08   11.80
   0   7  -1  161.78   10.50
   0   7  -1  167.28   10.50
   0   7  -1  179.08   12.00
   0   7  -1  168.38   11.30
   0  -7   1  154.08   10.50
   0  -7   1  151.48   11.80
   0  -7   1  130.69   10.40
   0  -7   1  140.09   11.50
   0  -7   1  149.69   11.10
   0  -7   1  161.98   11.70
  -1   7  -1  214.68   15.40
  -1   7  -1  239.28   15.20
  -1   7  -1  219.38   14.60
  -1   7  -1  214.58   14.60
  -1   7  -1  242.38   15.90
  -1   7  -1  233.88   14.80
  -1   7  -1  229.88   15.80
   1  -7   1  225.58   14.70
   1  -7   1  223.98   14.70
   1  -7   1  240.48   16.30
   1  -7   1  216.58   16.00
   1  -7   1  244.48   15.30
   1  -7   1  212.58   16.10
   1  -7   1  225.18   15.20
  -2   7  -1    3.30    1.60
  -2   7  -1    2.30    2.00
  -2   7  -1    1.40    1.20
  -2   7  -1    1.90    1.30
  -2   7  -1    2.40    1.40
  -2   7  -1    0.50    1.30
  -2   7  -1   -0.60    1.10
   2  -7   1    1.00    1.70
   2  -7   1    2.00    1.40
   2  -7   1    1.90    1.70
   2  -7   1   -0.70    1.10
   2  -7   1    2.60    2.20
   2  -7   1    3.10    1.90
   2  -7   1    3.20    1.20
   2  -7   1    3.00    1.50
  -3   7  -1   46.70    4.90
  -3   7  -1   49.90    4.90
  -3   7  -1   48.10    5.60
  -3   7  -1   54.39    5.90
  -3   7  -1   63.09    6.20
   3  -7   1   58.89    6.60
   3  -7   1   52.89    6.40
   3  -7   1   44.20    4.90
   3  -7   1   50.79    4.90
   3  -7   1   45.60    6.80
   3  -7   1   37.80    4.70
   3  -7   1   36.20    5.50
  -4   7  -1    8.00    2.00
  -4   7  -1    2.20    2.10
  -4   7  -1    3.90    2.00
  -4   7  -1    3.30    2.40
  -4   7  -1    3.20    2.20
   4  -7   1   -1.40    1.80
   4  -7   1    7.10    1.90
   4  -7   1    6.30    2.90
   4  -7   1    4.50    2.20
   4  -7   1    2.50    2.50
   4  -7   1    3.20    2.00
  -5   7  -1  112.39    9.50
  -5   7  -1  111.39    9.40
  -5   7  -1  124.29    9.90
  -5   7  -1  105.39    8.70
   5  -7   1  117.49   12.60
   5  -7   1  100.29    9.50
   5  -7   1   93.99   10.40
   5  -7   1  109.29   11.80
  -6   7  -1   -0.10    1.70
  -6   7  -1    1.90    2.30
  -6   7  -1   -1.00    1.40
  -6   7  -1    6.50    3.00
   6  -7   1    2.10    3.90
   6  -7   1    1.50    2.90
  -7   7  -1    2.10    1.90
  -7   7  -1    5.40    3.10
   7  -7   1    1.70    3.30
   7  -7   1    1.60    3.90
  -8   7  -1    0.60    2.20
  -8   7  -1    1.40    2.10
   8  -7   1   -0.10    2.70
   8  -7   1   -0.50    3.20
  -9   7  -1    3.60    3.30
  -9   7  -1    4.50    3.50
   9  -7   1   23.00    7.90
   9  -7   1    0.40    4.30
   9   6  -1   -2.20    4.90
   9   6  -1  -10.10    5.00
   9   6  -1    1.00    5.00
  -9  -6   1    0.70    2.80
  -9  -6   1   -3.40    2.00
   8   6  -1    2.60    3.60
   8   6  -1    3.50    3.70
   8   6  -1    0.20    4.70
  -8  -6   1    0.70    3.50
  -8  -6   1    1.00    2.10
   7   6  -1    6.10    5.20
   7   6  -1   12.70    4.70
   7   6  -1    3.80    3.50
  -7  -6   1    7.50    3.10
  -7  -6   1    9.40    3.60
   6   6  -1  187.18   15.90
   6   6  -1  171.78   15.10
   6   6  -1  185.78   14.90
  -6  -6   1  176.28   13.70
  -6  -6   1  171.88   13.90
  -6  -6   1  166.88   13.40
  -6  -6   1  167.48   13.20
   5   6  -1    5.50    3.00
   5   6  -1    2.90    2.90
   5   6  -1    0.20    2.60
   5   6  -1    4.40    2.90
   5   6  -1   11.60    3.10
   5   6  -1    4.60    2.90
  -5  -6   1    3.40    2.30
  -5  -6   1   -0.40    2.40
  -5  -6   1    3.70    2.20
  -5  -6   1    3.80    2.40
  -5  -6   1    0.30    2.30
   4   6  -1   74.79    8.80
   4   6  -1   97.69    8.50
   4   6  -1   90.49    9.30
   4   6  -1   87.39    9.20
   4   6  -1   90.49    7.50
   4   6  -1   90.89    7.70
   4   6  -1  100.29    8.50
  -4  -6   1   90.99    7.70
  -4  -6   1   95.79    8.00
  -4  -6   1   87.89    7.60
  -4  -6   1   80.69    7.40
  -4  -6   1  102.69    8.30
  -4  -6   1   84.69    6.80
   3   6  -1  117.29    8.80
   3   6  -1  106.09    8.60
   3   6  -1  103.99    8.60
   3   6  -1   90.29    8.10
   3   6  -1  100.89    7.90
   3   6  -1   96.99    7.40
   3   6  -1   96.59    8.50
  -3  -6   1  107.89    8.40
  -3  -6   1   91.59    7.70
  -3  -6   1   96.49    8.10
  -3  -6   1   92.29    8.00
  -3  -6   1   99.29    7.50
  -3  -6   1   94.89    7.60
   2   6  -1  192.18   12.60
   2   6  -1  194.38   13.00
   2   6  -1  163.88   12.20
   2   6  -1  174.48   12.80
   2   6  -1  180.88   11.60
   2   6  -1  172.38   12.30
   2   6  -1  191.78   13.00
  -2  -6   1  171.68   12.00
  -2  -6   1  170.38   12.20
  -2  -6   1  167.58   12.40
  -2  -6   1  180.38   12.10
  -2  -6   1  173.58   12.60
  -2  -6   1  165.28   12.60
   1   6  -1  264.87   16.60
   1   6  -1  266.07   17.40
   1   6  -1  263.07   17.40
   1   6  -1  239.28   16.00
   1   6  -1  266.07   17.10
   1   6  -1  257.67   16.50
   1   6  -1  254.77   16.80
  -1  -6   1  252.57   16.90
  -1  -6   1  264.37   17.30
  -1  -6   1  250.87   17.30
  -1  -6   1  246.18   16.30
  -1  -6   1  242.88   16.80
  -1  -6   1  250.67   16.10
   0   6  -1   99.79    7.10
   0   6  -1  103.99    7.10
   0   6  -1  102.29    8.00
   0   6  -1   98.99    7.60
   0   6  -1  111.29    7.20
   0   6  -1  104.09    8.00
   0   6  -1  112.19    7.80
   0  -6   1  106.89    8.20
   0  -6   1  100.09    8.20
   0  -6   1   98.49    7.20
   0  -6   1   97.99    8.20
   0  -6   1  103.79    7.60
   0  -6   1   98.09    7.10
  -1   6  -1   21.20    3.00
  -1   6  -1   24.20    2.60
  -1   6  -1   23.30    3.50
  -1   6  -1   22.20    3.30
  -1   6  -1   20.10    2.50
  -1   6  -1   22.70    2.60
  -1   6  -1   20.00    2.70
   1  -6   1   17.80    2.30
   1  -6   1   23.80    3.70
   1  -6   1   23.80    3.60
   1  -6   1   22.40    2.70
   1  -6   1   21.50    2.80
   1  -6   1   19.90    2.90
   1  -6   1   31.10    4.00
  -2   6  -1    3.10    1.30
  -2   6  -1    7.70    1.90
  -2   6  -1    5.90    2.10
  -2   6  -1    4.00    1.50
  -2   6  -1    8.10    1.60
  -2   6  -1    4.90    1.40
  -2   6  -1    2.70    1.40
   2  -6   1    4.00    1.60
   2  -6   1    5.50    2.20
   2  -6   1    6.20    1.70
   2  -6   1    6.70    2.20
   2  -6   1    2.40    1.20
   2  -6   1    2.90    2.20
   2  -6   1    5.40    2.00
  -3   6  -1   13.70    2.80
  -3   6  -1   11.20    2.30
  -3   6  -1   15.80    2.40
  -3   6  -1   15.80    3.00
  -3   6  -1   17.30    3.10
  -3   6  -1   12.00    2.30
   3  -6   1   12.60    2.60
   3  -6   1   10.50    2.10
   3  -6   1   10.40    2.90
   3  -6   1    7.30    2.40
   3  -6   1   15.70    2.70
   3  -6   1   13.50    3.30
   3  -6   1   13.20    3.80
  -4   6  -1   -0.20    1.10
  -4   6  -1   -0.30    1.20
  -4   6  -1    0.00    1.20
  -4   6  -1    1.30    1.30
  -4   6  -1   -0.60    1.00
  -4   6  -1    0.20    1.20
   4  -6   1    2.30    2.80
   4  -6   1   -1.20    1.60
   4  -6   1   -0.30    1.30
   4  -6   1    0.00    1.70
   4  -6   1   -0.40    1.70
   4  -6   1   -0.10    1.70
   4  -6   1    0.50    2.00
  -5   6  -1    6.10    2.70
  -5   6  -1   -1.60    1.80
  -5   6  -1    5.90    2.30
  -5   6  -1    4.10    2.10
  -5   6  -1    4.00    1.80
   5  -6   1    4.40    2.40
   5  -6   1    1.20    2.00
   5  -6   1    3.40    2.30
   5  -6   1    4.10    2.50
   5  -6   1    7.90    3.80
   5  -6   1    3.70    1.80
   5  -6   1   -0.40    2.10
  -6   6  -1   11.40    3.00
  -6   6  -1   15.40    3.90
  -6   6  -1   14.40    3.70
  -6   6  -1   19.00    3.80
   6  -6   1   12.10    4.30
   6  -6   1   11.40    3.30
   6  -6   1    7.50    4.20
   6  -6   1    9.10    3.60
  -7   6  -1   70.09    8.00
  -7   6  -1   49.40    6.70
   7  -6   1   50.19    8.40
   7  -6   1   58.09    9.00
  -8   6  -1    8.20    3.10
  -8   6  -1   18.10    4.50
   8  -6   1   11.10    5.00
   8  -6   1   10.30    4.50
  -9   6  -1    6.80    4.00
  -9   6  -1   -1.30    2.00
   9  -6   1   -1.00    3.90
   9  -6   1    1.60    3.90
  10  -6   1    3.10    5.50
  10   5  -1    4.20    4.60
 -10  -5   1    2.00    3.10
 -10  -5   1   -5.10    3.50
   9   5  -1   -6.10    4.70
   9   5  -1   -2.40    4.50
   9   5  -1   -6.10    4.60
  -9  -5   1    3.90    3.10
  -9  -5   1    2.60    3.70
   8   5  -1   -0.80    4.80
   8   5  -1   -3.00    2.60
   8   5  -1    0.70    4.80
  -8  -5   1   -4.70    2.50
  -8  -5   1   -0.20    2.80
   7   5  -1    1.30    3.40
   7   5  -1   -0.50    3.20
   7   5  -1    0.00    2.90
   7   5  -1   -1.50    3.60
  -7  -5   1    9.30    3.70
  -7  -5   1    5.80    3.00
   6   5  -1   24.00    5.70
   6   5  -1   41.90    6.70
   6   5  -1   30.40    6.20
   6   5  -1   22.30    5.00
  -6  -5   1   35.70    5.40
  -6  -5   1   34.10    5.30
  -6  -5   1   29.20    4.60
  -6  -5   1   30.30    4.90
   5   5  -1   28.80    4.70
   5   5  -1   32.00    4.90
   5   5  -1   25.20    5.50
   5   5  -1   26.00    4.40
   5   5  -1   30.40    5.40
   5   5  -1   30.10    5.20
  -5  -5   1   18.50    3.60
  -5  -5   1   26.90    4.30
  -5  -5   1   28.60    4.30
  -5  -5   1   26.00    4.40
  -5  -5   1   27.70    4.20
   4   5  -1   44.70    5.80
   4   5  -1   48.90    6.70
   4   5  -1   48.10    4.60
   4   5  -1   54.49    6.70
   4   5  -1   49.60    5.70
   4   5  -1   51.29    6.30
   4   5  -1   47.90    5.90
  -4  -5   1   58.59    5.90
  -4  -5   1   50.19    5.60
  -4  -5   1   50.29    4.60
  -4  -5   1   59.69    6.20
  -4  -5   1   47.70    5.30
  -4  -5   1   54.79    5.70
   3   5  -1  284.37   19.00
   3   5  -1  278.37   18.10
   3   5  -1  282.27   18.40
   3   5  -1  272.97   18.90
   3   5  -1  278.67   19.10
   3   5  -1  273.97   18.80
   3   5  -1  287.57   19.00
  -3  -5   1  294.57   18.80
  -3  -5   1  278.47   18.30
  -3  -5   1  257.07   18.10
  -3  -5   1  272.67   17.90
  -3  -5   1  286.67   18.60
  -3  -5   1  264.77   18.50
   2   5  -1    2.00    1.70
   2   5  -1    1.50    1.60
   2   5  -1    1.30    1.30
   2   5  -1    0.40    1.00
   2   5  -1    1.90    1.70
   2   5  -1    2.70    1.70
   2   5  -1    1.00    1.60
  -2  -5   1   -0.10    1.10
  -2  -5   1    1.60    1.20
  -2  -5   1    0.50    1.00
  -2  -5   1    2.00    1.40
  -2  -5   1    0.90    1.00
  -2  -5   1    1.60    1.20
   1   5  -1   74.59    5.40
   1   5  -1   75.49    5.40
   1   5  -1   77.69    5.80
   1   5  -1   68.79    5.00
   1   5  -1   65.49    5.80
   1   5  -1   72.29    6.00
   1   5  -1   68.19    5.40
  -1  -5   1   63.79    5.40
  -1  -5   1   72.99    5.00
  -1  -5   1   66.99    5.50
  -1  -5   1   66.89    5.80
  -1  -5   1   69.39    5.40
  -1  -5   1   66.69    5.10
  -1  -5   1   70.99    5.90
   0   5  -1    1.10    1.00
   0   5  -1    0.00    0.90
   0   5  -1    2.00    1.20
   0   5  -1    0.90    0.90
   0   5  -1    1.20    1.00
   0   5  -1    1.80    0.90
   0   5  -1    0.30    0.70
   0  -5   1    0.70    0.80
   0  -5   1    0.20    1.10
   0  -5   1    2.50    1.10
   0  -5   1    0.40    0.60
   0  -5   1    0.40    0.90
   0  -5   1    0.70    0.90
  -1   5  -1  636.94   37.90
  -1   5  -1  647.34   38.40
  -1   5  -1  563.24   37.50
  -1   5  -1  647.24   38.40
  -1   5  -1  611.74   37.60
  -1   5  -1  637.64   38.20
  -1   5  -1  614.24   37.60
   1  -5   1  625.24   38.80
   1  -5   1  617.64   37.70
   1  -5   1  585.04   38.50
   1  -5   1  642.74   38.70
   1  -5   1  598.14   37.80
   1  -5   1  585.94   37.50
   1  -5   1  627.94   38.10
  -2   5  -1   13.40    2.10
  -2   5  -1   13.50    2.30
  -2   5  -1   10.70    1.80
  -2   5  -1   11.40    1.80
  -2   5  -1   11.40    2.20
  -2   5  -1   10.70    1.90
  -2   5  -1    9.50    2.10
   2  -5   1   12.40    2.00
   2  -5   1    6.30    1.50
   2  -5   1   11.70    2.70
   2  -5   1    8.60    2.20
   2  -5   1   11.10    2.00
   2  -5   1    9.40    2.50
   2  -5   1   15.80    2.80
  -3   5  -1  151.48   11.20
  -3   5  -1  169.08   11.60
  -3   5  -1  168.08   12.10
  -3   5  -1  170.68   12.10
  -3   5  -1  178.38   12.20
  -3   5  -1  181.48   11.70
   3  -5   1  178.58   13.30
   3  -5   1  168.38   11.90
   3  -5   1  189.38   12.90
   3  -5   1  161.98   11.40
   3  -5   1  171.88   12.40
   3  -5   1  182.68   12.10
   3  -5   1  164.48   12.30
  -4   5  -1    0.50    1.10
  -4   5  -1   -0.90    1.10
  -4   5  -1    1.00    1.30
  -4   5  -1    0.30    1.60
  -4   5  -1    1.70    1.80
  -4   5  -1    1.90    1.80
   4  -5   1   -0.10    1.80
   4  -5   1    1.20    1.90
   4  -5   1    0.20    1.60
   4  -5   1    0.50    2.30
   4  -5   1    1.10    1.30
   4  -5   1    3.40    2.00
   4  -5   1    1.80    1.90
  -5   5  -1   11.30    2.60
  -5   5  -1    8.50    2.60
  -5   5  -1    8.50    2.60
  -5   5  -1    6.50    1.90
  -5   5  -1    9.20    2.50
   5  -5   1   12.10    3.30
   5  -5   1    9.30    2.70
   5  -5   1    8.70    3.70
   5  -5   1    9.70    2.80
   5  -5   1   11.80    3.60
   5  -5   1    8.40    2.80
  -6   5  -1   -2.10    1.20
  -6   5  -1   -0.10    1.90
  -6   5  -1   -0.80    1.90
  -6   5  -1    0.60    2.20
   6  -5   1    3.30    2.80
   6  -5   1    1.10    3.10
   6  -5   1   -2.60    2.20
   6  -5   1   -1.60    2.80
  -7   5  -1    1.90    2.80
  -7   5  -1   -0.50    1.60
   7  -5   1   -3.50    3.30
   7  -5   1   -0.30    3.00
   7  -5   1   -1.60    2.90
   7  -5   1    1.20    3.10
  -8   5  -1    4.60    3.20
  -8   5  -1    7.20    3.00
   8  -5   1    0.90    3.80
   8  -5   1   11.90    4.10
   8  -5   1    3.90    5.00
   8  -5   1    1.30    2.80
  -9   5  -1    1.20    2.30
  -9   5  -1    2.90    2.60
   9  -5   1   -4.20    2.60
 -10   5  -1   -2.00    2.10
 -10   5  -1    3.10    3.10
  10  -5   1    1.50    3.70
  10   4  -1    3.10    5.00
 -10  -4   1    1.60    3.00
 -10  -4   1    0.70    2.80
   9   4  -1    3.20    5.40
   9   4  -1    6.90    4.80
   9   4  -1   -0.80    5.30
  -9  -4   1    1.20    2.70
  -9  -4   1   -2.10    3.20
   8   4  -1    3.40    4.60
   8   4  -1    7.10    4.30
   8   4  -1    4.10    5.00
   8   4  -1    2.60    4.00
  -8  -4   1    2.30    2.50
  -8  -4   1   -0.30    2.80
   7   4  -1    0.40    3.00
   7   4  -1   -4.60    2.60
   7   4  -1    1.10    3.00
   7   4  -1   -2.10    2.50
  -7  -4   1   -0.80    1.80
  -7  -4   1   -0.50    1.80
   6   4  -1   75.69    9.90
   6   4  -1   81.09    9.10
   6   4  -1   69.09    8.60
   6   4  -1   75.59    9.50
  -6  -4   1   61.69    7.40
  -6  -4   1   79.49    7.80
  -6  -4   1   80.69    8.10
  -6  -4   1   75.99    8.20
  -6  -4   1   68.49    7.30
   5   4  -1  130.29   11.30
   5   4  -1  118.69    9.80
   5   4  -1  131.29   11.10
   5   4  -1  120.39    9.10
   5   4  -1  105.09   10.90
   5   4  -1  122.79   10.40
   5   4  -1  128.69   10.10
  -5  -4   1  128.49   10.00
  -5  -4   1  109.79    9.00
  -5  -4   1  117.49    9.60
  -5  -4   1  127.09    9.50
  -5  -4   1  131.09    9.80
  -5  -4   1  125.19    9.50
   4   4  -1 1340.97   83.79
   4   4  -1 1371.66   84.39
   4   4  -1 1392.06   84.79
   4   4  -1 1373.86   83.89
   4   4  -1 1395.26   84.69
   4   4  -1 1309.57   83.79
   4   4  -1 1393.46   82.99
  -4  -4   1 1451.55   83.49
  -4  -4   1 1356.36   83.49
  -4  -4   1 1399.06   83.59
  -4  -4   1 1243.78   83.29
  -4  -4   1 1384.66   83.89
   3   4  -1 1733.83  104.89
   3   4  -1 1718.33  105.29
   3   4  -1 1724.43  104.59
   3   4  -1 1757.32  104.99
   3   4  -1 1732.23  105.29
   3   4  -1 1726.33  104.19
   3   4  -1 1768.52  105.39
  -3  -4   1 1704.93  104.89
  -3  -4   1 1716.03  104.19
  -3  -4   1 1756.12  104.59
  -3  -4   1 1748.23  104.49
  -3  -4   1 1631.34  104.39
  -3  -4   1 1733.63  104.59
   2   4  -1  863.71   53.69
   2   4  -1  838.02   53.59
   2   4  -1  904.81   53.79
   2   4  -1  881.11   53.79
   2   4  -1  876.31   53.09
   2   4  -1  877.71   53.29
   2   4  -1  865.11   53.69
  -2  -4   1  850.01   53.49
  -2  -4   1  918.51   53.59
  -2  -4   1  899.31   53.59
  -2  -4   1  840.52   53.19
  -2  -4   1  889.81   53.09
  -2  -4   1  846.52   53.19
   1   4  -1   -0.90    0.60
   1   4  -1    0.60    0.80
   1   4  -1    1.90    1.00
   1   4  -1    0.20    0.80
   1   4  -1   -0.50    0.90
   1   4  -1    0.60    1.00
   1   4  -1   -0.40    0.60
  -1  -4   1   -0.30    0.70
  -1  -4   1   -0.40    0.50
  -1  -4   1   -0.60    0.50
  -1  -4   1    0.40    0.70
  -1  -4   1   -0.20    0.80
  -1  -4   1   -0.10    0.60
  -1  -4   1   -0.60    0.60
   0   4  -1   30.00    3.00
   0   4  -1   31.70    3.00
   0   4  -1   27.20    2.40
   0   4  -1   32.30    3.20
   0   4  -1   25.80    2.30
   0   4  -1   26.50    2.70
   0   4  -1   29.50    3.20
   0   4  -1   27.70    2.40
   0  -4   1   28.50    3.20
   0  -4   1   29.40    3.40
   0  -4   1   27.20    2.30
   0  -4   1   29.70    2.50
   0  -4   1   35.70    2.70
   0  -4   1   28.20    3.30
  -1   4  -1   95.79    6.90
  -1   4  -1  108.19    7.40
  -1   4  -1   99.69    6.90
  -1   4  -1   98.09    7.20
  -1   4  -1  101.39    6.80
  -1   4  -1   99.39    6.70
  -1   4  -1  109.89    7.40
   1  -4   1   95.39    7.60
   1  -4   1   94.69    6.70
   1  -4   1  107.49    7.30
   1  -4   1  104.09    6.90
   1  -4   1  107.09    7.00
   1  -4   1   95.99    7.40
   1  -4   1  102.19    6.90
   1  -4   1  102.19    7.50
  -2   4  -1  129.09    8.90
  -2   4  -1  135.29    8.50
  -2   4  -1  112.19    8.50
  -2   4  -1  124.49    8.40
  -2   4  -1  131.69    8.90
  -2   4  -1  139.19    9.00
   2  -4   1  120.99    8.60
   2  -4   1  120.69    8.90
   2  -4   1   98.29    8.80
   2  -4   1  117.89    8.20
   2  -4   1  120.69    9.00
   2  -4   1  131.29    9.50
   2  -4   1  133.39    8.70
  -3   4  -1   59.39    5.20
  -3   4  -1   58.59    5.20
  -3   4  -1   63.39    5.30
  -3   4  -1   52.79    4.70
  -3   4  -1   54.39    4.50
  -3   4  -1   52.19    4.70
   3  -4   1   68.19    7.10
   3  -4   1   63.69    5.40
   3  -4   1   76.09    7.00
   3  -4   1   56.69    4.60
   3  -4   1   62.49    5.40
   3  -4   1   60.79    5.40
   3  -4   1   61.19    5.20
  -4   4  -1  647.44   39.70
  -4   4  -1  586.14   38.80
  -4   4  -1  663.23   39.70
  -4   4  -1  637.64   39.30
  -4   4  -1  625.74   39.70
  -4   4  -1  618.74   39.10
   4  -4   1  605.64   39.50
   4  -4   1  658.73   40.10
   4  -4   1  655.33   40.00
   4  -4   1  618.54   39.50
   4  -4   1  610.84   38.90
   4  -4   1  603.94   40.50
   4  -4   1  623.74   40.50
   4  -4   1  658.83   39.30
  -5   4  -1   27.60    4.20
  -5   4  -1   25.00    3.80
  -5   4  -1   19.90    3.10
  -5   4  -1   31.60    4.20
  -5   4  -1   28.20    3.80
  -5   4  -1   25.50    3.70
   5  -4   1   18.30    4.10
   5  -4   1   25.70    3.80
   5  -4   1   17.60    4.40
   5  -4   1   25.40    4.40
   5  -4   1   33.20    4.20
   5  -4   1   24.40    5.10
   5  -4   1   20.60    3.50
  -6   4  -1    6.10    2.40
  -6   4  -1    5.90    2.90
  -6   4  -1    6.50    2.60
  -6   4  -1    4.30    2.60
  -6   4  -1    4.00    2.10
   6  -4   1    4.50    3.00
   6  -4   1    9.60    3.50
   6  -4   1    1.30    3.10
   6  -4   1    7.40    3.40
  -7   4  -1   -1.50    1.40
  -7   4  -1    1.10    2.40
   7  -4   1   -0.10    2.20
   7  -4   1    1.20    3.20
   7  -4   1    1.70    3.00
   7  -4   1   -1.70    2.20
  -8   4  -1    0.60    2.80
  -8   4  -1   -2.40    2.20
   8  -4   1   -1.90    2.50
   8  -4   1    0.80    3.50
   8  -4   1   -3.30    2.10
   8  -4   1    0.00    3.50
  -9   4  -1    4.50    3.70
  -9   4  -1    9.30    3.20
   9  -4   1   10.50    5.50
   9  -4   1    7.40    5.00
   9  -4   1   11.50    4.70
 -10   4  -1    0.90    2.50
 -10   4  -1    2.70    3.90
  10  -4   1    7.40    5.60
  10  -4   1    7.00    4.70
  10   3  -1    3.60    5.10
  10   3  -1   -3.50    5.60
 -10  -3   1   -0.50    2.60
 -10  -3   1    3.10    3.70
   9   3  -1    4.90    5.60
   9   3  -1    1.10    4.50
   9   3  -1    7.40    5.70
  -9  -3   1    0.30    2.50
  -9  -3   1    1.40    2.50
   8   3  -1   -2.90    3.00
   8   3  -1    2.10    3.70
   8   3  -1    4.70    4.10
   8   3  -1    0.90    4.80
  -8  -3   1    3.30    2.60
  -8  -3   1    6.90    3.60
   7   3  -1    4.40    3.10
   7   3  -1    3.50    3.60
   7   3  -1    3.40    3.40
   7   3  -1    1.90    3.00
  -7  -3   1   -2.40    2.20
  -7  -3   1    1.40    2.80
  -7  -3   1    2.30    2.10
   6   3  -1    0.50    2.20
   6   3  -1    7.30    3.10
   6   3  -1    3.10    3.20
   6   3  -1   -0.90    1.90
  -6  -3   1    3.40    2.00
  -6  -3   1    2.30    2.30
  -6  -3   1    1.30    1.80
  -6  -3   1    3.20    1.90
  -6  -3   1   -0.50    2.10
   5   3  -1   68.49    6.10
   5   3  -1   65.59    8.10
   5   3  -1   69.49    7.50
   5   3  -1   69.99    6.90
   5   3  -1   74.99    8.60
   5   3  -1   68.29    7.00
  -5  -3   1   67.29    6.00
  -5  -3   1   72.89    6.30
  -5  -3   1   67.39    6.80
  -5  -3   1   60.39    6.90
  -5  -3   1   73.89    6.20
  -5  -3   1   66.09    6.80
   4   3  -1   36.10    4.40
   4   3  -1   34.40    5.20
   4   3  -1   39.40    5.30
   4   3  -1   34.60    4.60
   4   3  -1   40.20    4.10
   4   3  -1   27.40    4.10
   4   3  -1   30.30    4.50
  -4  -3   1   28.40    3.80
  -4  -3   1   34.20    4.20
  -4  -3   1   44.70    4.50
  -4  -3   1   27.90    4.10
  -4  -3   1   46.90    4.50
  -4  -3   1   39.10    4.10
  -4  -3   1   35.60    4.30
   3   3  -1  253.07   16.50
   3   3  -1  263.67   17.10
   3   3  -1  241.38   16.30
   3   3  -1  252.87   16.40
   3   3  -1  241.98   15.90
   3   3  -1  244.48   16.70
   3   3  -1  240.78   16.90
  -3  -3   1  255.37   16.20
  -3  -3   1  248.38   16.50
  -3  -3   1  269.07   16.20
  -3  -3   1  259.27   16.20
  -3  -3   1  209.38   15.80
  -3  -3   1  250.67   16.10
   2   3  -1  383.76   25.10
   2   3  -1  433.76   24.80
   2   3  -1  394.16   25.10
   2   3  -1  394.36   25.30
   2   3  -1  375.96   25.30
   2   3  -1  397.26   24.90
   2   3  -1  380.36   25.20
  -2  -3   1  407.76   25.10
  -2  -3   1  417.76   24.80
  -2  -3   1  385.56   25.00
  -2  -3   1  401.66   25.00
  -2  -3   1  410.96   24.80
  -2  -3   1  397.36   24.80
   1   3  -1  343.07   21.70
   1   3  -1  350.36   21.80
   1   3  -1  324.57   21.80
   1   3  -1  350.56   21.80
   1   3  -1  338.47   21.70
  -1  -3   1  352.16   21.70
  -1  -3   1  356.76   21.80
  -1  -3   1  354.56   21.80
  -1  -3   1  358.86   21.70
  -1  -3   1  356.56   21.90
   0   3  -1  740.13   45.30
   0   3  -1  717.43   45.00
   0   3  -1  728.73   45.10
   0   3  -1  761.32   44.90
   0   3  -1  734.83   45.30
   0   3  -1  802.62   45.50
   0  -3   1  729.03   45.30
   0  -3   1  720.23   45.00
   0  -3   1  753.82   45.30
   0  -3   1  741.63   45.30
   0  -3   1  750.92   45.30
  -1   3  -1 4353.36  275.97
  -1   3  -1 4053.29  275.57
  -1   3  -1 4530.55  275.77
  -1   3  -1 4673.53  275.87
  -1   3  -1 4563.94  276.07
  -1   3  -1 5317.37  276.47
  -1   3  -1 4352.86  276.07
   1  -3   1 4949.40  276.37
   1  -3   1 4758.72  276.17
   1  -3   1 4665.23  275.87
   1  -3   1 4482.65  276.17
   1  -3   1 4757.52  276.17
   1  -3   1 4549.04  276.47
  -2   3  -1   87.99    6.20
  -2   3  -1   82.49    5.80
  -2   3  -1   73.19    5.50
  -2   3  -1   86.39    6.20
  -2   3  -1   85.39    6.20
  -2   3  -1   79.69    5.80
  -2   3  -1   78.99    6.00
   2  -3   1   71.29    5.50
   2  -3   1   82.09    6.10
   2  -3   1   79.49    6.10
   2  -3   1   93.09    6.50
   2  -3   1   72.39    6.00
   2  -3   1   85.39    6.70
   2  -3   1   86.59    6.20
  -3   3  -1  264.67   16.80
  -3   3  -1  247.88   16.70
  -3   3  -1  281.47   17.20
  -3   3  -1  286.97   17.30
  -3   3  -1  237.58   16.40
  -3   3  -1  264.07   17.10
   3  -3   1  271.77   17.40
   3  -3   1  252.97   16.50
   3  -3   1  261.47   17.30
   3  -3   1  259.67   16.90
   3  -3   1  240.18   17.60
   3  -3   1  246.08   16.90
   3  -3   1  267.97   17.70
  -4   3  -1   77.39    5.80
  -4   3  -1   79.09    6.50
  -4   3  -1   76.29    6.40
  -4   3  -1   76.39    6.50
  -4   3  -1   85.09    6.70
  -4   3  -1   77.19    6.20
   4  -3   1   77.59    7.00
   4  -3   1   71.29    6.20
   4  -3   1   73.09    7.90
   4  -3   1   70.59    6.10
   4  -3   1   64.39    7.50
   4  -3   1   73.59    6.20
   4  -3   1   77.99    7.00
  -5   3  -1    4.20    2.10
  -5   3  -1    3.80    2.30
  -5   3  -1    6.20    1.90
  -5   3  -1    0.80    1.50
  -5   3  -1    4.00    1.90
  -5   3  -1    7.60    1.90
  -5   3  -1    2.90    1.70
   5  -3   1    5.60    1.80
   5  -3   1    4.20    2.80
   5  -3   1    5.70    2.80
   5  -3   1    2.70    2.50
   5  -3   1    9.10    2.60
   5  -3   1    1.10    2.10
   5  -3   1    3.90    1.90
  -6   3  -1    1.90    1.90
  -6   3  -1    0.20    1.40
  -6   3  -1    1.40    2.10
  -6   3  -1    0.60    1.50
  -6   3  -1    1.10    1.50
   6  -3   1    2.40    2.30
   6  -3   1   -1.30    2.50
   6  -3   1    1.60    2.80
   6  -3   1   -0.10    2.80
  -7   3  -1    2.00    2.50
  -7   3  -1   -0.20    1.60
  -7   3  -1   -1.80    1.50
   7  -3   1   -3.70    2.90
   7  -3   1   -1.50    2.80
   7  -3   1   -2.70    2.70
   7  -3   1   -1.50    3.20
  -8   3  -1    4.50    2.50
  -8   3  -1    0.80    2.00
   8  -3   1   -1.50    3.40
   8  -3   1    1.40    3.90
   8  -3   1   -3.70    3.30
  -9   3  -1   -1.10    2.80
  -9   3  -1    1.70    3.10
   9  -3   1    1.30    4.50
   9  -3   1    2.70    4.60
   9  -3   1   -2.00    3.90
 -10   3  -1    3.60    3.90
 -10   3  -1    4.40    2.90
  10  -3   1    3.70    5.60
  10  -3   1   -9.80    4.10
  10  -3   1    3.30    3.60
  10   2  -1   -0.60    3.60
  10   2  -1    0.60    3.40
  10   2  -1    6.90    6.90
 -10  -2   1   -2.80    3.10
 -10  -2   1   -0.70    3.50
   9   2  -1    3.30    3.80
   9   2  -1    3.70    4.10
   9   2  -1   10.60    6.00
  -9  -2   1    4.70    3.80
  -9  -2   1    8.70    3.60
   8   2  -1   -5.10    3.60
   8   2  -1    0.60    2.90
   8   2  -1    0.00    2.60
   8   2  -1   -9.30    3.60
  -8  -2   1    1.60    2.10
  -8  -2   1   -1.10    1.60
   7   2  -1    9.70    4.00
   7   2  -1   10.20    4.10
   7   2  -1    8.70    4.10
   7   2  -1    1.90    2.80
  -7  -2   1   12.30    3.60
  -7  -2   1    8.60    2.90
  -7  -2   1    8.50    3.00
   6   2  -1   -4.40    2.50
   6   2  -1    1.20    2.60
   6   2  -1    3.50    3.10
   6   2  -1   -1.00    2.40
   6   2  -1    1.00    1.90
  -6  -2   1    1.70    1.70
  -6  -2   1    1.20    1.90
  -6  -2   1   -2.70    1.50
  -6  -2   1   -0.10    1.80
  -6  -2   1   -0.70    1.40
   5   2  -1  108.19    9.00
   5   2  -1  104.69    9.00
   5   2  -1   95.59    7.60
   5   2  -1   95.49    7.70
   5   2  -1   98.09    8.30
   5   2  -1   93.39    7.60
   5   2  -1   87.89    9.60
  -5  -2   1  101.19    7.90
  -5  -2   1   95.59    7.40
  -5  -2   1   91.69    7.70
  -5  -2   1   87.49    7.50
  -5  -2   1   87.29    7.40
  -5  -2   1   76.39    7.50
  -5  -2   1   82.89    7.20
   4   2  -1  513.05   32.00
   4   2  -1  489.05   32.60
   4   2  -1  499.25   33.00
   4   2  -1  496.25   32.40
   4   2  -1  514.45   33.10
   4   2  -1  488.45   31.90
   4   2  -1  509.95   32.00
  -4  -2   1  535.75   31.90
  -4  -2   1  530.95   32.10
  -4  -2   1  538.25   31.90
  -4  -2   1  507.85   32.00
  -4  -2   1  499.75   32.40
  -4  -2   1  477.25   31.90
  -4  -2   1  499.85   31.90
   3   2  -1  301.17   18.30
   3   2  -1  252.77   18.00
   3   2  -1  266.17   17.70
   3   2  -1  280.27   17.40
   3   2  -1  248.28   17.30
   3   2  -1  275.57   17.90
   3   2  -1  264.37   17.40
  -3  -2   1  269.87   17.30
  -3  -2   1  277.67   17.40
  -3  -2   1  257.97   17.30
  -3  -2   1  261.27   17.30
  -3  -2   1  269.67   17.70
  -3  -2   1  286.87   17.30
   2   2  -1 9755.72  556.14
   2   2  -1 9221.18  556.34
   2   2  -1 8714.23  556.14
   2   2  -1 8968.00  556.54
   2   2  -1 9301.07  556.14
   2   2  -1 9358.96  556.34
   2   2  -1 9225.68  556.54
  -2  -2   1 9999.00  556.24
  -2  -2   1 8627.94  556.34
  -2  -2   1 9287.37  556.04
  -2  -2   1 9296.87  556.04
  -2  -2   1 9971.40  556.24
   1   2  -1 4100.09  257.87
   1   2  -1 4180.98  257.87
   1   2  -1 4191.28  257.87
   1   2  -1 4339.07  257.77
  -1  -2   1 4491.05  257.87
  -1  -2   1 4423.66  257.87
  -1  -2   1 4459.65  257.87
   0   2  -1  409.36   24.90
   0   2  -1  406.76   25.00
   0   2  -1  402.36   25.40
   0  -2   1  416.96   25.10
  -1   2  -1  227.28   14.40
  -1   2  -1  237.98   14.40
  -1   2  -1  239.98   14.40
  -1   2  -1  232.58   14.40
   1  -2   1  243.68   14.40
   1  -2   1  212.28   14.30
   1  -2   1  196.28   14.40
   1  -2   1  232.88   14.60
  -2   2  -1 3397.96  203.08
  -2   2  -1 3400.56  203.38
  -2   2  -1 3359.56  203.38
  -2   2  -1 3441.46  203.18
  -2   2  -1 3449.85  203.38
   2  -2   1 3338.47  203.58
   2  -2   1 3277.07  203.08
   2  -2   1 3362.56  203.48
   2  -2   1 3416.76  203.68
   2  -2   1 3361.56  203.48
   2  -2   1 3494.95  203.68
  -3   2  -1   52.19    4.40
  -3   2  -1   54.49    4.10
  -3   2  -1   54.39    4.30
  -3   2  -1   47.70    4.40
  -3   2  -1   48.30    4.40
  -3   2  -1   50.09    4.50
   3  -2   1   47.70    4.10
   3  -2   1   48.40    5.50
   3  -2   1   47.50    4.10
   3  -2   1   53.09    5.60
   3  -2   1   52.19    5.40
   3  -2   1   48.80    4.40
   3  -2   1   56.59    5.50
  -4   2  -1   41.60    4.50
  -4   2  -1   34.70    3.90
  -4   2  -1   40.40    3.70
  -4   2  -1   31.70    4.30
  -4   2  -1   40.40    4.60
  -4   2  -1   35.20    4.30
  -4   2  -1   40.40    4.70
   4  -2   1   38.30    4.00
   4  -2   1   45.40    5.70
   4  -2   1   41.40    5.30
   4  -2   1   50.49    4.90
   4  -2   1   40.90    5.30
   4  -2   1   36.20    3.90
   4  -2   1   46.00    5.40
  -5   2  -1  251.97   16.70
  -5   2  -1  259.87   17.00
  -5   2  -1  251.27   16.90
  -5   2  -1  229.08   15.80
  -5   2  -1  261.87   17.00
  -5   2  -1  202.78   15.60
  -5   2  -1  252.87   16.60
  -5   2  -1  245.48   16.10
   5  -2   1  229.58   15.80
   5  -2   1  226.18   15.80
   5  -2   1  226.48   16.60
   5  -2   1  268.57   17.90
   5  -2   1  239.58   17.40
   5  -2   1  249.78   17.70
   5  -2   1  261.97   17.90
  -6   2  -1   36.80    5.30
  -6   2  -1   37.10    4.90
  -6   2  -1   50.89    6.30
  -6   2  -1   36.90    5.20
  -6   2  -1   47.70    5.50
   6  -2   1   45.90    5.80
   6  -2   1   27.20    5.60
   6  -2   1   46.10    7.30
   6  -2   1   53.69    7.10
   6  -2   1   32.70    5.90
  -7   2  -1    3.10    2.30
  -7   2  -1    5.30    3.10
  -7   2  -1    7.30    3.20
   7  -2   1    9.90    3.80
   7  -2   1    1.50    2.70
   7  -2   1   -3.70    3.20
   7  -2   1    5.90    3.20
  -8   2  -1    1.70    2.10
  -8   2  -1    1.70    3.00
   8  -2   1   -4.00    3.10
   8  -2   1    1.20    3.00
   8  -2   1    2.00    3.00
  -9   2  -1    2.10    2.80
  -9   2  -1   -2.10    1.80
   9  -2   1    0.50    5.10
   9  -2   1   -0.90    2.90
   9  -2   1    0.60    2.70
 -10   2  -1    6.60    3.90
 -10   2  -1    1.60    3.20
  10  -2   1   -9.60    4.60
  10  -2   1    3.80    3.80
  10  -2   1    1.20    5.10
  10   1  -1   -6.50    3.60
  10   1  -1   -3.50    3.40
  10   1  -1    0.70    4.10
 -10  -1   1    1.70    3.50
 -10  -1   1   -2.20    2.00
   9   1  -1    1.60    4.20
   9   1  -1    0.50    3.10
   9   1  -1    0.30    3.30
  -9  -1   1    5.90    3.40
  -9  -1   1    0.40    3.30
   8   1  -1   -0.70    2.80
   8   1  -1   -4.20    3.20
   8   1  -1   -1.20    3.10
  -8  -1   1    0.90    2.00
  -8  -1   1   -1.50    2.50
  -8  -1   1    0.80    1.80
   7   1  -1    3.70    3.80
   7   1  -1    3.30    3.30
   7   1  -1    3.10    3.00
   7   1  -1    5.30    3.30
  -7  -1   1    2.20    1.90
  -7  -1   1   -0.90    2.30
  -7  -1   1    2.70    2.40
   6   1  -1    5.50    2.70
   6   1  -1    9.30    3.20
   6   1  -1   13.20    3.80
   6   1  -1   10.90    3.20
   6   1  -1    7.00    3.50
  -6  -1   1    5.00    2.30
  -6  -1   1    9.60    3.00
  -6  -1   1    9.90    2.90
  -6  -1   1    7.70    2.70
  -6  -1   1    5.20    2.10
   5   1  -1  311.37   21.00
   5   1  -1  314.57   21.20
   5   1  -1  300.87   19.60
   5   1  -1  316.77   21.20
   5   1  -1  289.77   20.10
   5   1  -1  311.77   19.70
   5   1  -1  319.97   20.20
   5   1  -1  281.57   19.50
  -5  -1   1  294.77   19.40
  -5  -1   1  287.27   19.90
  -5  -1   1  285.87   19.40
  -5  -1   1  280.37   19.40
  -5  -1   1  300.67   19.90
  -5  -1   1  313.37   19.90
  -5  -1   1  261.87   19.30
   4   1  -1   62.09    5.10
   4   1  -1   65.49    6.80
   4   1  -1   66.09    7.00
   4   1  -1   53.39    5.80
   4   1  -1   61.19    5.10
   4   1  -1   57.79    6.70
   4   1  -1   62.09    5.20
   4   1  -1   62.49    5.90
  -4  -1   1   57.99    5.10
  -4  -1   1   60.89    5.10
  -4  -1   1   62.69    5.30
  -4  -1   1   56.49    4.90
  -4  -1   1   58.99    5.00
  -4  -1   1   55.39    4.90
  -4  -1   1   65.79    5.50
   3   1  -1  402.46   26.70
   3   1  -1  419.26   27.20
   3   1  -1  439.16   26.50
   3   1  -1  399.66   26.70
   3   1  -1  428.26   27.30
   3   1  -1  439.36   27.20
   3   1  -1  438.06   26.70
  -3  -1   1  425.76   26.60
  -3  -1   1  413.76   26.60
  -3  -1   1  437.06   26.40
  -3  -1   1  439.66   26.50
  -3  -1   1  439.96   26.80
  -3  -1   1  406.96   26.50
   2   1  -1  447.16   29.20
   2   1  -1  497.25   29.30
   2   1  -1  464.25   29.40
   2   1  -1  440.06   29.20
   2   1  -1  473.95   29.60
   2   1  -1  501.75   29.00
   2   1  -1  459.95   29.50
  -2  -1   1  501.55   29.20
  -2  -1   1  451.15   29.10
  -2  -1   1  501.85   29.30
  -2  -1   1  476.85   29.20
   1   1  -1  650.83   39.60
   1   1  -1  654.63   39.90
  -1  -1   1  671.63   39.90
   0   1  -1   79.69    5.30
   0   1  -1   80.79    5.30
   0  -1   1   83.69    5.20
  -1   1  -1  729.13   44.60
  -1   1  -1  740.33   44.20
  -1   1  -1  771.92   44.30
   1  -1   1  699.33   44.60
   1  -1   1  708.33   43.90
   1  -1   1  726.23   44.30
  -2   1  -1  489.25   30.60
  -2   1  -1  493.35   30.70
  -2   1  -1  525.95   30.80
  -2   1  -1  486.05   30.50
  -2   1  -1  511.35   30.70
   2  -1   1  491.75   30.90
   2  -1   1  536.15   31.10
   2  -1   1  456.95   30.60
   2  -1   1  505.45   30.90
   2  -1   1  516.95   30.70
   2  -1   1  453.45   30.10
  -3   1  -1    5.40    1.60
  -3   1  -1    4.70    1.10
  -3   1  -1    6.30    1.50
  -3   1  -1    3.00    1.30
  -3   1  -1    6.30    1.40
  -3   1  -1    7.50    1.80
  -3   1  -1    7.00    1.70
   3  -1   1    9.00    2.40
   3  -1   1    9.30    1.40
   3  -1   1    6.80    1.90
   3  -1   1    7.10    1.90
   3  -1   1    6.10    1.80
   3  -1   1    6.20    1.90
  -4   1  -1   76.59    5.40
  -4   1  -1   62.49    5.30
  -4   1  -1   67.59    6.10
  -4   1  -1   71.59    6.20
  -4   1  -1   77.59    6.40
  -4   1  -1   71.59    6.20
  -4   1  -1   78.39    6.20
  -4   1  -1   70.39    5.70
   4  -1   1   63.79    6.80
   4  -1   1   70.39    5.40
   4  -1   1   76.69    7.80
   4  -1   1   66.79    5.30
   4  -1   1   75.69    6.30
   4  -1   1   76.99    7.60
   4  -1   1   75.59    7.60
  -5   1  -1   50.69    5.80
  -5   1  -1   47.80    5.60
  -5   1  -1   47.20    5.20
  -5   1  -1   47.50    4.30
  -5   1  -1   48.20    5.80
  -5   1  -1   44.50    5.30
  -5   1  -1   48.40    5.70
  -5   1  -1   43.90    4.30
   5  -1   1   52.49    4.50
   5  -1   1   59.89    6.20
   5  -1   1   53.29    4.50
   5  -1   1   53.49    6.80
   5  -1   1   64.69    7.50
   5  -1   1   55.89    7.00
   5  -1   1   44.00    5.90
  -6   1  -1   54.49    6.50
  -6   1  -1   51.29    6.20
  -6   1  -1   51.79    6.30
  -6   1  -1   43.50    5.70
  -6   1  -1   45.10    5.60
   6  -1   1   57.19    7.90
   6  -1   1   48.80    7.30
   6  -1   1   45.20    7.10
   6  -1   1   48.70    6.50
   6  -1   1   50.79    6.40
  -7   1  -1    1.50    1.70
  -7   1  -1    4.80    2.80
  -7   1  -1    0.90    2.60
   7  -1   1   -1.60    3.30
   7  -1   1   -7.80    2.90
   7  -1   1    4.00    4.50
   7  -1   1   -2.90    2.00
  -8   1  -1   -2.90    2.60
  -8   1  -1    1.90    2.60
  -8   1  -1   -1.60    1.40
   8  -1   1    2.40    4.10
   8  -1   1    3.10    3.50
   8  -1   1    0.40    4.00
  -9   1  -1    7.10    3.40
  -9   1  -1   10.90    4.40
   9  -1   1    9.00    4.60
   9  -1   1    5.70    5.10
   9  -1   1    1.40    3.60
 -10   1  -1   -2.20    3.40
 -10   1  -1    4.80    3.50
  10  -1   1    0.30    4.90
  10  -1   1   -1.90    3.90
  10  -1   1    4.30    4.60
  10   0  -1   11.40    6.20
  10   0  -1    1.90    5.10
  10   0  -1   -7.60    4.50
 -10   0   1    1.00    2.40
 -10   0   1    3.70    3.70
   9   0  -1   -3.40    3.90
   9   0  -1    3.10    4.10
   9   0  -1   -1.50    2.60
  -9   0   1   -0.40    2.10
  -9   0   1   -2.20    1.80
   8   0  -1   -3.80    2.40
   8   0  -1   -0.70    2.30
   8   0  -1   -0.20    2.50
  -8   0   1    0.40    1.80
  -8   0   1   -0.50    1.80
  -8   0   1   -0.40    2.50
   7   0  -1   18.70    4.40
   7   0  -1   22.70    5.40
   7   0  -1   19.50    5.10
   7   0  -1   18.80    4.80
  -7   0   1   21.90    4.30
  -7   0   1   23.30    4.50
  -7   0   1   27.70    4.70
   6   0  -1    6.30    2.70
   6   0  -1    6.40    3.00
   6   0  -1    4.40    2.10
   6   0  -1    1.90    1.90
   6   0  -1    4.30    2.80
   6   0  -1    8.00    3.10
   6   0  -1    2.00    2.50
  -6   0   1    5.50    2.10
  -6   0   1    3.60    1.80
  -6   0   1    6.20    2.40
  -6   0   1    5.30    2.30
  -6   0   1    4.60    2.10
   5   0  -1  108.29    8.30
   5   0  -1  118.29    8.60
   5   0  -1  119.39   10.00
   5   0  -1  102.29    8.50
   5   0  -1  115.59    8.70
   5   0  -1  107.09    9.10
   5   0  -1  110.79    9.60
   5   0  -1  113.39    9.60
  -5   0   1  107.69    8.40
  -5   0   1  108.79    8.30
  -5   0   1  107.49    8.70
  -5   0   1  107.39    8.30
  -5   0   1  114.29    8.70
  -5   0   1  109.59    8.50
  -5   0   1  118.59    8.80
   4   0  -1   24.20    3.70
   4   0  -1   21.70    3.00
   4   0  -1   20.70    3.40
   4   0  -1   18.00    2.80
   4   0  -1   24.00    3.10
   4   0  -1   21.90    3.60
   4   0  -1   21.50    3.80
  -4   0   1   17.10    2.60
  -4   0   1   20.80    3.00
  -4   0   1   17.60    2.40
  -4   0   1   23.20    3.10
  -4   0   1   15.80    2.60
  -4   0   1   16.80    2.40
  -4   0   1   17.40    2.80
   3   0  -1  127.09    9.40
   3   0  -1  126.09    9.30
   3   0  -1  128.79    8.80
   3   0  -1  123.39    8.90
   3   0  -1  136.59    9.00
   3   0  -1  132.69    9.70
   3   0  -1  118.89    9.40
  -3   0   1  146.19    8.90
  -3   0   1  138.79    9.00
  -3   0   1  127.09    8.90
  -3   0   1  127.69    8.50
  -3   0   1  103.29    8.70
  -3   0   1  141.99    9.10
   2   0  -1  453.85   29.20
   2   0  -1  464.75   29.10
   2   0  -1  472.15   29.10
   2   0  -1  444.66   29.30
   2   0  -1  471.75   29.30
   2   0  -1  472.35   29.40
  -2   0   1  500.05   29.00
  -2   0   1  466.05   29.10
  -2   0   1  481.95   29.10
  -2   0   1  485.35   28.60
  -2   0   1  472.45   29.10
   1   0  -1 2069.99  120.89
   1   0  -1 2057.49  120.79
  -1   0   1 1926.21  120.89
   0   0  -1    2.10    0.50
   0   0  -1    1.90    0.60
   0   0  -1    2.90    0.50
   0   0   1   -0.10    0.30
   0   0   1    1.40    0.50
  -1   0  -1  241.68   15.40
   1   0   1  245.88   15.40
  -2   0  -1   14.00    1.90
  -2   0  -1   17.30    1.40
  -2   0  -1   16.10    1.90
  -2   0  -1   11.50    2.10
  -2   0  -1   15.90    2.30
  -2   0  -1   14.10    2.10
  -2   0  -1   12.30    2.00
   2   0   1   15.90    2.30
   2   0   1   14.50    2.40
   2   0   1   12.50    2.20
   2   0   1   14.30    2.30
  -3   0  -1  252.37   16.70
  -3   0  -1  251.37   17.70
  -3   0  -1  283.57   17.80
  -3   0  -1  249.97   17.20
  -3   0  -1  290.77   17.80
  -3   0  -1  269.67   17.70
  -3   0  -1  291.37   17.50
   3   0   1  278.57   17.90
   3   0   1  253.37   17.30
   3   0   1  270.17   18.00
   3   0   1  281.37   18.20
   3   0   1  272.67   18.20
  -4   0  -1  187.78   13.70
  -4   0  -1  190.18   13.20
  -4   0  -1  187.18   12.50
  -4   0  -1  185.68   12.50
  -4   0  -1  213.28   13.90
  -4   0  -1  206.08   13.50
  -4   0  -1  209.48   13.80
  -4   0  -1  209.58   13.80
   4   0   1  197.18   12.60
   4   0   1  208.08   14.40
   4   0   1  185.88   14.00
   4   0   1  201.08   13.80
   4   0   1  173.38   13.30
   4   0   1  181.88   14.20
  -5   0  -1    9.20    2.00
  -5   0  -1   13.70    3.10
  -5   0  -1   18.40    3.30
  -5   0  -1   13.90    3.00
  -5   0  -1   13.10    2.20
  -5   0  -1   15.30    3.00
  -5   0  -1   14.70    2.90
   5   0   1   11.90    2.20
   5   0   1   10.40    3.30
   5   0   1   15.80    3.70
   5   0   1   10.30    3.10
   5   0   1   12.00    3.00
   5   0   1   12.10    3.50
  -6   0  -1   10.90    3.20
  -6   0  -1    9.80    2.90
  -6   0  -1    8.40    3.00
  -6   0  -1   12.70    3.30
  -6   0  -1   11.30    2.70
   6   0   1   14.30    3.80
   6   0   1    9.80    2.90
   6   0   1   17.70    4.60
   6   0   1   18.20    4.40
   6   0   1   12.10    3.80
   6   0   1   10.60    3.40
  -7   0  -1   37.30    5.70
  -7   0  -1   39.80    5.70
  -7   0  -1   44.90    6.40
   7   0   1   48.10    6.90
   7   0   1   44.70    7.60
   7   0   1   33.90    6.60
   7   0   1   32.80    7.00
  -8   0  -1    1.40    2.60
  -8   0  -1    2.90    2.70
  -8   0  -1    1.10    2.20
   8   0   1    6.50    4.50
   8   0   1   -0.40    3.50
   8   0   1   -0.10    2.80
  -9   0  -1    0.00    2.30
  -9   0  -1   -0.60    3.10
   9   0   1   -2.20    2.50
   9   0   1    6.90    4.60
   9   0   1    3.20    3.90
 -10   0  -1    1.10    2.90
  10   0   1    2.70    6.00
  10   0   1   10.50    7.00
  10   0   1    2.50    5.10
  10  -1  -1    1.00    3.80
  10  -1  -1    1.60    5.10
  10  -1  -1    5.80    5.20
 -10   1   1    1.70    2.60
   9  -1  -1    1.30    4.90
   9  -1  -1    3.10    3.00
   9  -1  -1    3.20    3.30
  -9   1   1   -0.90    1.70
  -9   1   1    0.00    3.00
  -9   1   1    4.10    3.00
   8  -1  -1   -0.90    3.30
   8  -1  -1    6.30    4.50
   8  -1  -1   -3.10    3.50
  -8   1   1    2.50    2.60
  -8   1   1    1.20    2.60
  -8   1   1   -1.40    1.30
   7  -1  -1    0.20    2.50
   7  -1  -1    3.90    3.70
   7  -1  -1    3.80    3.60
   7  -1  -1    7.70    3.40
  -7   1   1    5.60    2.40
  -7   1   1    3.20    2.50
  -7   1   1    1.10    2.30
   6  -1  -1   71.39    6.50
   6  -1  -1   59.89    6.80
   6  -1  -1   76.79    9.20
   6  -1  -1   81.49    8.90
   6  -1  -1   77.69    7.20
   6  -1  -1   70.19    8.30
   6  -1  -1   64.89    8.40
  -6   1   1   71.89    6.40
  -6   1   1   61.69    6.60
  -6   1   1   74.99    7.40
  -6   1   1   62.49    6.90
  -6   1   1   75.39    7.50
   5  -1  -1   28.10    3.90
   5  -1  -1   28.50    4.70
   5  -1  -1   28.00    4.70
   5  -1  -1   25.80    4.40
   5  -1  -1   28.70    3.60
   5  -1  -1   25.80    4.70
   5  -1  -1   34.50    4.10
  -5   1   1   19.70    3.40
  -5   1   1   32.70    3.70
  -5   1   1   29.80    4.00
  -5   1   1   22.10    3.50
  -5   1   1   27.60    3.70
  -5   1   1   24.70    3.20
  -5   1   1   32.10    4.00
   4  -1  -1  174.88   11.80
   4  -1  -1  152.58   10.80
   4  -1  -1  143.69   10.70
   4  -1  -1  160.68   11.80
   4  -1  -1  140.09   11.30
   4  -1  -1  158.18   10.50
   4  -1  -1  161.88   11.60
  -4   1   1  159.28   10.40
  -4   1   1  133.89   10.60
  -4   1   1  156.38   10.40
  -4   1   1  145.19   10.70
  -4   1   1  146.09   10.60
  -4   1   1  157.68   10.80
  -4   1   1  168.48   10.90
   3  -1  -1  209.58   14.00
   3  -1  -1  201.08   13.70
   3  -1  -1  197.88   13.40
   3  -1  -1  193.28   13.40
   3  -1  -1  193.48   13.90
   3  -1  -1  206.28   13.80
  -3   1   1  198.88   13.40
  -3   1   1  196.38   13.30
  -3   1   1  206.88   13.30
  -3   1   1  210.88   13.30
  -3   1   1  207.58   12.90
   2  -1  -1  395.26   26.10
   2  -1  -1  385.56   25.70
   2  -1  -1  426.36   26.10
   2  -1  -1  418.76   25.60
   2  -1  -1  409.26   25.70
   2  -1  -1  429.96   25.80
   2  -1  -1  394.66   25.80
  -2   1   1  418.96   25.60
  -2   1   1  430.46   25.20
  -2   1   1  413.76   25.60
  -2   1   1  429.46   25.50
   1  -1  -1   18.10    2.20
   1  -1  -1   17.20    1.50
  -1   1   1   18.60    1.40
   0  -1  -1 1167.08   70.09
   0  -1  -1 1172.78   70.29
   0   1   1 1161.08   70.19
  -1  -1  -1   43.30    3.50
  -1  -1  -1   40.50    3.10
  -1  -1  -1   40.50    3.50
  -1  -1  -1   42.60    2.90
   1   1   1   39.70    3.50
   1   1   1   43.80    3.70
   1   1   1   43.40    3.50
  -2  -1  -1   25.60    3.10
  -2  -1  -1   23.70    3.10
  -2  -1  -1   29.00    3.40
  -2  -1  -1   32.10    2.30
  -2  -1  -1   29.00    2.90
  -2  -1  -1   30.20    2.70
  -2  -1  -1   27.70    3.20
   2   1   1   30.10    3.20
   2   1   1   27.20    3.30
   2   1   1   29.20    3.60
   2   1   1   26.30    3.40
   2   1   1   36.60    3.90
  -3  -1  -1    6.00    1.90
  -3  -1  -1   10.20    2.10
  -3  -1  -1   14.90    2.20
  -3  -1  -1   10.00    1.80
  -3  -1  -1    8.00    1.30
  -3  -1  -1    9.50    1.40
  -3  -1  -1   14.20    2.40
   3   1   1    8.20    2.20
   3   1   1    7.30    2.10
   3   1   1    8.70    2.40
   3   1   1    9.10    2.40
   3   1   1    8.20    1.70
   3   1   1   10.40    2.10
  -4  -1  -1   18.30    3.30
  -4  -1  -1   25.20    2.60
  -4  -1  -1   18.70    3.30
  -4  -1  -1   20.20    3.10
  -4  -1  -1   19.00    3.30
  -4  -1  -1   26.40    3.50
  -4  -1  -1   24.40    2.60
   4   1   1   17.70    3.70
   4   1   1   21.30    3.10
   4   1   1   18.80    3.80
   4   1   1   21.40    3.80
   4   1   1   25.00    3.80
   4   1   1   27.80    4.30
  -5  -1  -1    2.10    1.70
  -5  -1  -1   -1.20    1.50
  -5  -1  -1    0.50    1.80
  -5  -1  -1    3.20    1.30
  -5  -1  -1    2.00    1.30
  -5  -1  -1    0.70    1.80
  -5  -1  -1    4.30    1.80
   5   1   1    0.50    1.60
   5   1   1   -2.70    2.10
   5   1   1    7.90    2.60
   5   1   1    1.80    2.10
   5   1   1    1.40    2.20
   5   1   1    1.60    1.90
   5   1   1    2.40    2.10
  -6  -1  -1   15.00    3.70
  -6  -1  -1   21.70    4.40
  -6  -1  -1   20.40    4.40
  -6  -1  -1   24.20    4.20
  -6  -1  -1   26.10    4.30
   6   1   1   25.90    5.30
   6   1   1   31.00    5.00
   6   1   1   32.60    5.20
   6   1   1   21.00    4.60
   6   1   1   23.00    5.10
   6   1   1   27.00    5.50
  -7  -1  -1    2.60    3.00
  -7  -1  -1    2.90    2.70
  -7  -1  -1   -0.80    2.20
   7   1   1    7.30    4.10
   7   1   1    4.00    3.90
   7   1   1    5.10    3.30
   7   1   1   -0.10    3.30
  -8  -1  -1   21.10    5.10
  -8  -1  -1   20.40    4.60
  -8  -1  -1   18.10    4.50
   8   1   1   24.10    6.60
   8   1   1   16.80    5.40
   8   1   1   15.40    5.30
   8   1   1    9.10    3.80
  -9  -1  -1   -2.70    2.80
  -9  -1  -1    2.90    3.30
  -9  -1  -1    0.10    3.00
   9   1   1    1.30    5.70
   9   1   1    4.80    5.00
   9   1   1    5.00    4.20
 -10  -1  -1    2.10    3.80
  10   1   1   -1.60    3.90
  10   1   1   -0.50    3.40
  10  -2  -1    6.90    5.90
  10  -2  -1    1.50    5.20
  10  -2  -1    1.40    3.40
 -10   2   1    1.40    3.30
   9  -2  -1    1.60    4.70
   9  -2  -1    1.00    4.10
   9  -2  -1    3.20    3.70
  -9   2   1    3.40    3.10
  -9   2   1    0.30    3.20
  -9   2   1    1.70    3.00
   8  -2  -1    0.00    3.90
   8  -2  -1    6.20    3.30
   8  -2  -1   -0.80    2.50
   8  -2  -1    3.50    2.80
  -8   2   1    4.30    2.50
  -8   2   1    5.10    2.90
  -8   2   1    4.50    3.10
   7  -2  -1    5.50    3.90
   7  -2  -1    2.30    2.60
   7  -2  -1    1.10    3.00
   7  -2  -1    2.70    3.40
  -7   2   1   10.40    3.20
  -7   2   1    3.40    2.40
  -7   2   1    2.40    2.30
   6  -2  -1   17.70    4.40
   6  -2  -1   16.40    4.10
   6  -2  -1   14.80    4.20
   6  -2  -1   18.00    3.50
   6  -2  -1   20.40    4.60
   6  -2  -1   19.70    3.70
  -6   2   1   14.40    3.20
  -6   2   1   13.70    3.30
  -6   2   1   19.20    3.40
  -6   2   1   15.50    3.20
  -6   2   1   17.20    3.30
   5  -2  -1   14.80    3.80
   5  -2  -1   20.70    2.90
   5  -2  -1   18.50    3.20
   5  -2  -1   22.80    4.20
   5  -2  -1   21.40    4.10
   5  -2  -1   12.90    3.50
   5  -2  -1   10.90    2.80
  -5   2   1   13.40    2.80
  -5   2   1   15.40    2.60
  -5   2   1   15.60    2.60
  -5   2   1   13.50    2.70
  -5   2   1   15.70    3.00
  -5   2   1   17.30    3.00
  -5   2   1   15.60    2.80
   4  -2  -1  139.69   11.00
   4  -2  -1  170.48   12.20
   4  -2  -1  154.98   11.50
   4  -2  -1  147.89   10.40
   4  -2  -1  162.88   12.10
   4  -2  -1  168.48   11.70
   4  -2  -1  135.99   11.00
  -4   2   1  156.28   10.50
  -4   2   1  161.38   11.00
  -4   2   1  162.48   10.90
  -4   2   1  156.08   11.00
  -4   2   1  149.69   11.00
  -4   2   1  168.48   10.70
   3  -2  -1   24.50    3.00
   3  -2  -1   27.30    3.40
   3  -2  -1   22.20    3.60
   3  -2  -1   30.60    3.60
   3  -2  -1   25.10    3.30
   3  -2  -1   22.30    3.20
   3  -2  -1   31.50    4.10
  -3   2   1   30.90    3.20
  -3   2   1   27.20    2.70
  -3   2   1   26.70    2.70
  -3   2   1   26.80    3.00
  -3   2   1   26.80    3.10
   2  -2  -1 5796.42  351.16
   2  -2  -1 6015.70  351.26
   2  -2  -1 5627.64  351.46
   2  -2  -1 6090.29  350.76
   2  -2  -1 5845.82  351.26
   2  -2  -1 6005.90  350.86
  -2   2   1 5948.60  350.76
  -2   2   1 5819.32  350.76
  -2   2   1 5948.80  350.66
  -2   2   1 5495.65  350.66
  -2   2   1 5942.51  350.46
   1  -2  -1  158.48   11.10
   1  -2  -1  171.78   11.00
   1  -2  -1  175.08   10.70
   1  -2  -1  171.98   10.60
   1  -2  -1  173.68   11.00
   1  -2  -1  149.59   10.10
  -1   2   1  174.48   10.70
  -1   2   1  170.68   10.50
  -1   2   1  164.38   10.60
   0  -2  -1  465.45   32.20
   0  -2  -1  525.15   32.00
   0  -2  -1  558.54   32.40
   0  -2  -1  558.34   32.20
   0   2   1  537.95   31.60
   0   2   1  506.55   32.20
   0   2   1  513.95   32.20
  -1  -2  -1   64.99    5.10
  -1  -2  -1   62.79    5.30
  -1  -2  -1   63.99    5.30
  -1  -2  -1   68.79    4.80
  -1  -2  -1   71.39    4.90
  -1  -2  -1   73.69    4.80
   1   2   1   68.89    5.20
   1   2   1   67.39    5.30
   1   2   1   59.29    5.20
   1   2   1   74.19    5.40
   1   2   1   68.49    5.10
  -2  -2  -1 1037.40   60.19
  -2  -2  -1  939.41   60.09
  -2  -2  -1 1024.50   59.79
  -2  -2  -1  969.10   60.69
  -2  -2  -1 1034.70   59.79
  -2  -2  -1  967.20   60.69
  -2  -2  -1 1040.60   60.49
   2   2   1  951.80   60.69
   2   2   1  983.10   60.79
   2   2   1  952.90   60.69
   2   2   1 1007.30   60.79
   2   2   1  930.91   60.09
   2   2   1 1019.40   60.79
  -3  -2  -1   20.10    3.20
  -3  -2  -1   18.30    3.10
  -3  -2  -1   24.70    2.60
  -3  -2  -1   25.40    3.10
  -3  -2  -1   22.90    2.90
  -3  -2  -1   24.70    2.60
  -3  -2  -1   20.20    3.10
   3   2   1   24.90    4.10
   3   2   1   22.70    3.70
   3   2   1   24.40    3.80
   3   2   1   28.00    3.50
   3   2   1   22.50    3.50
   3   2   1   22.80    3.50
  -4  -2  -1   79.49    6.80
  -4  -2  -1   91.99    7.50
  -4  -2  -1   83.59    6.20
  -4  -2  -1   87.39    6.20
  -4  -2  -1   88.99    7.30
  -4  -2  -1   75.99    7.20
  -4  -2  -1   83.69    6.80
   4   2   1   80.29    8.60
   4   2   1   70.99    6.00
   4   2   1   90.59    7.60
   4   2   1   80.29    8.20
   4   2   1   84.49    8.90
   4   2   1   81.89    7.30
   4   2   1   97.49    7.60
  -5  -2  -1    1.80    2.00
  -5  -2  -1    1.50    1.90
  -5  -2  -1   -1.60    1.50
  -5  -2  -1    1.50    1.50
  -5  -2  -1   -0.10    1.30
  -5  -2  -1   -1.70    0.90
  -5  -2  -1   -0.20    1.70
   5   2   1    1.20    2.00
   5   2   1    0.60    2.40
   5   2   1    0.00    2.50
   5   2   1   -0.70    1.80
   5   2   1   -0.40    2.20
   5   2   1    1.70    1.40
   5   2   1   -0.10    2.10
  -6  -2  -1    1.80    2.20
  -6  -2  -1    1.20    1.80
  -6  -2  -1   -0.50    2.00
  -6  -2  -1    1.30    2.20
  -6  -2  -1    2.40    2.40
   6   2   1    2.50    3.00
   6   2   1   -0.30    2.60
   6   2   1    2.20    3.30
   6   2   1    1.30    2.70
   6   2   1    4.10    2.80
   6   2   1    2.20    2.70
  -7  -2  -1    0.90    2.70
  -7  -2  -1    0.20    2.60
  -7  -2  -1   -1.30    2.30
   7   2   1   -2.70    3.50
   7   2   1   -3.20    2.10
   7   2   1   -0.70    2.20
   7   2   1   -2.30    3.10
  -8  -2  -1   35.60    5.80
  -8  -2  -1   18.70    4.70
  -8  -2  -1   45.40    7.10
   8   2   1   27.70    5.90
   8   2   1   31.80    7.10
   8   2   1   41.30    8.00
   8   2   1   35.60    7.20
  -9  -2  -1    3.40    3.30
  -9  -2  -1    2.60    2.70
   9   2   1    5.40    5.40
   9   2   1    5.10    3.80
   9   2   1   -8.80    4.10
 -10  -2  -1   -2.60    2.20
  10   2   1   -2.10    4.30
  10   2   1    1.60    5.20
  10  -3  -1    8.20    5.60
  10  -3  -1   13.60    6.40
  10  -3  -1   15.30    6.50
 -10   3   1    0.40    3.50
 -10   3   1    5.10    3.00
   9  -3  -1   36.10    7.30
   9  -3  -1   21.60    6.10
   9  -3  -1   32.40    6.80
  -9   3   1   14.60    4.00
  -9   3   1   15.00    4.60
   8  -3  -1   -1.70    2.70
   8  -3  -1    1.60    3.90
   8  -3  -1   -1.90    2.40
   8  -3  -1    0.20    2.30
  -8   3   1   -1.00    1.80
  -8   3   1   -0.20    1.70
  -8   3   1    0.00    1.90
   7  -3  -1    0.70    3.10
   7  -3  -1   -1.00    2.90
   7  -3  -1   -0.10    2.80
   7  -3  -1    4.00    3.40
  -7   3   1   -1.90    2.00
  -7   3   1    1.60    1.80
  -7   3   1    3.20    2.40
   6  -3  -1    5.90    3.40
   6  -3  -1   15.20    3.60
   6  -3  -1    3.10    2.30
   6  -3  -1    8.60    3.30
   6  -3  -1    4.80    2.40
   6  -3  -1    9.00    3.40
  -6   3   1    5.20    1.80
  -6   3   1    7.10    2.70
  -6   3   1    5.90    2.30
  -6   3   1    4.00    2.10
  -6   3   1    5.50    2.20
  -6   3   1   12.60    2.90
   5  -3  -1  237.98   16.60
   5  -3  -1  233.48   15.80
   5  -3  -1  214.68   16.40
   5  -3  -1  247.08   17.80
   5  -3  -1  247.78   17.70
   5  -3  -1  273.77   17.30
   5  -3  -1  242.68   17.00
  -5   3   1  223.68   15.80
  -5   3   1  216.18   16.30
  -5   3   1  240.98   16.40
  -5   3   1  236.68   16.10
  -5   3   1  247.18   16.00
  -5   3   1  242.58   16.40
   4  -3  -1  469.05   29.60
   4  -3  -1  469.35   30.60
   4  -3  -1  503.65   30.10
   4  -3  -1  465.05   30.90
   4  -3  -1  447.26   30.00
   4  -3  -1  465.75   29.90
   4  -3  -1  463.95   30.00
  -4   3   1  448.16   29.30
  -4   3   1  456.55   29.50
  -4   3   1  461.05   29.20
  -4   3   1  499.55   29.30
  -4   3   1  428.06   29.40
  -4   3   1  491.55   29.70
   3  -3  -1   30.00    4.40
   3  -3  -1   31.10    4.20
   3  -3  -1   27.40    3.90
   3  -3  -1   30.90    3.90
   3  -3  -1   34.10    3.70
   3  -3  -1   37.10    3.80
   3  -3  -1   30.10    3.50
  -3   3   1   38.30    3.70
  -3   3   1   35.90    3.10
  -3   3   1   31.10    3.20
  -3   3   1   34.50    3.70
  -3   3   1   32.70    3.50
   2  -3  -1 2520.85  150.08
   2  -3  -1 2388.96  150.58
   2  -3  -1 2446.66  150.68
   2  -3  -1 2458.75  150.78
   2  -3  -1 2456.75  149.88
   2  -3  -1 2564.24  150.28
   2  -3  -1 2477.15  151.08
  -2   3   1 2514.55  150.08
  -2   3   1 2552.94  150.08
  -2   3   1 2525.55  150.18
  -2   3   1 2523.75  150.28
  -2   3   1 2567.24  150.08
   1  -3  -1  500.05   30.30
   1  -3  -1  487.15   30.90
   1  -3  -1  490.05   30.90
   1  -3  -1  483.75   30.40
   1  -3  -1  496.35   30.90
  -1   3   1  493.85   30.50
  -1   3   1  484.15   30.50
  -1   3   1  495.55   30.50
  -1   3   1  513.95   30.30
   0  -3  -1  173.18   11.00
   0  -3  -1  175.68   11.50
   0  -3  -1  182.58   11.50
   0  -3  -1  172.38   11.20
   0  -3  -1  173.88   11.30
   0  -3  -1  177.78   11.20
   0   3   1  152.18   11.10
   0   3   1  171.98   11.40
   0   3   1  169.28   11.20
   0   3   1  167.98   10.60
   0   3   1  165.88   11.40
  -1  -3  -1  238.28   15.30
  -1  -3  -1  229.28   14.80
  -1  -3  -1  226.08   14.90
  -1  -3  -1  219.38   14.60
  -1  -3  -1  239.68   14.80
  -1  -3  -1  238.58   14.80
   1   3   1  235.48   15.30
   1   3   1  222.98   14.70
   1   3   1  226.08   15.20
   1   3   1  213.88   14.70
   1   3   1  218.48   14.80
   1   3   1  231.08   15.10
  -2  -3  -1  476.35   29.00
  -2  -3  -1  437.56   28.10
  -2  -3  -1  475.45   28.50
  -2  -3  -1  471.55   28.00
  -2  -3  -1  448.86   28.80
  -2  -3  -1  427.06   27.90
  -2  -3  -1  448.16   28.20
   2   3   1  403.06   27.80
   2   3   1  461.75   28.80
   2   3   1  454.85   28.90
   2   3   1  436.96   28.60
   2   3   1  462.85   28.90
   2   3   1  458.25   28.70
  -3  -3  -1   69.89    6.10
  -3  -3  -1   63.49    6.70
  -3  -3  -1   68.09    5.30
  -3  -3  -1   77.79    6.00
  -3  -3  -1   66.59    5.30
  -3  -3  -1   78.29    6.50
  -3  -3  -1   61.39    5.50
   3   3   1   69.09    5.80
   3   3   1   72.19    6.40
   3   3   1   80.09    6.70
   3   3   1   71.09    6.30
   3   3   1   76.89    7.60
   3   3   1   57.09    6.70
  -4  -3  -1   -1.50    1.40
  -4  -3  -1    1.40    1.30
  -4  -3  -1    0.70    1.20
  -4  -3  -1    2.30    1.30
  -4  -3  -1    0.50    1.90
  -4  -3  -1    0.00    1.30
  -4  -3  -1    2.00    1.30
  -4  -3  -1    0.00    1.00
   4   3   1   -3.00    1.40
   4   3   1    0.90    1.90
   4   3   1   -0.60    1.30
   4   3   1    0.50    1.90
   4   3   1    0.40    0.90
   4   3   1    3.00    2.20
   4   3   1   -4.30    2.00
  -5  -3  -1   35.60    4.60
  -5  -3  -1   26.40    3.50
  -5  -3  -1   36.60    3.90
  -5  -3  -1   22.80    4.40
  -5  -3  -1   29.60    4.80
  -5  -3  -1   27.00    4.20
  -5  -3  -1   24.00    4.50
   5   3   1   24.20    5.00
   5   3   1   27.10    4.80
   5   3   1   31.70    5.90
   5   3   1   27.30    4.90
   5   3   1   30.20    5.10
   5   3   1   33.00    5.70
  -6  -3  -1   -1.80    1.20
  -6  -3  -1   -0.10    2.10
  -6  -3  -1    0.90    2.30
  -6  -3  -1   -0.50    1.50
  -6  -3  -1   -0.40    2.20
   6   3   1   -1.10    2.80
   6   3   1    1.70    2.70
   6   3   1    2.10    2.80
   6   3   1   -1.10    1.70
   6   3   1   -2.50    2.20
   6   3   1    0.90    3.40
  -7  -3  -1    2.10    2.90
  -7  -3  -1    2.50    2.80
  -7  -3  -1   -0.60    1.90
   7   3   1    2.40    3.20
   7   3   1   10.20    4.40
   7   3   1    0.00    2.90
   7   3   1   -0.20    2.80
  -8  -3  -1    2.40    2.30
  -8  -3  -1   24.90    5.00
  -8  -3  -1    9.10    4.00
   8   3   1   -0.60    3.20
   8   3   1    9.80    5.00
   8   3   1    1.40    3.70
   8   3   1    3.30    3.70
  -9  -3  -1   -0.30    3.40
  -9  -3  -1    5.50    3.30
   9   3   1    4.50    4.70
   9   3   1    6.20    5.60
   9   3   1   -4.80    4.50
 -10  -3  -1    5.40    4.50
 -10  -3  -1    4.70    4.10
  10   3   1    0.30    6.30
  10  -4  -1   12.30    5.40
 -10   4   1    7.80    3.60
 -10   4   1   11.80    4.10
   9  -4  -1   28.90    6.90
   9  -4  -1   18.00    6.00
   9  -4  -1   33.00    6.50
   9  -4  -1   44.90    9.00
  -9   4   1   31.20    6.10
  -9   4   1   40.00    6.10
   8  -4  -1   41.00    7.80
   8  -4  -1   38.70    6.90
   8  -4  -1   30.00    6.30
   8  -4  -1   47.10    7.60
  -8   4   1   36.10    5.80
  -8   4   1   44.60    6.20
  -8   4   1   33.10    5.20
   7  -4  -1   22.30    5.00
   7  -4  -1   18.40    4.70
   7  -4  -1   13.20    5.00
   7  -4  -1   19.10    5.20
  -7   4   1   21.80    4.30
  -7   4   1   19.90    4.00
  -7   4   1   19.20    3.50
   6  -4  -1   78.29    8.30
   6  -4  -1   83.99    9.80
   6  -4  -1   75.49    8.30
   6  -4  -1   86.99    9.00
   6  -4  -1   68.69    8.30
   6  -4  -1   78.69   10.00
  -6   4   1   91.89    7.80
  -6   4   1   73.59    6.80
  -6   4   1   73.29    7.90
  -6   4   1   78.99    7.00
  -6   4   1   84.79    7.50
   5  -4  -1   37.20    4.90
   5  -4  -1   48.90    6.00
   5  -4  -1   45.30    5.80
   5  -4  -1   43.70    6.50
   5  -4  -1   47.30    5.90
   5  -4  -1   48.60    6.70
   5  -4  -1   49.00    6.00
  -5   4   1   41.50    4.70
  -5   4   1   42.30    4.90
  -5   4   1   50.09    5.50
  -5   4   1   51.99    5.40
  -5   4   1   50.49    5.10
   4  -4  -1  333.97   22.10
   4  -4  -1  326.17   22.10
   4  -4  -1  327.57   21.60
   4  -4  -1  330.77   21.50
   4  -4  -1  337.47   22.60
   4  -4  -1  314.47   22.90
   4  -4  -1  302.57   21.50
  -4   4   1  334.57   21.20
  -4   4   1  341.07   21.20
  -4   4   1  329.77   21.60
  -4   4   1  335.27   21.50
  -4   4   1  330.97   21.40
   3  -4  -1   37.40    4.50
   3  -4  -1   34.00    3.80
   3  -4  -1   34.40    4.70
   3  -4  -1   34.10    3.70
   3  -4  -1   32.80    3.70
   3  -4  -1   24.80    4.30
   3  -4  -1   39.20    4.60
  -3   4   1   32.90    3.70
  -3   4   1   40.00    3.50
  -3   4   1   32.10    3.70
  -3   4   1   48.80    4.60
  -3   4   1   36.80    3.30
   2  -4  -1   12.50    1.80
   2  -4  -1   11.30    1.50
   2  -4  -1    7.30    1.70
   2  -4  -1   11.20    2.40
   2  -4  -1   10.90    2.60
   2  -4  -1   12.70    2.70
   2  -4  -1   15.00    2.40
  -2   4   1   10.00    1.90
  -2   4   1   11.30    1.80
  -2   4   1   10.70    2.10
  -2   4   1   10.90    1.90
   1  -4  -1    1.10    0.30
   1  -4  -1    2.30    0.90
   1  -4  -1    0.80    0.60
   1  -4  -1    1.10    1.10
   1  -4  -1    0.60    1.00
   1  -4  -1    3.60    1.40
   1  -4  -1    0.50    0.90
  -1   4   1    2.20    1.00
  -1   4   1    2.10    0.70
  -1   4   1    1.40    0.80
  -1   4   1    0.10    0.70
  -1   4   1    1.40    1.00
   0  -4  -1   86.69    6.10
   0  -4  -1   83.89    6.30
   0  -4  -1   80.99    5.70
   0  -4  -1   77.89    5.90
   0  -4  -1   76.29    6.00
   0  -4  -1   74.09    6.10
   0   4   1   74.19    5.20
   0   4   1   78.89    6.20
   0   4   1   69.19    5.90
   0   4   1   81.19    6.30
   0   4   1   82.09    5.90
  -1  -4  -1   63.99    5.20
  -1  -4  -1   62.49    4.70
  -1  -4  -1   67.99    4.90
  -1  -4  -1   71.19    5.30
  -1  -4  -1   58.59    5.00
  -1  -4  -1   61.99    5.20
   1   4   1   57.29    5.10
   1   4   1   63.49    5.60
   1   4   1   60.09    5.40
   1   4   1   61.19    5.00
   1   4   1   60.79    4.90
   1   4   1   64.39    5.30
  -2  -4  -1  278.67   19.60
  -2  -4  -1  313.67   20.00
  -2  -4  -1  314.97   20.20
  -2  -4  -1  308.87   19.80
  -2  -4  -1  300.57   19.80
  -2  -4  -1  321.17   20.80
   2   4   1  306.37   20.30
   2   4   1  316.57   20.70
   2   4   1  287.57   20.40
   2   4   1  313.87   20.70
   2   4   1  326.27   20.40
  -3  -4  -1  493.05   32.30
  -3  -4  -1  488.55   31.20
  -3  -4  -1  498.45   31.60
  -3  -4  -1  489.75   31.50
  -3  -4  -1  515.15   32.00
  -3  -4  -1  512.65   31.30
   3   4   1  486.65   32.40
   3   4   1  520.45   32.50
   3   4   1  487.05   32.30
   3   4   1  518.75   32.60
   3   4   1  459.25   31.10
   3   4   1  511.45   32.50
  -4  -4  -1  127.19   10.80
  -4  -4  -1  142.59   10.80
  -4  -4  -1  139.09   10.20
  -4  -4  -1  133.79   11.20
  -4  -4  -1  139.09   11.30
  -4  -4  -1  151.18   10.70
  -4  -4  -1  146.99   10.20
   4   4   1  136.49   11.30
   4   4   1  143.99   10.70
   4   4   1  141.89   11.40
   4   4   1  138.59   11.70
   4   4   1  146.09   11.70
   4   4   1  160.78   12.00
  -5  -4  -1   -2.20    1.90
  -5  -4  -1    1.60    2.20
  -5  -4  -1    0.00    1.70
  -5  -4  -1   -0.10    1.50
  -5  -4  -1   -1.40    1.80
  -5  -4  -1    2.70    2.10
  -5  -4  -1   -0.80    2.00
   5   4   1    1.00    2.60
   5   4   1   -1.00    2.70
   5   4   1    1.50    3.00
   5   4   1    0.20    2.20
   5   4   1   -1.30    3.00
   5   4   1    3.30    2.90
  -6  -4  -1   -0.90    2.30
  -6  -4  -1    1.20    2.60
  -6  -4  -1   -0.80    2.30
  -6  -4  -1    1.40    1.70
  -6  -4  -1   -2.80    1.30
   6   4   1   -1.80    2.80
   6   4   1    4.20    3.50
   6   4   1   -1.10    2.40
   6   4   1    1.10    3.50
   6   4   1    1.10    2.80
   6   4   1    2.40    3.30
  -7  -4  -1    4.00    2.50
  -7  -4  -1   -0.80    2.80
  -7  -4  -1    2.00    2.20
   7   4   1   -0.90    3.40
   7   4   1    0.40    3.00
   7   4   1    1.10    4.10
   7   4   1    2.50    3.70
  -8  -4  -1    1.10    2.40
  -8  -4  -1    2.10    3.10
   8   4   1   -7.20    4.10
   8   4   1   -3.30    3.60
   8   4   1   -2.20    3.20
  -9  -4  -1   -3.00    2.90
  -9  -4  -1    0.10    3.60
   9   4   1    1.80    4.30
   9   4   1    6.50    5.70
   9   4   1   -4.10    4.50
 -10  -4  -1    3.00    3.00
 -10  -4  -1   -0.20    3.80
  10   4   1    9.90    6.10
  10  -5  -1   -3.80    5.00
 -10   5   1   -0.60    3.30
 -10   5   1    2.80    2.50
   9  -5  -1    9.00    4.80
   9  -5  -1    3.20    4.00
  -9   5   1    6.20    3.00
  -9   5   1   11.80    3.70
   8  -5  -1   41.60    8.20
   8  -5  -1   55.69    9.40
  -8   5   1   41.80    6.50
  -8   5   1   36.50    5.90
   7  -5  -1   25.40    5.00
   7  -5  -1   38.40    7.30
   7  -5  -1   34.90    6.00
   7  -5  -1   23.40    5.90
  -7   5   1   33.20    5.00
  -7   5   1   39.60    5.80
  -7   5   1   29.30    4.60
   6  -5  -1    3.60    2.80
   6  -5  -1    2.30    2.40
   6  -5  -1    8.40    3.10
   6  -5  -1    2.20    2.60
   6  -5  -1    7.60    3.00
   6  -5  -1    4.30    3.80
   6  -5  -1    1.30    2.50
  -6   5   1    0.90    2.20
  -6   5   1    1.90    1.80
  -6   5   1    3.10    2.40
  -6   5   1    5.60    2.20
  -6   5   1    5.40    2.50
   5  -5  -1    1.90    2.30
   5  -5  -1    2.10    1.90
   5  -5  -1    3.70    2.20
   5  -5  -1   -1.00    2.80
   5  -5  -1    5.90    2.40
   5  -5  -1   -0.10    1.50
   5  -5  -1    3.10    2.40
  -5   5   1    0.00    1.40
  -5   5   1    0.30    1.60
  -5   5   1    3.50    2.10
  -5   5   1    1.50    1.50
  -5   5   1   -0.20    1.20
   4  -5  -1  517.85   32.10
   4  -5  -1  471.65   32.90
   4  -5  -1  487.65   33.70
   4  -5  -1  486.85   32.00
   4  -5  -1  482.95   32.10
   4  -5  -1  506.95   33.30
   4  -5  -1  487.05   32.90
  -4   5   1  525.15   32.50
  -4   5   1  568.04   32.20
  -4   5   1  489.15   32.00
  -4   5   1  496.35   32.10
  -4   5   1  547.85   32.10
   3  -5  -1   18.10    2.40
   3  -5  -1   10.50    2.80
   3  -5  -1    7.70    3.10
   3  -5  -1   12.00    2.40
   3  -5  -1   14.70    3.20
   3  -5  -1   12.90    2.20
   3  -5  -1   12.40    2.90
  -3   5   1    8.00    2.20
  -3   5   1   11.90    2.40
  -3   5   1   10.10    2.10
  -3   5   1   12.50    1.70
  -3   5   1   14.80    2.60
  -3   5   1   17.60    2.60
   2  -5  -1    5.70    1.60
   2  -5  -1    0.80    0.60
   2  -5  -1    1.20    1.50
   2  -5  -1    0.10    1.10
   2  -5  -1    1.00    1.00
   2  -5  -1    2.50    1.50
   2  -5  -1    0.40    1.50
  -2   5   1    1.50    1.10
  -2   5   1    2.30    1.40
  -2   5   1    0.80    0.90
  -2   5   1    2.20    1.50
  -2   5   1    0.90    0.70
   1  -5  -1  185.28   12.80
   1  -5  -1  215.48   13.70
   1  -5  -1  206.48   14.00
   1  -5  -1  221.68   14.70
   1  -5  -1  210.48   14.60
   1  -5  -1  202.88   13.60
   1  -5  -1  216.48   14.60
  -1   5   1  218.78   12.80
  -1   5   1  210.58   14.20
  -1   5   1  209.48   13.50
  -1   5   1  221.18   14.20
  -1   5   1  221.58   14.30
  -1   5   1  213.28   13.70
   0  -5  -1  120.29    9.50
   0  -5  -1  131.89    9.80
   0  -5  -1  143.29    9.70
   0  -5  -1  133.89    9.10
   0  -5  -1  129.99    9.50
   0  -5  -1  116.39    9.60
   0   5   1  136.79    9.90
   0   5   1  135.19    8.60
   0   5   1  140.19    9.90
   0   5   1  150.38    9.80
   0   5   1  128.19    9.30
  -1  -5  -1  111.29    8.40
  -1  -5  -1  100.49    8.10
  -1  -5  -1  104.49    7.80
  -1  -5  -1  110.19    7.80
  -1  -5  -1  117.69    8.50
  -1  -5  -1  109.39    8.30
   1   5   1  105.29    8.40
   1   5   1  121.79    8.50
   1   5   1  113.79    8.70
   1   5   1   98.59    8.50
   1   5   1  112.39    7.90
   1   5   1  111.89    7.90
  -2  -5  -1    4.20    1.90
  -2  -5  -1    0.00    1.50
  -2  -5  -1    0.70    1.00
  -2  -5  -1    2.00    1.20
  -2  -5  -1    1.00    1.20
  -2  -5  -1   -2.20    1.30
   2   5   1    1.10    1.80
   2   5   1    1.90    1.80
   2   5   1    1.50    1.60
   2   5   1    0.80    1.60
   2   5   1    1.20    1.50
   2   5   1    0.90    1.70
  -3  -5  -1   -1.80    1.20
  -3  -5  -1   -0.20    0.90
  -3  -5  -1   -0.70    0.90
  -3  -5  -1    0.10    1.60
  -3  -5  -1   -1.20    1.40
  -3  -5  -1    0.20    1.70
  -3  -5  -1   -2.20    1.60
   3   5   1    0.10    1.20
   3   5   1   -1.40    1.80
   3   5   1   -1.10    1.90
   3   5   1   -1.60    1.70
   3   5   1    3.20    2.30
   3   5   1    1.00    1.60
  -4  -5  -1   32.10    4.20
  -4  -5  -1   36.00    4.50
  -4  -5  -1   22.70    4.00
  -4  -5  -1   30.80    4.60
  -4  -5  -1   32.20    5.20
   4   5   1   26.80    3.90
   4   5   1   28.80    5.10
   4   5   1   29.70    5.10
   4   5   1   25.40    4.80
   4   5   1   25.90    4.80
   4   5   1   34.10    5.30
  -5  -5  -1    7.30    2.50
  -5  -5  -1    9.80    3.40
  -5  -5  -1    3.50    2.40
  -5  -5  -1    7.60    3.00
  -5  -5  -1    6.20    2.20
  -5  -5  -1    2.30    2.80
   5   5   1    8.00    3.80
   5   5   1    8.50    3.50
   5   5   1    7.70    3.80
   5   5   1    1.70    2.10
   5   5   1    4.40    3.20
   5   5   1    7.80    3.60
  -6  -5  -1   -0.10    2.50
  -6  -5  -1   -2.10    1.50
  -6  -5  -1    4.50    2.90
  -6  -5  -1   -2.90    2.30
   6   5   1    0.10    3.80
   6   5   1   -2.70    2.90
   6   5   1   -0.90    3.40
   6   5   1   -2.00    2.10
   6   5   1   -0.30    2.70
  -7  -5  -1   13.90    3.80
  -7  -5  -1   11.40    4.00
  -7  -5  -1   15.60    4.00
   7   5   1    2.40    5.00
   7   5   1    3.40    4.70
   7   5   1   13.80    5.50
  -8  -5  -1   -0.80    2.20
  -8  -5  -1    1.40    2.50
   8   5   1   -1.90    3.80
   8   5   1   -1.80    3.60
   8   5   1    1.00    4.80
  -9  -5  -1   -5.00    2.90
  -9  -5  -1   -0.10    3.40
   9   5   1    0.80    5.20
   9   5   1   -2.50    4.80
   9   5   1   -2.00    4.10
  10  -6  -1    0.70    3.40
  10  -6  -1    0.90    5.40
 -10   6   1   -0.50    3.40
 -10   6   1    0.20    2.40
   9  -6  -1    7.10    4.90
   9  -6  -1    1.40    3.70
  -9   6   1    3.30    3.10
  -9   6   1    3.20    3.30
   8  -6  -1    9.90    4.70
   8  -6  -1    0.10    2.90
  -8   6   1    7.80    3.30
  -8   6   1   10.10    3.20
   7  -6  -1   13.30    4.80
   7  -6  -1   15.30    4.70
  -7   6   1   17.80    4.40
  -7   6   1   12.50    3.30
  -7   6   1    9.10    3.30
   6  -6  -1   12.60    3.50
   6  -6  -1   24.00    5.40
   6  -6  -1   26.00    5.90
   6  -6  -1   10.30    3.70
   6  -6  -1   21.90    4.70
  -6   6   1   15.60    3.80
  -6   6   1    9.50    3.30
  -6   6   1   18.30    3.60
  -6   6   1   27.80    4.20
  -6   6   1   21.40    3.70
   5  -6  -1   14.70    4.90
   5  -6  -1   18.10    4.30
   5  -6  -1   24.20    4.60
   5  -6  -1   15.30    4.40
   5  -6  -1   27.80    4.30
   5  -6  -1   14.30    3.30
  -5   6   1   28.50    4.00
  -5   6   1   20.90    3.40
  -5   6   1   19.90    3.70
  -5   6   1   19.60    3.40
  -5   6   1   21.00    3.50
   4  -6  -1   40.20    6.30
   4  -6  -1   45.70    6.00
   4  -6  -1   43.90    4.70
   4  -6  -1   36.80    4.50
   4  -6  -1   42.90    4.90
   4  -6  -1   37.00    5.50
   4  -6  -1   46.30    6.10
  -4   6   1   40.80    4.70
  -4   6   1   42.30    4.90
  -4   6   1   41.90    4.80
  -4   6   1   50.29    5.20
  -4   6   1   41.80    5.20
   3  -6  -1    1.80    1.10
   3  -6  -1    1.10    1.10
   3  -6  -1    1.30    2.20
   3  -6  -1    0.50    2.00
   3  -6  -1    1.40    1.30
   3  -6  -1    0.30    1.90
   3  -6  -1    0.40    1.80
  -3   6   1    2.20    1.70
  -3   6   1    1.90    1.50
  -3   6   1    0.50    1.10
  -3   6   1    0.30    0.80
  -3   6   1    1.20    1.40
   2  -6  -1   21.70    4.00
   2  -6  -1   27.80    4.20
   2  -6  -1   27.50    3.20
   2  -6  -1   30.40    3.60
   2  -6  -1   21.20    3.80
   2  -6  -1   26.50    3.60
   2  -6  -1   20.20    2.00
  -2   6   1   24.80    3.60
  -2   6   1   27.30    3.30
  -2   6   1   31.20    2.90
  -2   6   1   30.90    3.80
  -2   6   1   27.90    3.60
   1  -6  -1   -1.90    1.50
   1  -6  -1    1.10    1.10
   1  -6  -1   -0.30    1.60
   1  -6  -1    1.70    0.60
   1  -6  -1    1.50    1.80
   1  -6  -1   -0.80    0.80
   1  -6  -1    2.10    1.10
  -1   6   1    0.00    1.00
  -1   6   1    2.70    1.40
  -1   6   1   -0.30    1.30
  -1   6   1    3.20    1.20
  -1   6   1    2.10    0.60
  -1   6   1   -0.70    1.40
   0  -6  -1    3.80    2.10
   0  -6  -1    3.60    1.80
   0  -6  -1    5.20    1.60
   0  -6  -1    6.60    2.10
   0  -6  -1    6.30    1.70
   0  -6  -1    3.20    1.20
   0   6   1    3.50    1.10
   0   6   1    6.20    1.20
   0   6   1    4.50    1.60
   0   6   1    3.10    1.60
   0   6   1    4.90    1.80
   0   6   1    2.40    1.50
  -1  -6  -1   20.30    3.30
  -1  -6  -1   21.40    2.90
  -1  -6  -1   13.90    2.70
  -1  -6  -1   18.00    2.90
  -1  -6  -1   20.10    3.30
  -1  -6  -1   19.70    3.50
   1   6   1   17.80    2.70
   1   6   1   23.20    3.40
   1   6   1   21.30    2.80
   1   6   1   15.00    3.30
   1   6   1   24.00    3.50
   1   6   1   20.60    3.70
  -2  -6  -1    6.20    1.80
  -2  -6  -1    7.10    2.40
  -2  -6  -1    8.80    2.30
  -2  -6  -1    6.50    2.20
  -2  -6  -1    4.50    2.20
  -2  -6  -1    9.70    2.60
   2   6   1    6.00    2.60
   2   6   1    4.80    2.10
   2   6   1    5.70    2.40
   2   6   1    6.30    2.00
   2   6   1    5.40    2.10
   2   6   1    3.00    2.50
  -3  -6  -1   32.50    4.70
  -3  -6  -1   26.80    4.10
  -3  -6  -1   27.70    4.30
  -3  -6  -1   27.20    3.90
  -3  -6  -1   25.20    4.10
  -3  -6  -1   24.60    4.30
   3   6   1   30.70    5.20
   3   6   1   28.40    4.90
   3   6   1   31.00    5.10
   3   6   1   32.30    4.90
   3   6   1   28.30    4.40
   3   6   1   30.30    4.80
  -4  -6  -1   -2.60    0.90
  -4  -6  -1   -0.70    1.80
  -4  -6  -1    0.70    1.50
  -4  -6  -1    2.50    1.90
  -4  -6  -1   -1.50    1.50
   4   6   1   -3.80    2.00
   4   6   1   -3.00    1.60
   4   6   1   -0.80    1.80
   4   6   1   -2.90    2.20
   4   6   1    0.30    1.70
  -5  -6  -1    5.30    2.70
  -5  -6  -1    7.60    2.60
  -5  -6  -1    4.30    2.50
  -5  -6  -1    6.20    3.00
  -5  -6  -1   10.70    3.50
   5   6   1    8.10    4.10
   5   6   1    8.60    3.60
   5   6   1   12.50    4.00
   5   6   1   10.10    3.90
   5   6   1    2.30    3.30
  -6  -6  -1    4.90    3.20
  -6  -6  -1    4.90    2.40
  -6  -6  -1    3.40    2.40
   6   6   1   -6.00    3.40
   6   6   1   -2.40    3.70
   6   6   1    0.60    3.90
   6   6   1    1.40    3.40
   6   6   1    1.90    3.50
  -7  -6  -1    2.70    3.40
  -7  -6  -1    2.60    3.10
   7   6   1    0.30    2.50
   7   6   1    2.90    3.40
   7   6   1   -0.60    3.60
  -8  -6  -1   -1.30    1.90
  -8  -6  -1    2.80    2.70
   8   6   1   -3.90    2.70
   8   6   1    7.30    4.60
   8   6   1   -6.50    4.40
  -9  -6  -1    6.20    3.90
  -9  -6  -1    1.60    3.60
   9   6   1   -6.30    5.10
   9   6   1   -2.60    5.60
  10  -7  -1   -1.90    3.20
  10  -7  -1    3.80    4.30
   9  -7  -1   -4.50    4.00
   9  -7  -1    1.70    4.60
  -9   7   1    2.60    3.40
  -9   7   1   -1.00    2.00
   8  -7  -1   -0.80    3.80
   8  -7  -1   -1.80    2.50
  -8   7   1   -0.40    2.60
  -8   7   1   -2.10    1.50
   7  -7  -1   13.10    4.70
   7  -7  -1   18.10    5.80
  -7   7   1   20.40    4.30
  -7   7   1   14.50    3.70
   6  -7  -1    6.50    3.60
   6  -7  -1    3.20    2.40
   6  -7  -1    4.70    2.50
   6  -7  -1    1.00    2.60
   6  -7  -1    0.40    3.10
  -6   7   1    3.80    2.40
  -6   7   1    2.70    2.10
  -6   7   1    1.40    2.40
  -6   7   1    5.40    2.80
  -6   7   1    8.30    2.70
   5  -7  -1  308.37   22.60
   5  -7  -1  312.27   22.40
   5  -7  -1  285.67   21.90
   5  -7  -1  272.17   22.80
   5  -7  -1  344.47   21.30
  -5   7   1  301.67   20.90
  -5   7   1  325.77   21.20
  -5   7   1  321.57   21.20
  -5   7   1  290.67   20.90
  -5   7   1  334.07   21.70
   4  -7  -1    3.50    3.10
   4  -7  -1    1.80    2.50
   4  -7  -1    2.70    1.90
   4  -7  -1    1.10    2.60
   4  -7  -1   -1.30    1.30
  -4   7   1    2.50    2.20
  -4   7   1    2.90    2.00
  -4   7   1    1.90    1.90
  -4   7   1    2.10    1.50
  -4   7   1    1.40    1.80
   3  -7  -1  114.09    9.60
   3  -7  -1  109.69   10.10
   3  -7  -1  118.19    8.90
   3  -7  -1  117.89    9.10
   3  -7  -1  110.49   10.10
   3  -7  -1  116.39   10.50
  -3   7   1  126.59    9.30
  -3   7   1  125.79    9.00
  -3   7   1  107.39    9.40
  -3   7   1  117.19    8.20
  -3   7   1  127.29    9.30
   2  -7  -1    1.20    1.40
   2  -7  -1   -2.10    1.20
   2  -7  -1    1.00    1.30
   2  -7  -1    1.10    1.70
   2  -7  -1    1.00    2.20
   2  -7  -1    0.30    1.50
  -2   7   1   -0.50    1.10
  -2   7   1   -2.10    1.40
  -2   7   1    0.70    1.00
  -2   7   1   -1.10    1.50
  -2   7   1   -1.40    1.30
   1  -7  -1   70.99    8.30
   1  -7  -1   89.99    8.00
   1  -7  -1   80.79    8.60
   1  -7  -1   90.39    6.80
   1  -7  -1   83.09    5.80
   1  -7  -1   85.69    7.20
   1  -7  -1   98.19    7.00
  -1   7   1  114.49    8.20
  -1   7   1   92.69    6.90
  -1   7   1   98.79    7.80
  -1   7   1   97.09    7.70
  -1   7   1   85.59    6.80
   0  -7  -1   24.20    3.80
   0  -7  -1   18.70    3.20
   0  -7  -1   21.20    3.60
   0  -7  -1   25.80    3.30
   0  -7  -1   23.90    4.10
   0  -7  -1   18.20    3.90
   0   7   1   18.30    3.00
   0   7   1   32.90    4.50
   0   7   1   25.50    3.80
   0   7   1   25.50    2.50
   0   7   1   18.60    3.60
   0   7   1   21.50    2.40
  -1  -7  -1   31.50    4.50
  -1  -7  -1   28.70    4.00
  -1  -7  -1   24.70    3.80
  -1  -7  -1   29.80    4.60
  -1  -7  -1   37.80    4.60
  -1  -7  -1   29.70    3.80
   1   7   1   27.70    4.80
   1   7   1   34.20    3.80
   1   7   1   30.60    3.70
   1   7   1   37.20    4.70
   1   7   1   33.40    4.70
   1   7   1   40.10    5.20
  -2  -7  -1   24.50    3.80
  -2  -7  -1   30.70    4.40
  -2  -7  -1   19.80    3.80
  -2  -7  -1   14.40    2.90
  -2  -7  -1   31.80    4.50
  -2  -7  -1   24.10    3.40
   2   7   1   27.20    4.60
   2   7   1   29.40    4.70
   2   7   1   23.80    4.20
   2   7   1   28.90    4.00
   2   7   1   24.90    4.20
   2   7   1   20.70    3.50
  -3  -7  -1    6.50    2.50
  -3  -7  -1    2.50    1.70
  -3  -7  -1    3.60    1.80
  -3  -7  -1    4.00    2.40
  -3  -7  -1    6.10    2.20
   3   7   1    8.70    3.00
   3   7   1    6.10    3.20
   3   7   1    6.10    3.00
   3   7   1   -1.40    2.20
   3   7   1    4.40    2.70
   3   7   1    1.00    2.50
  -4  -7  -1   27.00    4.60
  -4  -7  -1   28.30    4.90
  -4  -7  -1   26.60    4.80
  -4  -7  -1   29.90    4.60
  -4  -7  -1   31.00    5.00
   4   7   1   25.60    5.40
   4   7   1   42.50    6.30
   4   7   1   37.10    5.70
   4   7   1   25.60    5.20
   4   7   1   29.90    5.80
   4   7   1   32.10    5.70
  -5  -7  -1    3.60    2.90
  -5  -7  -1    3.20    2.80
  -5  -7  -1    6.70    2.80
  -5  -7  -1    9.70    3.40
  -5  -7  -1    7.00    3.30
   5   7   1    7.30    3.50
   5   7   1   16.60    5.10
   5   7   1    7.00    3.50
   5   7   1    8.90    3.80
   5   7   1    2.30    2.80
  -6  -7  -1    1.50    1.90
  -6  -7  -1    7.60    3.50
   6   7   1   -3.50    3.30
   6   7   1    0.50    3.20
   6   7   1    2.20    3.80
   6   7   1    2.00    3.10
   6   7   1    0.50    2.70
  -7  -7  -1    0.20    2.80
  -7  -7  -1    0.20    2.90
   7   7   1    6.00    4.80
   7   7   1    7.50    5.10
   7   7   1    0.30    5.10
  -8  -7  -1    3.80    3.70
  -8  -7  -1    5.20    3.20
   8   7   1    0.10    5.60
   8   7   1   -0.70    3.30
   8   7   1    1.10    3.50
  -9  -7  -1   -1.90    2.40
  -9  -7  -1   -3.00    3.40
   9   7   1   -4.70    5.80
   9   7   1    4.80    6.40
   9  -8  -1   -1.90    4.90
   9  -8  -1    3.30    3.80
  -9   8   1   -0.50    3.40
  -9   8   1    2.70    2.70
   8  -8  -1    5.10    3.80
   8  -8  -1    0.00    4.20
  -8   8   1    3.90    2.60
  -8   8   1    1.70    3.00
   7  -8  -1    0.90    4.10
   7  -8  -1   -5.80    3.00
  -7   8   1   -0.20    2.40
  -7   8   1   -0.30    2.60
   6  -8  -1    3.60    3.60
   6  -8  -1    2.70    3.30
   6  -8  -1   -3.00    3.60
   6  -8  -1   -0.90    2.50
  -6   8   1   -1.00    2.40
  -6   8   1    1.60    1.80
  -6   8   1   -0.20    2.10
  -6   8   1    4.70    2.90
   5  -8  -1  141.89   11.20
   5  -8  -1  129.39   12.20
   5  -8  -1  137.19   12.50
   5  -8  -1  138.69   14.60
   5  -8  -1  126.29   13.50
  -5   8   1  147.99   11.20
  -5   8   1  140.49   11.00
  -5   8   1  158.98   11.60
  -5   8   1  139.59   11.30
  -5   8   1  149.79   11.70
   4  -8  -1  114.09    9.30
   4  -8  -1  109.69   11.70
   4  -8  -1  118.89   10.40
   4  -8  -1  122.89   10.90
   4  -8  -1  105.29   12.00
  -4   8   1  120.19    9.30
  -4   8   1  116.79    9.60
  -4   8   1  120.39    9.50
  -4   8   1  110.39    9.10
  -4   8   1  115.89    9.80
   3  -8  -1   28.10    5.50
   3  -8  -1   31.60    4.90
   3  -8  -1   46.10    6.40
   3  -8  -1   41.30    6.40
   3  -8  -1   32.10    4.60
   3  -8  -1   37.90    4.50
  -3   8   1   30.10    4.10
  -3   8   1   47.40    5.40
  -3   8   1   41.40    5.30
  -3   8   1   39.40    5.20
   2  -8  -1   51.39    5.40
   2  -8  -1   61.69    7.40
   2  -8  -1   53.89    7.20
   2  -8  -1   47.60    5.80
   2  -8  -1   40.90    6.30
   2  -8  -1   58.69    6.10
  -2   8   1   62.39    5.90
  -2   8   1   65.89    6.80
  -2   8   1   66.09    6.60
  -2   8   1   55.29    4.80
  -2   8   1   55.09    6.40
   1  -8  -1   24.10    4.80
   1  -8  -1   24.80    3.30
   1  -8  -1   28.10    4.00
   1  -8  -1   27.90    3.50
   1  -8  -1   18.10    4.30
   1  -8  -1   28.40    5.00
  -1   8   1   30.20    4.30
  -1   8   1   26.30    3.60
  -1   8   1   24.10    3.40
  -1   8   1   32.30    4.50
  -1   8   1   31.50    4.50
   0  -8  -1   68.89    6.20
   0  -8  -1   60.99    7.60
   0  -8  -1   74.59    8.40
   0  -8  -1   66.09    7.70
   0  -8  -1   65.89    7.20
   0   8   1   84.29    5.80
   0   8   1   79.69    7.00
   0   8   1   69.99    7.80
   0   8   1   85.29    6.90
   0   8   1   92.79    7.70
  -1  -8  -1    5.80    2.40
  -1  -8  -1    5.40    2.60
  -1  -8  -1    1.60    1.60
  -1  -8  -1    5.90    2.30
  -1  -8  -1    4.50    2.10
  -1  -8  -1    4.80    2.40
   1   8   1    6.90    2.00
   1   8   1    3.40    2.50
   1   8   1    8.40    2.10
   1   8   1    8.10    2.90
   1   8   1    8.90    3.00
   1   8   1    9.90    3.10
  -2  -8  -1  135.69   12.00
  -2  -8  -1  134.09   11.10
  -2  -8  -1  166.98   12.40
  -2  -8  -1  145.99   11.80
  -2  -8  -1  167.08   12.60
  -2  -8  -1  160.68   11.60
   2   8   1  118.79   12.10
   2   8   1  172.18   13.30
   2   8   1  180.88   12.70
   2   8   1  171.28   12.90
   2   8   1  173.68   11.80
   2   8   1  166.78   11.80
  -3  -8  -1   24.40    4.40
  -3  -8  -1   27.90    4.40
  -3  -8  -1   38.90    5.60
  -3  -8  -1   34.20    5.30
  -3  -8  -1   20.80    4.40
   3   8   1   29.60    5.00
   3   8   1   29.90    5.10
   3   8   1   22.50    4.90
   3   8   1   30.60    5.50
   3   8   1   37.20    5.80
   3   8   1   31.20    5.10
  -4  -8  -1   26.50    5.00
  -4  -8  -1   30.00    4.60
  -4  -8  -1   34.70    5.70
  -4  -8  -1   39.00    5.90
  -4  -8  -1   19.70    4.60
   4   8   1   34.90    6.00
   4   8   1   24.20    5.80
   4   8   1   30.70    5.90
   4   8   1   47.60    6.70
   4   8   1   21.20    5.00
   4   8   1   26.70    6.10
  -5  -8  -1    1.60    2.90
  -5  -8  -1    0.30    2.60
  -5  -8  -1   -3.20    2.10
  -5  -8  -1    2.40    2.40
  -5  -8  -1    0.80    1.70
   5   8   1   -0.50    2.40
   5   8   1   -1.40    3.10
   5   8   1   -0.70    3.60
   5   8   1    5.90    3.60
   5   8   1   -1.20    3.50
   5   8   1    2.50    3.30
  -6  -8  -1    7.90    3.40
  -6  -8  -1    2.30    3.10
   6   8   1    5.30    4.60
   6   8   1    5.50    3.80
   6   8   1    0.10    4.20
   6   8   1   -2.20    2.40
   6   8   1   -0.30    4.00
  -7  -8  -1    1.10    2.50
  -7  -8  -1    1.20    3.10
   7   8   1    2.30    4.00
   7   8   1   -3.60    2.40
   7   8   1   -0.60    3.30
  -8  -8  -1    7.20    3.60
  -8  -8  -1    0.90    2.70
   8   8   1    2.00    6.00
   8   8   1    2.00    5.20
   8   8   1   -5.00    5.00
   9  -9  -1    1.00    5.10
   9  -9  -1   -1.90    4.40
  -9   9   1   -0.10    2.30
  -9   9   1    1.00    3.40
   8  -9  -1   18.40    6.00
   8  -9  -1   16.00    5.70
  -8   9   1   23.00    5.60
  -8   9   1   15.00    4.10
   7  -9  -1    6.60    4.10
   7  -9  -1    8.80    5.30
  -7   9   1    8.20    3.10
  -7   9   1    8.30    3.80
   6  -9  -1    0.20    2.30
   6  -9  -1    1.10    3.20
   6  -9  -1   -4.00    3.20
   6  -9  -1   -1.20    2.50
  -6   9   1   -0.60    1.60
  -6   9   1    0.90    2.40
  -6   9   1   -2.00    1.50
  -6   9   1   -1.10    1.50
   5  -9  -1    0.70    2.20
   5  -9  -1    1.10    3.10
   5  -9  -1    0.50    3.10
   5  -9  -1   -1.20    2.20
   5  -9  -1    1.90    3.70
  -5   9   1    6.00    2.80
  -5   9   1    4.90    3.20
  -5   9   1    0.20    2.00
  -5   9   1    2.50    2.20
  -5   9   1    4.40    2.80
   4  -9  -1   70.39    9.40
   4  -9  -1   65.19    8.80
   4  -9  -1   58.69    6.80
   4  -9  -1   61.49    8.30
   4  -9  -1   78.39    8.70
  -4   9   1   65.49    7.10
  -4   9   1   65.19    7.00
  -4   9   1   52.29    7.00
  -4   9   1   79.39    8.10
  -4   9   1   64.19    7.80
   3  -9  -1  137.69   10.50
   3  -9  -1  129.09   10.70
   3  -9  -1  132.39   12.00
   3  -9  -1  132.89   12.20
   3  -9  -1  132.49   12.30
   3  -9  -1  117.29   10.80
  -3   9   1  153.68   11.40
  -3   9   1  171.48   11.90
  -3   9   1  141.99   11.50
  -3   9   1  144.59   10.70
   2  -9  -1   -2.20    1.60
   2  -9  -1   -0.60    1.90
   2  -9  -1    0.80    1.90
   2  -9  -1   -0.90    1.80
   2  -9  -1    1.40    1.70
  -2   9   1   -0.10    2.40
  -2   9   1   -0.20    1.60
  -2   9   1    0.90    1.80
  -2   9   1    0.60    1.60
  -2   9   1   -0.50    1.50
   1  -9  -1    1.30    2.00
   1  -9  -1    2.80    1.70
   1  -9  -1    1.00    1.90
   1  -9  -1    2.90    2.90
   1  -9  -1   -0.30    1.90
  -1   9   1    4.90    2.40
  -1   9   1    1.50    1.90
  -1   9   1    0.20    1.70
  -1   9   1    5.30    2.30
  -1   9   1    1.20    1.70
   0  -9  -1   22.10    4.30
   0  -9  -1   14.50    3.80
   0  -9  -1   15.40    3.80
   0  -9  -1   17.30    2.90
   0  -9  -1   23.50    4.00
   0   9   1   16.50    3.10
   0   9   1   13.80    3.50
   0   9   1   15.50    2.90
   0   9   1   15.00    3.50
   0   9   1   20.70    4.10
  -1  -9  -1    1.00    2.00
  -1  -9  -1    1.70    2.40
  -1  -9  -1   -1.90    1.50
  -1  -9  -1    3.10    1.90
  -1  -9  -1   -2.10    1.90
  -1  -9  -1    2.10    2.50
   1   9   1    0.30    1.70
   1   9   1   -1.20    2.20
   1   9   1   -0.50    2.70
   1   9   1   -3.80    2.50
  -2  -9  -1   15.80    3.90
  -2  -9  -1   18.40    3.60
  -2  -9  -1   20.10    4.30
  -2  -9  -1   21.20    4.40
  -2  -9  -1   20.60    4.50
   2   9   1   13.30    3.20
   2   9   1   23.70    4.00
   2   9   1   18.50    4.10
   2   9   1   16.00    4.70
   2   9   1   21.50    4.60
   2   9   1   14.50    4.60
  -3  -9  -1   45.60    6.30
  -3  -9  -1   46.40    6.50
  -3  -9  -1   51.79    6.80
  -3  -9  -1   37.90    5.60
  -3  -9  -1   45.30    6.60
   3   9   1   55.49    7.10
   3   9   1   42.90    6.80
   3   9   1   49.90    7.40
   3   9   1   51.29    6.60
   3   9   1   48.40    6.90
   3   9   1   37.70    6.00
  -4  -9  -1    1.70    3.00
  -4  -9  -1   -3.70    2.50
  -4  -9  -1    0.60    2.20
  -4  -9  -1   -3.90    1.40
  -4  -9  -1   -1.70    1.60
   4   9   1   -1.90    2.40
   4   9   1    0.10    3.60
   4   9   1    1.30    2.10
   4   9   1   -2.50    2.80
   4   9   1   -2.30    2.30
   4   9   1    0.80    3.10
  -5  -9  -1    2.20    2.50
  -5  -9  -1    2.30    2.90
  -5  -9  -1    3.40    3.10
  -5  -9  -1    5.70    3.20
   5   9   1    6.60    3.80
   5   9   1    3.90    3.50
   5   9   1    5.20    3.80
   5   9   1    7.80    4.80
   5   9   1    4.50    3.20
  -6  -9  -1    1.00    2.30
  -6  -9  -1   -1.20    1.60
   6   9   1    4.70    4.70
   6   9   1   -1.30    4.30
   6   9   1    0.20    3.90
   6   9   1   -4.10    2.50
   6   9   1    5.00    4.10
  -7  -9  -1    2.90    2.70
  -7  -9  -1    0.60    3.60
   7   9   1   -1.40    3.90
   7   9   1    8.10    5.50
   7   9   1   -2.00    4.10
  -8  -9  -1    2.10    4.20
  -8  -9  -1   -2.30    3.10
   8   9   1    0.80    6.20
   8   9   1   -1.30    4.10
   8   9   1   -3.70    5.00
   8 -10  -1    1.30    4.80
   8 -10  -1    9.40    6.10
  -8  10   1    0.10    3.40
  -8  10   1   -4.80    2.80
   7 -10  -1   30.30    7.70
   7 -10  -1   32.00    6.90
  -7  10   1   15.60    4.50
  -7  10   1   25.20    5.20
   6 -10  -1    0.10    3.30
   6 -10  -1   -1.60    3.70
   6 -10  -1   -0.30    2.80
   6 -10  -1    0.00    2.50
  -6  10   1   -1.80    2.50
  -6  10   1    1.70    2.90
  -6  10   1    1.00    2.00
  -6  10   1   -1.00    2.60
   5 -10  -1    8.40    4.60
   5 -10  -1   -0.70    3.40
   5 -10  -1    5.50    3.60
   5 -10  -1    1.30    3.30
  -5  10   1    3.80    2.30
  -5  10   1    2.10    2.10
  -5  10   1    0.40    2.60
  -5  10   1    3.70    3.10
   4 -10  -1   31.20    6.20
   4 -10  -1   31.40    4.90
   4 -10  -1   23.60    5.10
   4 -10  -1   21.00    5.90
   4 -10  -1   21.30    5.70
  -4  10   1   35.40    5.60
  -4  10   1   29.50    4.60
  -4  10   1   31.10    4.90
  -4  10   1   37.30    6.00
  -4  10   1   40.80    6.10
   3 -10  -1   49.00    5.80
   3 -10  -1   38.60    7.10
   3 -10  -1   41.20    6.80
   3 -10  -1   46.50    6.00
   3 -10  -1   49.70    7.60
  -3  10   1   43.00    6.40
  -3  10   1   49.20    6.40
  -3  10   1   45.10    5.70
  -3  10   1   57.79    6.90
   2 -10  -1   19.40    3.50
   2 -10  -1   27.40    5.30
   2 -10  -1   14.10    3.60
   2 -10  -1   11.30    4.70
   2 -10  -1   18.90    4.60
  -2  10   1   21.60    5.30
  -2  10   1   24.20    4.40
  -2  10   1   16.30    3.50
  -2  10   1   22.00    4.30
  -2  10   1   22.50    4.60
   1 -10  -1   -0.70    1.90
   1 -10  -1    0.10    1.60
   1 -10  -1    2.50    3.00
   1 -10  -1   -0.30    2.10
   1 -10  -1   -1.80    1.80
  -1  10   1    0.70    1.90
  -1  10   1    3.20    2.40
  -1  10   1   -0.90    2.70
  -1  10   1    6.60    2.30
  -1  10   1    3.60    2.10
   0 -10  -1    0.90    1.60
   0 -10  -1    8.50    3.20
   0 -10  -1    9.60    3.50
   0 -10  -1    5.30    3.70
   0 -10  -1    3.40    2.80
   0  10   1    5.70    2.80
   0  10   1    4.50    2.20
   0  10   1   10.40    3.50
   0  10   1   15.50    4.10
   0  10   1    6.00    2.90
  -1 -10  -1    0.50    1.90
  -1 -10  -1   -1.20    2.80
  -1 -10  -1    0.70    2.50
  -1 -10  -1    2.20    2.80
  -1 -10  -1   -0.10    1.30
  -1 -10  -1   -0.70    1.40
   1  10   1   -0.10    1.90
   1  10   1    2.30    2.60
   1  10   1    0.20    2.60
   1  10   1    2.80    2.70
  -2 -10  -1   12.20    3.80
  -2 -10  -1    9.70    3.30
  -2 -10  -1   14.20    4.40
  -2 -10  -1   10.80    3.20
  -2 -10  -1   10.50    3.10
   2  10   1   15.80    4.30
   2  10   1   14.30    4.20
   2  10   1   18.00    4.90
   2  10   1   23.90    5.10
  -3 -10  -1    3.50    3.00
  -3 -10  -1   -1.50    1.20
  -3 -10  -1   -2.90    2.00
  -3 -10  -1    0.10    1.70
  -3 -10  -1   -0.50    1.90
   3  10   1   -4.70    3.00
   3  10   1   -1.10    2.00
   3  10   1    1.70    2.80
   3  10   1    3.70    4.20
  -4 -10  -1    5.00    2.50
  -4 -10  -1    2.40    3.20
  -4 -10  -1    0.90    2.80
  -4 -10  -1   -0.50    2.90
  -4 -10  -1    5.70    3.20
   4  10   1    8.50    4.70
   4  10   1    5.90    4.50
   4  10   1   10.30    3.70
   4  10   1    8.30    4.70
   4  10   1    6.30    4.40
   4  10   1   16.10    5.00
  -5 -10  -1   32.30    5.80
  -5 -10  -1   13.30    4.70
  -5 -10  -1   17.00    5.00
  -5 -10  -1   22.10    4.90
   5  10   1   18.50    5.40
   5  10   1   16.30    5.90
   5  10   1   15.70    4.60
   5  10   1   24.20    6.00
   5  10   1   24.00    6.20
  -6 -10  -1    0.10    2.10
  -6 -10  -1   -0.70    3.00
   6  10   1    8.00    4.70
   6  10   1   -0.70    3.60
   6  10   1    1.60    4.30
   6  10   1   -1.20    4.90
   6  10   1    9.20    5.50
  -7 -10  -1    4.90    3.30
  -7 -10  -1   10.20    3.90
   7  10   1    7.10    5.40
   7  10   1   11.00    6.60
   7  10   1    6.20    5.50
   8 -11  -1    3.90    5.20
   8 -11  -1    1.00    5.10
  -8  11   1    1.00    3.70
  -8  11   1    4.00    3.20
   7 -11  -1    2.90    4.50
   7 -11  -1   -4.60    4.00
  -7  11   1   -1.10    1.90
  -7  11   1   -4.60    1.70
   6 -11  -1   -2.60    3.70
   6 -11  -1    3.20    3.50
   6 -11  -1    3.80    4.40
   6 -11  -1    2.80    3.70
  -6  11   1   -0.90    3.10
  -6  11   1   -1.50    3.30
  -6  11   1    0.10    2.00
  -6  11   1    0.30    2.20
   5 -11  -1   -4.20    3.40
   5 -11  -1   -1.50    2.70
   5 -11  -1    2.20    3.00
  -5  11   1    4.30    2.70
  -5  11   1    3.00    2.90
  -5  11   1    1.30    3.00
  -5  11   1    3.50    3.00
   4 -11  -1   10.10    3.90
   4 -11  -1    5.00    3.80
   4 -11  -1   10.20    3.20
   4 -11  -1    3.20    3.00
  -4  11   1    7.90    3.10
  -4  11   1    6.10    3.50
  -4  11   1    4.20    3.30
  -4  11   1    8.70    3.90
   3 -11  -1   -4.20    1.70
   3 -11  -1   -0.30    2.00
   3 -11  -1   -4.40    3.30
   3 -11  -1    1.10    2.40
   3 -11  -1   -2.30    2.10
  -3  11   1   -2.10    1.70
  -3  11   1    4.10    2.70
  -3  11   1    2.20    3.30
  -3  11   1   -4.20    2.70
   2 -11  -1    4.30    3.80
   2 -11  -1   12.40    4.10
   2 -11  -1    6.90    3.70
   2 -11  -1   11.00    3.40
   2 -11  -1    8.00    2.50
  -2  11   1    8.10    2.60
  -2  11   1    8.00    3.10
  -2  11   1    6.50    3.70
  -2  11   1    5.60    3.50
   1 -11  -1  117.39   11.10
   1 -11  -1  141.69   10.60
   1 -11  -1  117.59   13.20
   1 -11  -1  136.79   12.50
   1 -11  -1  113.19   13.30
  -1  11   1  132.69   10.60
  -1  11   1  178.18   13.20
  -1  11   1  144.89   11.10
  -1  11   1  137.69   11.90
  -1  11   1  153.98   12.70
   0 -11  -1   24.10    4.80
   0 -11  -1   23.00    4.00
   0 -11  -1   16.30    4.90
   0 -11  -1   16.80    4.20
   0 -11  -1   18.70    4.90
   0  11   1   22.80    4.00
   0  11   1   21.00    5.00
   0  11   1   16.90    4.20
   0  11   1   22.00    4.90
   0  11   1   30.50    5.50
  -1 -11  -1    1.70    3.30
  -1 -11  -1    3.90    3.40
  -1 -11  -1    3.10    2.40
  -1 -11  -1    0.60    1.80
  -1 -11  -1   -2.60    2.80
   1  11   1   -1.10    2.00
   1  11   1    2.80    3.20
   1  11   1    3.40    3.40
   1  11   1    5.90    3.20
  -2 -11  -1    5.30    3.40
  -2 -11  -1    1.10    2.40
  -2 -11  -1    7.40    3.10
  -2 -11  -1    5.00    2.50
  -2 -11  -1    8.60    4.30
   2  11   1    6.60    3.80
   2  11   1    2.90    4.10
   2  11   1   -1.60    4.00
   2  11   1   11.20    4.10
  -3 -11  -1    2.60    3.00
  -3 -11  -1   -0.60    1.80
  -3 -11  -1    4.00    2.10
  -3 -11  -1   -1.30    2.60
  -3 -11  -1   -2.80    2.70
   3  11   1   -1.20    2.50
   3  11   1   -1.30    3.50
   3  11   1   -2.40    2.70
   3  11   1   -0.60    3.20
  -4 -11  -1    6.50    3.10
  -4 -11  -1    4.20    2.60
  -4 -11  -1    4.60    3.90
  -4 -11  -1    3.50    3.30
   4  11   1    3.80    5.10
   4  11   1    1.70    3.30
   4  11   1    0.60    2.90
  -5 -11  -1   14.60    4.50
  -5 -11  -1   10.90    4.60
  -5 -11  -1   10.30    3.90
  -5 -11  -1   12.00    3.70
   5  11   1    9.20    5.50
   5  11   1    8.70    5.80
   5  11   1   12.30    6.30
  -6 -11  -1   -0.90    3.10
  -6 -11  -1    3.80    3.00
   6  11   1    7.50    5.80
   6  11   1   -6.50    4.90
   6  11   1   -5.00    4.70
  -7 -11  -1   -4.30    3.60
  -7 -11  -1   -0.50    2.40
   7  11   1    3.70    4.80
   7  11   1    2.50    4.20
   7 -12  -1   -4.20    4.70
  -7  12   1   -1.40    3.50
  -7  12   1    0.40    2.50
   6 -12  -1   -1.10    3.10
   6 -12  -1    0.30    3.80
   6 -12  -1    3.20    3.80
  -6  12   1    6.70    4.00
  -6  12   1    1.10    3.00
  -6  12   1    5.40    3.30
   5 -12  -1   -1.70    2.70
   5 -12  -1    1.10    4.20
   5 -12  -1   11.00    5.00
  -5  12   1    8.00    4.00
  -5  12   1    4.00    3.90
  -5  12   1    3.90    3.10
  -5  12   1    3.70    3.30
   4 -12  -1    3.20    4.60
   4 -12  -1   -2.40    2.20
   4 -12  -1   -1.60    2.60
  -4  12   1    0.30    3.20
  -4  12   1   -1.80    2.30
  -4  12   1    4.20    2.90
  -4  12   1    0.70    3.00
   3 -12  -1   -2.90    2.00
   3 -12  -1   -2.70    1.30
   3 -12  -1   -1.70    2.10
   3 -12  -1    2.90    2.80
   3 -12  -1   -3.70    2.30
  -3  12   1   -2.70    1.90
  -3  12   1   -1.30    2.20
  -3  12   1   -5.40    2.70
  -3  12   1   -3.50    2.80
   2 -12  -1   -3.50    3.50
   2 -12  -1    0.80    3.80
   2 -12  -1   -4.10    2.90
   2 -12  -1   -0.80    1.90
   2 -12  -1    1.60    2.10
  -2  12   1   -0.70    2.10
  -2  12   1    2.40    3.50
  -2  12   1    1.30    2.50
  -2  12   1   -2.20    2.10
   1 -12  -1    0.40    2.50
   1 -12  -1    2.50    3.50
   1 -12  -1   -2.00    1.50
   1 -12  -1   -3.10    2.10
   1 -12  -1   -2.70    1.60
  -1  12   1   -0.30    3.40
  -1  12   1   -1.80    2.30
  -1  12   1   -6.60    2.80
  -1  12   1   -2.50    3.40
  -1  12   1    1.40    2.30
   0 -12  -1   15.30    4.80
   0 -12  -1   19.80    5.10
   0 -12  -1   16.30    4.40
   0 -12  -1   14.50    4.70
   0 -12  -1   15.60    3.50
   0  12   1   26.00    5.50
   0  12   1   14.80    5.20
   0  12   1   12.50    3.80
   0  12   1   26.80    5.60
   0  12   1   30.20    4.60
  -1 -12  -1    4.00    2.40
  -1 -12  -1   -3.90    2.80
  -1 -12  -1    3.80    2.30
  -1 -12  -1    1.70    2.80
   1  12   1   -0.10    2.40
   1  12   1    5.50    3.20
   1  12   1   -3.20    3.00
   1  12   1   -0.40    4.20
   1  12   1    8.30    4.80
  -2 -12  -1    2.30    3.40
  -2 -12  -1    2.40    2.60
  -2 -12  -1    3.80    2.50
  -2 -12  -1    1.50    3.90
   2  12   1    1.00    3.10
   2  12   1    0.30    3.70
   2  12   1    4.10    3.60
  -3 -12  -1   -1.90    3.20
  -3 -12  -1    1.00    2.60
  -3 -12  -1    3.00    3.70
  -3 -12  -1    2.90    2.90
   3  12   1   -3.40    2.60
   3  12   1    6.30    4.60
   3  12   1   -3.60    4.50
  -4 -12  -1   -0.90    2.20
  -4 -12  -1    1.10    3.30
  -4 -12  -1   11.50    4.90
  -4 -12  -1    9.80    3.90
   4  12   1   10.40    5.40
   4  12   1   15.10    6.70
   4  12   1    3.20    3.90
  -5 -12  -1    6.70    4.40
  -5 -12  -1    2.80    3.80
  -5 -12  -1   13.50    4.30
  -5 -12  -1    8.90    4.60
   5  12   1   12.30    5.30
   5  12   1   17.10    7.20
   5  12   1   10.80    6.80
  -6 -12  -1   -2.10    3.40
  -6 -12  -1    5.10    3.80
   6  12   1   -4.40    3.40
   6  12   1    4.70    4.00
   6 -13  -1    1.50    3.60
   6 -13  -1    1.20    3.30
   6 -13  -1   -0.80    4.80
  -6  13   1   -0.20    2.50
  -6  13   1    0.30    2.80
   5 -13  -1   12.60    4.80
   5 -13  -1    3.90    4.80
   5 -13  -1   16.90    6.10
  -5  13   1    6.90    3.80
  -5  13   1    5.40    4.30
  -5  13   1    5.70    4.10
   4 -13  -1    3.70    4.40
   4 -13  -1    2.70    3.40
   4 -13  -1    4.80    3.80
  -4  13   1   -1.00    2.70
  -4  13   1    0.60    2.50
  -4  13   1   -2.90    2.40
   3 -13  -1   12.10    5.50
   3 -13  -1    4.40    4.80
   3 -13  -1    5.70    4.80
  -3  13   1   16.40    4.80
  -3  13   1    4.50    3.40
   2 -13  -1    2.60    2.80
   2 -13  -1    4.40    3.50
   2 -13  -1    9.80    4.20
   2 -13  -1    3.00    3.30
  -2  13   1    0.60    3.90
  -2  13   1   -1.30    2.50
  -2  13   1    5.60    4.40
   1 -13  -1    4.40    4.10
   1 -13  -1    9.50    4.20
   1 -13  -1   11.60    3.70
   1 -13  -1   -0.80    3.50
  -1  13   1   -1.20    3.70
  -1  13   1    1.50    2.60
  -1  13   1   11.10    5.00
   0 -13  -1   11.90    5.40
   0 -13  -1    4.60    3.80
   0 -13  -1    4.60    3.50
   0 -13  -1    7.80    3.80
   0  13   1    7.70    4.70
   0  13   1   11.80    4.20
   0  13   1    7.00    3.70
   0  13   1    0.90    2.90
  -1 -13  -1   13.90    5.30
  -1 -13  -1   16.20    4.80
  -1 -13  -1   18.10    5.50
   1  13   1   17.50    4.50
   1  13   1   25.30    6.10
   1  13   1   23.10    6.90
   1  13   1   25.90    6.10
  -2 -13  -1    1.40    3.20
  -2 -13  -1   -1.40    2.70
  -2 -13  -1    7.50    3.80
   2  13   1    3.50    4.20
   2  13   1    1.40    3.10
   2  13   1    0.90    4.30
   2  13   1    5.00    5.00
  -3 -13  -1    1.30    2.70
  -3 -13  -1   -1.50    4.00
  -3 -13  -1    4.90    3.50
   3  13   1   -5.00    2.60
   3  13   1   -5.10    2.80
   3  13   1   -1.10    3.40
  -4 -13  -1   -1.00    2.80
  -4 -13  -1    1.70    2.50
  -4 -13  -1    1.00    3.10
   4  13   1   -4.30    4.90
   4  13   1    6.60    4.30
   4  13   1    2.60    5.70
  -5 -13  -1   -0.30    2.50
  -5 -13  -1    6.90    5.20
  -5 -13  -1   -1.80    4.30
   5  13   1    7.60    6.30
   5  13   1    1.30    6.20
   5  13   1   -2.20    3.80
   5 -14  -1   -3.50    4.20
   5 -14  -1   -0.80    4.90
   5 -14  -1    2.70    4.40
  -5  14   1    1.20    3.50
  -5  14   1    0.80    2.90
  -5  14   1   -2.00    2.60
   4 -14  -1   -2.90    4.30
   4 -14  -1   -2.10    4.60
   4 -14  -1    0.60    3.30
  -4  14   1    0.20    4.40
  -4  14   1   -0.50    4.30
  -4  14   1   -1.60    2.40
   3 -14  -1   -1.10    3.10
   3 -14  -1   -3.20    2.70
   3 -14  -1   -4.00    3.70
  -3  14   1   -8.30    3.10
  -3  14   1   -6.10    3.30
  -3  14   1   -0.30    3.00
   2 -14  -1   -3.70    4.20
   2 -14  -1   -2.00    3.90
   2 -14  -1   -0.30    3.90
   2 -14  -1    1.40    2.70
  -2  14   1   -6.40    3.60
  -2  14   1   -3.90    2.30
  -2  14   1   -3.10    4.10
   1 -14  -1   -2.20    3.70
   1 -14  -1    2.60    4.50
   1 -14  -1   -3.20    3.80
   1 -14  -1   10.40    4.10
  -1  14   1   -4.30    4.00
  -1  14   1    1.10    4.30
  -1  14   1    3.90    3.50
   0 -14  -1   -2.20    2.90
   0 -14  -1    1.00    3.10
   0 -14  -1   -2.00    4.00
   0  14   1    0.90    4.70
   0  14   1   -1.60    3.70
   0  14   1    4.10    4.50
   0  14   1   -0.60    4.10
  -1 -14  -1   -5.40    4.00
  -1 -14  -1    1.90    3.60
  -1 -14  -1    0.40    2.80
   1  14   1    0.40    4.50
   1  14   1   -4.50    2.60
   1  14   1    3.90    4.00
   1  14   1    5.00    4.20
  -2 -14  -1    0.00    2.50
  -2 -14  -1    8.60    4.10
  -2 -14  -1    4.40    3.50
   2  14   1    3.70    5.90
   2  14   1   19.20    6.80
   2  14   1    3.50    4.60
  -3 -14  -1    8.70    4.50
  -3 -14  -1   -0.90    2.80
  -3 -14  -1    3.20    3.00
   3  14   1    5.60    5.20
   3  14   1    5.90    5.80
   3  14   1    5.60    6.50
  -4 -14  -1   -4.30    3.00
  -4 -14  -1   -1.00    4.00
  -4 -14  -1    8.00    6.00
   4  14   1    1.10    6.30
   4  14   1   -2.00    4.90
   4 -15  -1   -2.40    3.50
   4 -15  -1    3.20    4.90
  -4  15   1   -0.40    3.20
  -4  15   1   -0.50    4.40
   3 -15  -1    7.50    5.90
   3 -15  -1   11.40    4.70
  -3  15   1    3.80    4.60
  -3  15   1    7.50    4.50
   2 -15  -1    1.00    5.00
   2 -15  -1   -1.70    3.00
  -2  15   1    0.40    6.10
  -2  15   1   -1.80    4.40
  -2  15   1   -2.20    2.90
   1 -15  -1   -2.30    2.30
   1 -15  -1   -2.50    6.70
   1 -15  -1    5.20    3.60
  -1  15   1    1.80    5.00
  -1  15   1   -3.10    3.50
  -1  15   1    2.80    3.70
   0 -15  -1   -2.10    3.00
   0 -15  -1   -0.10    4.20
   0  15   1   -3.40    4.10
   0  15   1   -4.90    4.20
  -1 -15  -1   -1.30    3.20
  -1 -15  -1    3.20    3.90
   1  15   1   -2.70    4.00
   1  15   1    8.10    5.00
  -2 -15  -1    1.50    3.40
  -2 -15  -1   -4.30    2.90
   2  15   1   -1.90    5.50
   2  15   1    8.10    4.40
  -3 -15  -1    3.50    4.30
  -3 -15  -1    4.70    3.90
   3  15   1    2.40    5.60
   3  15   1   -2.60    5.80
   2 -16  -1    0.70    5.10
   1 -16  -1   -0.80    3.10
  -1  16   1   -2.10    3.70
  -1  16   1   -8.00    4.50
   0 -16  -1   -1.50    3.60
   0 -16  -1    2.90    5.30
   0  16   1    0.00    6.90
   0  16   1   -4.70    4.80
   1  16  -2   -5.60    5.00
   1  16  -2    0.50    4.70
  -1 -16   2   -0.10    4.20
   0  16  -2    1.40    3.90
   0 -16   2   -0.80    3.00
  -1  16  -2   -3.00    4.60
   1 -16   2   -2.60    4.60
   1 -16   2    2.90    3.90
   3  15  -2   12.10    6.10
   3  15  -2    8.90    7.10
  -3 -15   2   12.20    5.00
  -3 -15   2   11.00    4.80
   2  15  -2    1.70    4.90
   2  15  -2    1.60    5.80
  -2 -15   2    6.70    4.10
  -2 -15   2    8.40    4.40
   1  15  -2    6.40    5.80
   1  15  -2    3.50    4.50
   1  15  -2   11.20    5.10
  -1 -15   2    4.70    4.20
   0  15  -2   -4.50    3.30
   0  15  -2   -2.80    5.40
   0  15  -2   -4.20    4.30
   0 -15   2   -0.30    3.40
   0 -15   2    1.40    3.00
   0 -15   2    1.60    4.20
  -1  15  -2    1.80    3.30
   1 -15   2   -5.60    2.10
   1 -15   2   -4.90    4.20
   1 -15   2   -0.60    3.40
  -2  15  -2    2.00    4.50
  -2  15  -2   -1.00    3.10
   2 -15   2   10.20    5.60
   2 -15   2   -2.40    5.10
   2 -15   2    0.10    3.20
  -3  15  -2   11.60    4.40
  -3  15  -2    2.20    3.40
   3 -15   2    5.40    5.30
   3 -15   2   -1.10    5.00
  -4  15  -2   -0.80    4.60
   4 -15   2    0.00    3.80
   4 -15   2   -5.60    3.00
   5  14  -2    1.80    4.10
   5  14  -2   -2.30    5.40
  -5 -14   2    7.70    4.60
  -5 -14   2    3.10    4.40
   4  14  -2    2.40    5.40
   4  14  -2   -1.00    3.20
   4  14  -2   -1.70    3.70
  -4 -14   2   -2.50    3.70
  -4 -14   2    0.60    2.60
   3  14  -2   16.60    5.10
   3  14  -2   10.90    6.30
   3  14  -2   24.80    7.50
  -3 -14   2   15.70    5.10
  -3 -14   2   10.30    4.50
  -3 -14   2    7.10    4.80
   2  14  -2   24.10    6.20
   2  14  -2   21.80    6.10
   2  14  -2    9.30    5.80
  -2 -14   2   13.90    4.80
  -2 -14   2   11.80    4.00
  -2 -14   2   24.10    6.50
   1  14  -2    5.70    3.90
   1  14  -2    5.70    4.20
   1  14  -2    6.80    4.40
  -1 -14   2   14.10    4.30
  -1 -14   2    4.90    4.60
  -1 -14   2    8.50    4.00
  -1 -14   2    5.50    4.50
   0  14  -2   17.60    5.60
   0  14  -2   12.30    4.40
   0  14  -2   18.90    6.40
   0 -14   2   11.60    4.50
   0 -14   2   12.80    4.80
   0 -14   2   14.30    4.90
  -1  14  -2   -1.00    3.80
  -1  14  -2    0.10    4.00
  -1  14  -2   -2.20    3.90
   1 -14   2    1.80    3.20
   1 -14   2   -5.40    3.40
   1 -14   2   -1.10    2.50
  -2  14  -2    1.50    4.00
  -2  14  -2   -3.40    3.60
  -2  14  -2   -1.80    3.80
   2 -14   2   -5.70    3.50
   2 -14   2   -2.60    3.80
   2 -14   2    1.00    4.30
  -3  14  -2    0.90    3.00
  -3  14  -2    8.60    4.60
  -3  14  -2   -0.20    3.70
   3 -14   2   -0.70    4.40
   3 -14   2    3.00    3.60
   3 -14   2   -2.20    3.70
  -4  14  -2    4.90    3.70
  -4  14  -2   -1.50    2.50
  -4  14  -2    6.70    4.00
   4 -14   2    0.10    3.50
   4 -14   2    4.30    3.80
   4 -14   2    7.30    5.10
  -5  14  -2    0.60    3.80
  -5  14  -2   -1.80    2.90
   5 -14   2   -4.30    3.00
   6  13  -2   -3.00    5.50
  -6 -13   2   -1.00    2.70
  -6 -13   2    3.10    4.80
   5  13  -2    2.70    4.00
   5  13  -2    8.30    6.00
   5  13  -2   20.90    5.80
  -5 -13   2    2.70    3.30
  -5 -13   2    8.90    4.00
  -5 -13   2   16.20    6.00
   4  13  -2    0.60    5.00
   4  13  -2    4.30    4.00
   4  13  -2    4.40    4.00
  -4 -13   2   -2.10    3.50
  -4 -13   2    6.60    4.20
  -4 -13   2    0.80    3.40
   3  13  -2    1.10    4.70
   3  13  -2   12.50    5.90
   3  13  -2    6.30    3.40
  -3 -13   2    2.30    3.10
  -3 -13   2    9.20    4.70
  -3 -13   2    7.60    3.20
   2  13  -2    3.50    4.00
   2  13  -2   -0.40    3.10
   2  13  -2    5.90    4.00
  -2 -13   2    2.20    3.80
  -2 -13   2    0.40    2.80
  -2 -13   2    4.00    4.10
   1  13  -2   50.59    7.90
   1  13  -2   42.70    6.60
   1  13  -2   49.99    8.10
  -1 -13   2   27.10    6.20
  -1 -13   2   34.90    6.90
  -1 -13   2   47.90    6.70
  -1 -13   2   30.00    6.20
   0  13  -2   16.80    4.60
   0  13  -2   18.30    5.30
   0  13  -2   21.10    5.20
   0  13  -2   10.10    4.00
   0 -13   2   15.70    5.60
   0 -13   2   13.00    4.00
   0 -13   2   18.00    4.90
   0 -13   2    6.80    3.50
  -1  13  -2    2.70    3.20
  -1  13  -2    3.00    2.90
  -1  13  -2    0.80    3.00
  -1  13  -2    3.10    3.00
   1 -13   2   -1.40    2.20
   1 -13   2    0.90    2.70
   1 -13   2    4.00    3.50
  -2  13  -2    4.80    3.10
  -2  13  -2    1.40    3.50
  -2  13  -2    1.90    2.80
   2 -13   2   -2.20    3.60
   2 -13   2   -1.30    3.60
   2 -13   2    2.30    3.30
  -3  13  -2    1.10    3.50
  -3  13  -2   -5.30    3.10
  -3  13  -2    1.20    3.90
   3 -13   2   -3.90    3.50
   3 -13   2    0.80    3.80
   3 -13   2    1.90    4.10
  -4  13  -2   -3.30    3.10
  -4  13  -2    0.10    2.70
  -4  13  -2   -2.60    2.40
   4 -13   2    1.70    4.30
   4 -13   2   -0.50    4.10
   4 -13   2   -2.00    4.30
  -5  13  -2    3.80    3.20
  -5  13  -2    2.80    3.20
  -5  13  -2    0.80    3.50
   5 -13   2   -1.30    4.80
   5 -13   2    3.60    4.90
  -6  13  -2    5.90    5.10
  -6  13  -2   -2.40    3.40
  -6  13  -2   -4.80    1.90
   6 -13   2    3.90    5.10
   7  12  -2    1.70    3.80
   7  12  -2    0.80    5.90
  -7 -12   2    1.00    4.20
  -7 -12   2    0.40    4.30
   6  12  -2  -10.60    4.20
  -6 -12   2   -4.90    3.50
  -6 -12   2   -1.30    2.60
  -6 -12   2   -0.90    2.30
   5  12  -2    4.90    3.80
   5  12  -2    1.70    3.30
   5  12  -2   -1.40    3.20
  -5 -12   2   -2.10    1.80
  -5 -12   2    1.00    3.40
  -5 -12   2    3.70    3.50
   4  12  -2   10.10    5.20
   4  12  -2    4.30    3.30
   4  12  -2    5.30    4.60
  -4 -12   2    1.90    3.30
  -4 -12   2    1.00    3.60
  -4 -12   2    1.40    3.10
   3  12  -2    6.20    3.90
   3  12  -2   27.40    6.70
   3  12  -2   17.20    4.60
  -3 -12   2   23.00    5.50
  -3 -12   2    5.30    3.20
  -3 -12   2   14.40    4.40
   2  12  -2   13.20    4.60
   2  12  -2   11.80    4.40
   2  12  -2    4.50    3.40
  -2 -12   2    7.20    3.50
  -2 -12   2    6.90    3.80
  -2 -12   2   12.30    4.10
  -2 -12   2   10.00    3.70
   1  12  -2    4.50    4.10
   1  12  -2    7.30    3.20
   1  12  -2   11.90    6.20
   1  12  -2    3.60    3.80
  -1 -12   2    6.10    3.70
  -1 -12   2    6.60    3.90
  -1 -12   2   10.50    3.40
  -1 -12   2    6.80    3.30
   0  12  -2   38.70    6.90
   0  12  -2   25.00    6.00
   0  12  -2   27.00    5.00
   0  12  -2   23.00    4.90
   0 -12   2   18.10    4.80
   0 -12   2   24.60    4.80
   0 -12   2   13.60    4.60
   0 -12   2   26.20    5.90
  -1  12  -2    3.40    3.40
  -1  12  -2    3.90    3.00
  -1  12  -2    1.90    3.40
  -1  12  -2    8.10    3.80
   1 -12   2    1.30    2.60
   1 -12   2    4.50    3.80
   1 -12   2    5.60    3.50
  -2  12  -2   17.00    4.70
  -2  12  -2   35.20    6.10
  -2  12  -2   37.00    5.70
   2 -12   2   31.00    6.50
   2 -12   2   21.50    5.50
   2 -12   2   25.90    6.20
  -3  12  -2   -1.10    3.00
  -3  12  -2    1.90    3.30
  -3  12  -2   -2.70    3.10
   3 -12   2    2.80    3.10
   3 -12   2   -1.10    3.40
   3 -12   2    1.50    3.00
  -4  12  -2   -8.90    2.40
  -4  12  -2   -3.40    1.70
  -4  12  -2    0.20    3.10
   4 -12   2    0.00    3.20
   4 -12   2    3.40    3.10
   4 -12   2    3.40    3.40
  -5  12  -2   -1.10    2.40
  -5  12  -2   -0.10    2.50
  -5  12  -2   -0.20    2.20
   5 -12   2   -3.00    2.60
   5 -12   2   -2.90    3.30
   5 -12   2   -4.00    3.20
  -6  12  -2    0.00    2.60
  -6  12  -2   -1.20    2.50
  -6  12  -2    4.30    3.20
   6 -12   2   -2.00    2.80
   6 -12   2   -2.30    2.70
  -7  12  -2    9.70    4.90
   7 -12   2   -0.90    4.50
   7 -12   2    5.60    4.20
   7  11  -2   -1.40    4.70
   7  11  -2    1.70    5.30
   7  11  -2   -1.10    5.00
  -7 -11   2   -1.40    3.00
  -7 -11   2   -0.80    2.50
   6  11  -2    5.70    4.90
   6  11  -2    2.60    4.90
   6  11  -2   -0.40    3.90
  -6 -11   2   -4.60    2.80
  -6 -11   2   -3.70    2.20
  -6 -11   2    1.70    3.40
   5  11  -2   -0.20    4.00
   5  11  -2    1.00    2.60
   5  11  -2    1.90    4.00
   5  11  -2    6.20    3.70
   5  11  -2   -2.50    2.70
  -5 -11   2    6.50    4.00
  -5 -11   2    0.20    3.00
  -5 -11   2   -1.10    2.90
   4  11  -2    8.80    4.60
   4  11  -2    7.30    3.80
   4  11  -2   14.50    5.90
   4  11  -2    2.10    4.40
   4  11  -2    5.60    3.50
  -4 -11   2    4.10    3.00
  -4 -11   2    4.90    3.30
  -4 -11   2    9.90    4.10
   3  11  -2   24.80    5.30
   3  11  -2   30.50    6.30
   3  11  -2   16.00    4.40
  -3 -11   2   20.60    4.90
  -3 -11   2   27.50    5.80
  -3 -11   2   24.20    4.90
   2  11  -2   23.80    4.60
   2  11  -2   16.70    4.30
   2  11  -2   15.60    4.20
  -2 -11   2    9.80    3.70
  -2 -11   2    7.20    3.80
  -2 -11   2    9.60    3.10
  -2 -11   2   10.90    3.60
   1  11  -2   25.20    4.60
   1  11  -2   31.80    5.70
   1  11  -2   37.20    5.50
   1  11  -2   27.80    5.40
  -1 -11   2   23.10    5.30
  -1 -11   2   31.90    5.70
  -1 -11   2   24.70    4.80
  -1 -11   2   20.10    4.30
   0  11  -2    2.10    2.10
   0  11  -2    1.50    2.60
   0  11  -2    6.00    3.20
   0  11  -2    6.10    3.10
   0 -11   2    2.60    2.40
   0 -11   2    6.30    2.90
   0 -11   2    1.50    2.30
   0 -11   2    2.80    3.10
  -1  11  -2    9.10    3.50
  -1  11  -2   15.60    3.60
  -1  11  -2    9.40    3.90
  -1  11  -2   13.90    3.60
   1 -11   2    7.50    2.80
   1 -11   2   14.30    4.20
   1 -11   2    6.30    3.90
   1 -11   2   15.90    4.20
  -2  11  -2   68.29    7.40
  -2  11  -2   73.39    8.30
  -2  11  -2   76.19    8.60
  -2  11  -2   63.99    8.10
   2 -11   2   51.59    8.30
   2 -11   2   64.09    8.60
   2 -11   2   58.99    8.80
  -3  11  -2    1.10    2.90
  -3  11  -2   -5.60    2.30
  -3  11  -2   -4.20    2.50
   3 -11   2    0.20    2.60
   3 -11   2    1.90    3.10
   3 -11   2   -1.90    3.20
   3 -11   2   -1.20    1.90
  -4  11  -2    0.60    3.00
  -4  11  -2   -1.90    2.90
  -4  11  -2    2.50    3.30
   4 -11   2   -3.90    2.80
   4 -11   2    2.60    3.40
   4 -11   2   -0.60    3.00
   4 -11   2    2.60    2.60
  -5  11  -2   -5.20    1.60
  -5  11  -2   -0.90    3.10
  -5  11  -2   -1.20    2.90
   5 -11   2   -0.50    4.20
   5 -11   2    7.60    4.00
   5 -11   2   -3.10    3.40
  -6  11  -2    2.30    3.50
  -6  11  -2   -0.70    3.00
  -6  11  -2   -0.10    3.50
   6 -11   2    2.00    3.40
   6 -11   2   -2.90    3.90
  -7  11  -2    0.20    3.30
   7 -11   2    3.90    4.00
   7 -11   2    6.00    5.00
   8  10  -2   -3.90    5.40
   8  10  -2    8.00    6.40
  -8 -10   2    4.30    3.80
   7  10  -2    1.70    5.00
   7  10  -2    0.40    3.60
   7  10  -2    2.40    3.70
  -7 -10   2   -2.40    1.90
  -7 -10   2    0.20    3.30
  -7 -10   2    6.60    4.20
   6  10  -2    0.20    4.80
   6  10  -2    5.60    3.80
   6  10  -2    7.40    4.60
  -6 -10   2    2.10    3.50
  -6 -10   2    5.50    3.80
  -6 -10   2    5.80    4.10
   5  10  -2    3.60    4.00
   5  10  -2    6.90    4.20
   5  10  -2    4.80    3.40
   5  10  -2   -1.60    2.90
   5  10  -2    4.30    3.00
  -5 -10   2    5.90    3.20
  -5 -10   2    3.00    3.60
  -5 -10   2    6.40    3.60
   4  10  -2   39.90    6.90
   4  10  -2   27.00    5.10
   4  10  -2   25.90    5.40
   4  10  -2   20.10    5.50
   4  10  -2   28.60    6.00
  -4 -10   2   29.50    5.10
  -4 -10   2   27.40    5.40
  -4 -10   2   28.40    5.90
   3  10  -2   -0.10    2.30
   3  10  -2   -1.10    1.60
   3  10  -2   -2.80    2.20
   3  10  -2    0.10    3.10
   3  10  -2    0.50    2.20
  -3 -10   2    0.80    2.60
  -3 -10   2   -1.80    2.60
  -3 -10   2    2.40    2.70
  -3 -10   2   -0.10    2.50
   2  10  -2   -3.20    1.60
   2  10  -2   -0.70    2.00
   2  10  -2    0.20    2.10
   2  10  -2   -0.30    3.10
   2  10  -2    4.40    2.20
   2  10  -2    0.70    2.20
  -2 -10   2   -2.50    2.00
  -2 -10   2   -0.80    1.70
  -2 -10   2   -0.20    1.90
  -2 -10   2   -1.00    2.30
   1  10  -2   18.90    4.40
   1  10  -2   14.40    3.80
   1  10  -2   19.90    3.80
   1  10  -2   12.40    3.70
  -1 -10   2   16.00    4.10
  -1 -10   2   10.70    3.90
  -1 -10   2   13.90    3.40
  -1 -10   2   18.00    4.20
   0  10  -2    0.30    2.70
   0  10  -2   -0.60    2.00
   0  10  -2   -0.90    2.30
   0  10  -2   -5.50    2.20
   0 -10   2   -3.50    2.00
   0 -10   2    3.00    2.00
   0 -10   2   -1.20    2.50
   0 -10   2    1.60    2.70
  -1  10  -2   33.50    5.10
  -1  10  -2   31.40    5.00
  -1  10  -2   34.30    4.90
  -1  10  -2   45.50    6.00
   1 -10   2   39.20    6.20
   1 -10   2   29.70    5.00
   1 -10   2   23.80    5.20
   1 -10   2   33.30    4.70
   1 -10   2   21.70    4.90
  -2  10  -2   48.60    6.50
  -2  10  -2   50.99    6.50
  -2  10  -2   54.09    5.90
  -2  10  -2   50.49    6.60
   2 -10   2   36.30    5.60
   2 -10   2   35.00    6.40
   2 -10   2   55.09    7.50
   2 -10   2   33.60    6.50
  -3  10  -2  101.09   10.10
  -3  10  -2   95.79   10.00
  -3  10  -2   98.79   10.20
   3 -10   2   93.19   11.40
   3 -10   2  112.29   11.50
   3 -10   2   87.29   10.40
   3 -10   2   91.59    9.90
  -4  10  -2   23.50    4.80
  -4  10  -2   38.80    5.60
  -4  10  -2   32.10    5.30
   4 -10   2   15.00    4.50
   4 -10   2   27.80    5.60
   4 -10   2   23.30    5.30
   4 -10   2   30.50    5.80
  -5  10  -2    2.10    2.30
  -5  10  -2   -1.90    1.70
  -5  10  -2   -3.10    2.50
   5 -10   2    0.70    2.30
   5 -10   2   -6.00    2.40
   5 -10   2   -2.00    3.20
   5 -10   2    0.40    3.60
  -6  10  -2    1.70    2.50
  -6  10  -2    1.00    2.90
  -6  10  -2   -0.40    3.00
   6 -10   2    4.10    4.40
   6 -10   2   -3.20    2.30
  -7  10  -2    1.60    2.40
   7 -10   2    4.30    3.80
   7 -10   2   -2.30    2.70
  -8  10  -2   -4.70    3.00
   8 -10   2    3.20    5.00
   8 -10   2   -2.60    3.30
   8   9  -2   -2.40    5.70
   8   9  -2   -6.70    5.00
   8   9  -2    3.70    5.40
  -8  -9   2    4.40    4.30
  -8  -9   2   -0.50    2.30
   7   9  -2    2.00    4.60
   7   9  -2   -1.80    4.40
   7   9  -2    2.00    4.80
  -7  -9   2    1.20    3.50
  -7  -9   2    2.80    3.40
  -7  -9   2   -0.60    3.20
  -7  -9   2   -4.50    2.90
   6   9  -2   -0.70    4.10
   6   9  -2   -2.20    4.00
   6   9  -2    2.20    3.00
  -6  -9   2    1.00    2.10
  -6  -9   2    3.90    2.80
  -6  -9   2    0.40    3.10
  -6  -9   2   -0.20    3.00
   5   9  -2    0.80    3.10
   5   9  -2    0.20    3.20
   5   9  -2    1.20    2.90
   5   9  -2    0.40    3.00
   5   9  -2    4.10    3.60
  -5  -9   2    0.60    2.10
  -5  -9   2   -1.40    1.90
  -5  -9   2    2.60    3.20
  -5  -9   2    5.60    3.30
   4   9  -2    8.50    3.90
   4   9  -2    3.90    3.30
   4   9  -2    7.90    3.00
   4   9  -2   15.40    4.70
   4   9  -2    5.00    3.40
  -4  -9   2    3.80    3.10
  -4  -9   2    1.70    2.00
  -4  -9   2    4.10    2.30
  -4  -9   2    7.70    3.40
   3   9  -2    0.20    2.20
   3   9  -2    2.70    3.20
   3   9  -2   -1.00    1.90
   3   9  -2    1.60    1.80
   3   9  -2   -3.30    1.30
  -3  -9   2    0.40    1.60
  -3  -9   2    0.00    2.60
  -3  -9   2    1.60    2.10
  -3  -9   2   -1.50    1.50
  -3  -9   2    0.90    2.30
   2   9  -2   39.30    6.00
   2   9  -2   37.10    5.40
   2   9  -2   40.40    5.00
   2   9  -2   46.70    5.30
   2   9  -2   38.90    5.00
   2   9  -2   34.50    5.70
  -2  -9   2   39.00    5.40
  -2  -9   2   42.00    6.10
  -2  -9   2   31.10    4.10
  -2  -9   2   35.70    5.80
  -2  -9   2   29.00    5.00
   1   9  -2  114.19    8.90
   1   9  -2  103.59    7.70
   1   9  -2   88.89    9.20
   1   9  -2  110.39    9.20
   1   9  -2  101.89    7.80
   1   9  -2   96.39    8.00
  -1  -9   2   95.29    8.60
  -1  -9   2   82.99    7.80
  -1  -9   2   84.09    7.10
  -1  -9   2   95.89    9.70
  -1  -9   2  102.29    9.10
   0   9  -2   44.80    4.60
   0   9  -2   45.90    5.40
   0   9  -2   40.30    4.10
   0   9  -2   39.50    4.50
   0   9  -2   41.80    5.10
   0   9  -2   37.40    5.50
   0   9  -2   46.90    5.90
   0  -9   2   40.60    5.90
   0  -9   2   41.00    6.00
   0  -9   2   31.20    4.20
   0  -9   2   27.90    4.50
   0  -9   2   41.30    5.90
   0  -9   2   40.30    4.00
  -1   9  -2   21.10    2.90
  -1   9  -2   20.90    3.90
  -1   9  -2   20.60    3.90
  -1   9  -2   23.40    3.80
  -1   9  -2   22.70    4.00
   1  -9   2   28.40    4.00
   1  -9   2   19.00    2.90
   1  -9   2   30.90    5.10
   1  -9   2   26.70    4.80
   1  -9   2   28.20    5.10
   1  -9   2   27.30    4.00
  -2   9  -2    0.40    1.80
  -2   9  -2    1.70    1.80
  -2   9  -2   -0.80    1.40
  -2   9  -2    2.80    2.10
  -2   9  -2    0.70    1.80
   2  -9   2    1.20    1.90
   2  -9   2   -0.90    1.20
   2  -9   2    4.00    3.00
   2  -9   2   -0.60    1.70
   2  -9   2   -1.20    1.70
  -3   9  -2    2.20    2.60
  -3   9  -2    4.20    2.00
  -3   9  -2    6.70    2.60
  -3   9  -2   -0.30    1.60
  -3   9  -2    6.90    2.40
   3  -9   2    1.60    2.20
   3  -9   2    3.40    2.60
   3  -9   2    1.90    2.00
   3  -9   2    0.00    1.80
  -4   9  -2    1.80    2.70
  -4   9  -2    0.00    2.00
  -4   9  -2    4.60    2.80
  -4   9  -2    1.00    2.70
   4  -9   2    0.30    2.90
   4  -9   2    3.40    3.70
   4  -9   2    1.90    3.00
   4  -9   2    1.50    2.90
  -5   9  -2    4.40    2.50
  -5   9  -2    1.30    2.00
  -5   9  -2   -1.70    1.60
  -5   9  -2    4.20    2.40
   5  -9   2    2.20    2.90
   5  -9   2    4.70    3.80
   5  -9   2   -1.20    2.70
   5  -9   2   -1.10    2.20
  -6   9  -2    4.10    2.70
  -6   9  -2   -0.50    2.50
  -6   9  -2    7.60    3.60
  -6   9  -2    3.80    3.20
   6  -9   2    4.10    4.20
   6  -9   2    0.70    3.50
  -7   9  -2    2.60    2.90
  -7   9  -2    5.70    3.00
  -7   9  -2   10.60    4.70
   7  -9   2    7.70    4.90
   7  -9   2    2.20    4.40
  -8   9  -2    2.60    3.10
  -8   9  -2    2.10    2.20
   8  -9   2   -3.70    4.30
   8  -9   2   -1.70    4.20
   9   8  -2    1.90    4.30
   9   8  -2   -0.30    4.40
  -9  -8   2    9.90    4.60
  -9  -8   2   -0.20    3.10
   8   8  -2   36.20    8.60
   8   8  -2   49.99    9.30
   8   8  -2   40.20    8.30
  -8  -8   2   39.50    7.00
  -8  -8   2   48.80    8.20
   7   8  -2   12.50    5.40
   7   8  -2    4.10    5.00
   7   8  -2    7.80    4.20
  -7  -8   2    9.90    3.30
  -7  -8   2    8.20    4.10
  -7  -8   2    8.40    4.00
  -7  -8   2    7.70    4.20
   6   8  -2   21.30    6.00
   6   8  -2   18.40    5.20
   6   8  -2   27.50    6.40
  -6  -8   2   17.00    4.20
  -6  -8   2   23.20    5.20
  -6  -8   2   20.40    4.60
  -6  -8   2   20.90    4.90
   5   8  -2    1.90    2.70
   5   8  -2   -1.70    1.90
   5   8  -2   -5.20    1.80
   5   8  -2   -0.20    2.50
   5   8  -2    3.00    3.70
  -5  -8   2    1.90    2.50
  -5  -8   2   -5.00    2.10
  -5  -8   2    1.40    2.80
  -5  -8   2   -1.10    2.20
   4   8  -2   18.10    4.30
   4   8  -2   25.80    4.60
   4   8  -2   33.20    5.60
   4   8  -2   29.50    5.60
   4   8  -2   27.90    5.10
  -4  -8   2   19.00    3.60
  -4  -8   2   33.00    5.20
  -4  -8   2   16.30    4.10
  -4  -8   2   21.20    4.60
   3   8  -2    5.70    2.40
   3   8  -2    3.40    3.00
   3   8  -2    4.50    2.10
   3   8  -2    6.30    2.40
   3   8  -2    5.20    2.10
   3   8  -2   -1.00    1.80
  -3  -8   2    5.00    2.30
  -3  -8   2    4.10    2.40
  -3  -8   2   -0.90    1.90
  -3  -8   2    2.00    1.90
  -3  -8   2    1.60    1.60
  -3  -8   2    0.70    1.70
   2   8  -2   69.29    6.30
   2   8  -2   69.59    7.70
   2   8  -2   70.99    7.00
   2   8  -2   75.89    7.50
   2   8  -2   67.39    6.10
   2   8  -2   76.49    7.60
   2   8  -2   65.09    5.50
  -2  -8   2   80.29    6.60
  -2  -8   2   70.09    5.70
  -2  -8   2   54.29    7.00
  -2  -8   2   62.09    5.50
  -2  -8   2   74.79    7.90
  -2  -8   2   69.89    6.40
   1   8  -2   72.59    6.40
   1   8  -2   83.79    6.40
   1   8  -2   70.49    6.20
   1   8  -2   93.49    7.50
   1   8  -2   71.09    5.90
   1   8  -2   78.49    7.90
   1   8  -2   81.49    6.90
  -1  -8   2   74.99    8.00
  -1  -8   2   75.59    6.50
  -1  -8   2   70.79    6.00
  -1  -8   2   70.79    5.80
  -1  -8   2   75.49    7.80
  -1  -8   2   80.19    7.10
   0   8  -2    8.00    2.00
   0   8  -2    8.30    1.90
   0   8  -2    4.50    1.90
   0   8  -2    3.80    1.70
   0   8  -2    7.70    1.60
   0   8  -2    1.50    1.60
   0   8  -2    4.80    1.60
   0  -8   2    5.10    2.10
   0  -8   2    5.80    2.10
   0  -8   2    3.60    2.50
   0  -8   2    3.00    1.50
   0  -8   2    3.60    1.70
   0  -8   2    4.80    1.40
  -1   8  -2  154.48   10.40
  -1   8  -2  132.19    9.50
  -1   8  -2  139.89    9.80
  -1   8  -2  142.09   10.40
  -1   8  -2  141.49    9.80
  -1   8  -2  144.89   10.90
  -1   8  -2  134.89   10.70
   1  -8   2  140.29   11.20
   1  -8   2  131.59    9.50
   1  -8   2  135.69   11.30
   1  -8   2  140.09   10.30
   1  -8   2  139.29   10.10
   1  -8   2  123.89    9.70
   1  -8   2  145.39   11.30
  -2   8  -2    2.80    1.60
  -2   8  -2    1.10    1.60
  -2   8  -2    1.40    1.60
  -2   8  -2    2.20    2.20
  -2   8  -2   -1.30    1.70
  -2   8  -2    4.40    2.30
  -2   8  -2   -0.40    1.40
   2  -8   2   -1.10    1.10
   2  -8   2   -1.20    1.90
   2  -8   2    2.20    1.40
   2  -8   2    1.90    2.20
   2  -8   2    0.70    2.20
   2  -8   2   -0.60    1.30
   2  -8   2    1.20    1.60
  -3   8  -2    4.70    2.00
  -3   8  -2    6.50    2.20
  -3   8  -2    8.60    2.90
  -3   8  -2   13.20    3.10
  -3   8  -2    7.80    2.40
   3  -8   2    8.60    3.00
   3  -8   2    6.00    3.20
   3  -8   2    9.00    3.20
   3  -8   2    7.60    3.10
  -4   8  -2    0.90    1.80
  -4   8  -2   -3.80    1.80
  -4   8  -2    2.40    2.00
  -4   8  -2   -3.50    1.90
   4  -8   2   -1.10    2.60
   4  -8   2   -2.20    1.50
   4  -8   2    1.50    3.00
   4  -8   2   -1.60    2.20
  -5   8  -2   82.59    8.90
  -5   8  -2   71.79    8.50
  -5   8  -2   85.19    8.10
  -5   8  -2   87.79    9.00
   5  -8   2   72.39    9.80
   5  -8   2   71.29    8.60
   5  -8   2   85.09    9.30
   5  -8   2   78.19    9.60
  -6   8  -2   10.30    3.20
  -6   8  -2    5.10    2.90
  -6   8  -2   12.60    3.80
  -6   8  -2    9.40    3.30
   6  -8   2   11.20    4.40
   6  -8   2    9.90    4.20
  -7   8  -2    2.20    2.10
  -7   8  -2   -2.70    2.50
   7  -8   2    2.80    3.90
   7  -8   2    2.00    4.30
  -8   8  -2    2.10    2.20
  -8   8  -2    6.00    3.30
   8  -8   2    0.30    4.70
   8  -8   2    1.40    4.40
  -9   8  -2    5.40    3.90
  -9   8  -2    2.40    2.80
   9  -8   2   -1.40    5.50
   9  -8   2   -1.00    4.30
   9   7  -2    1.60    4.60
   9   7  -2   15.10    6.80
  -9  -7   2    3.20    4.30
  -9  -7   2   17.80    5.30
   8   7  -2    7.40    5.80
   8   7  -2    9.20    4.80
   8   7  -2   21.40    7.50
  -8  -7   2   15.50    4.70
  -8  -7   2   10.80    4.10
   7   7  -2    5.20    4.70
   7   7  -2    6.30    3.90
   7   7  -2    9.10    5.00
  -7  -7   2   11.30    4.40
  -7  -7   2    7.10    3.60
  -7  -7   2    8.80    3.30
  -7  -7   2    8.90    3.60
   6   7  -2    4.20    4.10
   6   7  -2    1.20    3.90
   6   7  -2    0.10    2.80
  -6  -7   2    1.90    2.00
  -6  -7   2   -0.60    1.80
  -6  -7   2    5.50    2.80
  -6  -7   2    1.40    2.60
   5   7  -2   -2.50    2.40
   5   7  -2   -2.70    2.20
   5   7  -2    0.50    3.10
   5   7  -2    0.00    2.90
   5   7  -2   -1.80    2.10
  -5  -7   2   -3.40    1.90
  -5  -7   2   -3.60    2.10
  -5  -7   2   -1.00    1.60
  -5  -7   2   -0.80    2.00
   4   7  -2   16.10    4.20
   4   7  -2   10.30    2.50
   4   7  -2   12.60    3.20
   4   7  -2   14.20    3.70
   4   7  -2   16.00    4.10
   4   7  -2   12.10    3.60
  -4  -7   2   14.00    3.30
  -4  -7   2   13.40    3.50
  -4  -7   2   10.70    3.00
  -4  -7   2   12.10    2.70
  -4  -7   2   14.90    3.10
   3   7  -2   15.70    3.20
   3   7  -2    6.00    2.50
   3   7  -2   10.20    3.10
   3   7  -2    8.60    2.80
   3   7  -2   11.90    2.40
   3   7  -2   11.40    3.00
   3   7  -2    8.80    2.50
  -3  -7   2    9.10    2.30
  -3  -7   2    5.20    2.50
  -3  -7   2    9.70    2.50
  -3  -7   2   12.10    2.60
  -3  -7   2   12.80    3.40
   2   7  -2   23.20    3.30
   2   7  -2   23.60    4.00
   2   7  -2   29.90    4.20
   2   7  -2   31.30    4.20
   2   7  -2   30.20    4.00
   2   7  -2   20.70    3.00
   2   7  -2   27.10    3.80
  -2  -7   2   19.30    3.30
  -2  -7   2   19.10    3.80
  -2  -7   2   23.90    3.70
  -2  -7   2   30.00    4.40
  -2  -7   2   24.90    3.10
  -2  -7   2   29.50    3.30
   1   7  -2   15.30    3.10
   1   7  -2   14.30    2.90
   1   7  -2   10.00    2.20
   1   7  -2   18.00    2.50
   1   7  -2   14.60    2.50
   1   7  -2   16.20    2.60
   1   7  -2   13.40    2.80
  -1  -7   2   15.50    3.00
  -1  -7   2   15.30    2.10
  -1  -7   2   13.40    2.90
  -1  -7   2   13.00    2.40
  -1  -7   2   16.20    3.10
   0   7  -2   -0.30    1.20
   0   7  -2   -0.10    0.90
   0   7  -2    1.30    1.00
   0   7  -2   -0.30    1.30
   0   7  -2    2.20    1.30
   0   7  -2    0.30    1.20
   0   7  -2    2.00    1.60
   0  -7   2    1.50    0.90
   0  -7   2    1.60    1.80
   0  -7   2    0.70    1.10
   0  -7   2   -0.10    1.30
   0  -7   2   -0.20    0.70
   0  -7   2    2.10    1.80
  -1   7  -2   -0.10    1.10
  -1   7  -2   -1.40    0.80
  -1   7  -2   -1.30    1.10
  -1   7  -2   -0.30    1.30
  -1   7  -2   -0.20    1.10
  -1   7  -2   -0.60    1.40
  -1   7  -2   -3.20    1.30
   1  -7   2    0.10    1.70
   1  -7   2    0.00    1.10
   1  -7   2    2.20    1.60
   1  -7   2    0.00    1.60
   1  -7   2   -0.70    1.00
   1  -7   2   -1.10    1.70
   1  -7   2    2.20    1.10
  -2   7  -2   47.40    5.30
  -2   7  -2   52.49    5.10
  -2   7  -2   38.60    4.70
  -2   7  -2   48.60    5.00
  -2   7  -2   54.19    5.80
  -2   7  -2   46.50    4.10
  -2   7  -2   52.29    5.70
   2  -7   2   49.99    5.50
   2  -7   2   43.40    4.90
   2  -7   2   45.30    6.20
   2  -7   2   42.60    4.10
   2  -7   2   49.90    6.00
   2  -7   2   57.99    6.30
   2  -7   2   48.20    5.00
  -3   7  -2   14.80    3.20
  -3   7  -2    5.90    2.10
  -3   7  -2    4.90    2.30
  -3   7  -2    8.10    2.10
  -3   7  -2    4.30    1.90
  -3   7  -2    9.40    1.90
  -3   7  -2   11.00    2.50
   3  -7   2    4.90    2.50
   3  -7   2    4.70    2.00
   3  -7   2   11.50    3.40
   3  -7   2    9.60    2.70
   3  -7   2    5.80    2.30
   3  -7   2   10.70    2.00
   3  -7   2    4.20    2.50
  -4   7  -2    4.60    2.00
  -4   7  -2    9.20    2.60
  -4   7  -2    7.20    2.50
  -4   7  -2    8.90    2.40
  -4   7  -2    3.10    1.90
   4  -7   2   13.80    3.30
   4  -7   2    9.00    2.90
   4  -7   2    4.30    3.40
   4  -7   2    9.10    2.80
   4  -7   2    6.20    2.80
   4  -7   2    5.90    2.80
  -5   7  -2   31.90    4.60
  -5   7  -2   35.40    5.50
  -5   7  -2   33.30    5.10
  -5   7  -2   31.10    5.10
   5  -7   2   33.20    5.20
   5  -7   2   36.70    6.50
   5  -7   2   29.80    6.50
   5  -7   2   34.70    5.70
   5  -7   2   32.30    5.30
   5  -7   2   40.00    5.60
  -6   7  -2   19.40    3.90
  -6   7  -2   12.60    4.00
  -6   7  -2   10.80    3.30
  -6   7  -2   11.90    3.30
   6  -7   2   21.90    5.60
   6  -7   2   11.50    4.10
  -7   7  -2    2.40    2.10
  -7   7  -2    6.90    3.20
  -7   7  -2    5.90    3.30
   7  -7   2    0.00    3.70
   7  -7   2    7.60    3.80
  -8   7  -2    2.00    2.20
  -8   7  -2   -0.20    2.00
   8  -7   2    7.00    5.40
   8  -7   2    2.00    4.50
  -9   7  -2   -2.20    2.10
  -9   7  -2    0.30    2.40
   9  -7   2   -0.10    4.90
   9  -7   2    4.30    4.90
  10   6  -2    0.60    6.30
 -10  -6   2   -0.50    4.20
 -10  -6   2    2.10    4.20
   9   6  -2   -2.00    3.30
   9   6  -2    0.50    5.30
   9   6  -2    0.60    3.80
  -9  -6   2    0.60    3.70
  -9  -6   2    2.80    2.70
   8   6  -2   23.10    6.70
   8   6  -2   19.90    6.00
   8   6  -2   23.90    7.50
  -8  -6   2   22.40    4.80
  -8  -6   2   20.40    5.20
   7   6  -2   19.50    5.90
   7   6  -2   18.40    6.30
   7   6  -2   15.90    5.20
  -7  -6   2   17.00    4.10
  -7  -6   2   23.50    4.50
  -7  -6   2   16.20    4.90
  -7  -6   2   13.10    4.30
   6   6  -2  310.57   21.80
   6   6  -2  271.17   19.80
   6   6  -2  281.67   21.10
   6   6  -2  295.37   21.00
  -6  -6   2  258.47   19.40
  -6  -6   2  243.68   19.00
  -6  -6   2  265.27   19.90
  -6  -6   2  272.77   19.40
   5   6  -2   45.80    6.30
   5   6  -2   66.29    7.20
   5   6  -2   60.39    7.90
   5   6  -2   69.99    8.00
   5   6  -2   61.49    8.20
   5   6  -2   60.99    6.90
  -5  -6   2   52.09    6.80
  -5  -6   2   64.29    6.70
  -5  -6   2   64.09    7.30
  -5  -6   2   50.49    6.40
   4   6  -2   30.30    4.70
   4   6  -2   29.50    4.70
   4   6  -2   27.40    4.80
   4   6  -2   29.90    4.40
   4   6  -2   27.80    5.00
   4   6  -2   53.79    5.10
   4   6  -2   30.70    5.00
  -4  -6   2   35.30    4.40
  -4  -6   2   26.00    4.40
  -4  -6   2   50.19    4.80
  -4  -6   2   27.50    4.00
  -4  -6   2   33.70    5.00
  -4  -6   2   29.90    4.50
   3   6  -2   10.60    2.80
   3   6  -2    7.40    2.60
   3   6  -2    5.90    2.10
   3   6  -2   11.10    2.30
   3   6  -2   10.60    2.20
   3   6  -2    8.50    2.50
   3   6  -2   10.80    2.90
  -3  -6   2    7.90    2.10
  -3  -6   2    4.40    2.10
  -3  -6   2    6.10    1.90
  -3  -6   2   11.60    2.60
  -3  -6   2    5.40    2.10
  -3  -6   2    9.60    2.10
   2   6  -2   33.90    3.60
   2   6  -2   33.50    4.30
   2   6  -2   30.50    4.10
   2   6  -2   33.40    4.00
   2   6  -2   38.60    4.50
   2   6  -2   34.20    3.60
   2   6  -2   33.30    4.30
  -2  -6   2   42.60    4.40
  -2  -6   2   30.30    3.50
  -2  -6   2   36.70    4.60
  -2  -6   2   28.40    3.30
  -2  -6   2   29.90    3.80
  -2  -6   2   25.60    3.90
  -2  -6   2   29.80    3.60
   1   6  -2  401.46   24.60
   1   6  -2  392.36   24.40
   1   6  -2  354.96   23.80
   1   6  -2  398.16   24.00
   1   6  -2  401.36   23.70
   1   6  -2  382.46   23.90
   1   6  -2  392.26   24.60
  -1  -6   2  355.16   24.10
  -1  -6   2  363.26   24.30
  -1  -6   2  388.96   24.60
  -1  -6   2  363.06   23.60
  -1  -6   2  371.06   24.50
  -1  -6   2  353.26   23.40
   0   6  -2  297.17   17.90
   0   6  -2  280.07   18.60
   0   6  -2  259.17   17.30
   0   6  -2  271.67   17.90
   0   6  -2  277.17   18.20
   0   6  -2  289.67   18.60
   0   6  -2  273.67   17.80
   0   6  -2  280.37   18.10
   0  -6   2  281.97   18.70
   0  -6   2  294.37   18.80
   0  -6   2  275.17   17.90
   0  -6   2  289.67   18.70
   0  -6   2  273.07   18.00
   0  -6   2  269.17   17.40
  -1   6  -2  325.97   20.30
  -1   6  -2  343.47   20.90
  -1   6  -2  348.57   20.90
  -1   6  -2  298.27   19.50
  -1   6  -2  326.77   20.10
  -1   6  -2  308.67   20.00
  -1   6  -2  311.57   20.40
   1  -6   2  311.87   19.90
   1  -6   2  278.97   19.90
   1  -6   2  323.47   20.90
   1  -6   2  309.87   19.60
   1  -6   2  325.17   20.40
   1  -6   2  294.77   20.80
   1  -6   2  299.57   21.00
  -2   6  -2   60.49    6.20
  -2   6  -2   64.09    5.30
  -2   6  -2   59.69    5.30
  -2   6  -2   71.59    6.00
  -2   6  -2   61.59    4.90
  -2   6  -2   73.19    5.80
  -2   6  -2   61.89    5.40
   2  -6   2   55.59    4.80
   2  -6   2   60.49    5.30
   2  -6   2   77.89    7.60
   2  -6   2   63.19    6.50
   2  -6   2   61.49    5.40
   2  -6   2   64.99    6.60
   2  -6   2   67.49    6.60
  -3   6  -2   62.29    6.60
  -3   6  -2   55.99    5.00
  -3   6  -2   83.49    6.70
  -3   6  -2   67.79    5.80
  -3   6  -2   74.19    6.40
  -3   6  -2   65.09    6.00
  -3   6  -2   67.19    5.50
   3  -6   2   69.19    5.30
   3  -6   2   66.89    7.00
   3  -6   2   74.29    6.10
   3  -6   2   63.39    6.90
   3  -6   2   67.49    7.40
   3  -6   2   61.99    6.50
   3  -6   2   73.39    8.00
  -4   6  -2   43.80    5.00
  -4   6  -2   40.50    5.00
  -4   6  -2   40.30    5.30
  -4   6  -2   57.19    6.20
  -4   6  -2   59.29    6.20
   4  -6   2   36.10    5.80
   4  -6   2   51.19    5.90
   4  -6   2   51.69    5.90
   4  -6   2   47.90    5.90
   4  -6   2   53.09    6.20
   4  -6   2   49.00    7.10
  -5   6  -2    0.40    2.10
  -5   6  -2    0.80    2.20
  -5   6  -2    2.00    2.10
  -5   6  -2   -0.20    1.50
   5  -6   2    2.50    2.70
   5  -6   2    2.20    2.00
   5  -6   2   -1.00    1.80
   5  -6   2    2.60    3.30
   5  -6   2   -0.90    1.90
   5  -6   2    4.60    1.80
  -6   6  -2   12.20    3.90
  -6   6  -2   11.50    3.40
  -6   6  -2   16.20    4.10
  -6   6  -2   20.60    4.00
   6  -6   2    9.20    3.70
   6  -6   2   15.70    4.20
   6  -6   2   18.40    4.50
   6  -6   2    8.80    3.90
  -7   6  -2    9.90    2.90
  -7   6  -2    4.60    2.50
   7  -6   2   17.20    5.30
   7  -6   2    4.20    3.60
   7  -6   2    5.00    3.90
   7  -6   2    9.70    4.90
  -8   6  -2   -3.40    1.40
  -8   6  -2    1.50    2.40
   8  -6   2    0.20    3.80
   8  -6   2    1.20    4.30
  -9   6  -2   -0.30    2.20
  -9   6  -2   -0.40    2.00
   9  -6   2   -0.70    4.70
  10   5  -2   -2.60    5.70
 -10  -5   2   -0.30    3.00
 -10  -5   2    0.50    3.80
   9   5  -2   -1.50    2.80
   9   5  -2    1.00    3.80
   9   5  -2   -2.30    4.60
  -9  -5   2    3.00    2.80
  -9  -5   2   -4.70    2.00
   8   5  -2   -3.20    2.90
   8   5  -2    3.10    4.10
   8   5  -2   -0.10    4.60
   8   5  -2   -1.50    3.80
  -8  -5   2   -1.60    2.30
  -8  -5   2    0.50    2.80
   7   5  -2   53.49    8.50
   7   5  -2   48.30    7.70
   7   5  -2   79.79    9.50
   7   5  -2   48.50    8.60
  -7  -5   2   65.59    7.70
  -7  -5   2   60.19    7.10
  -7  -5   2   52.19    7.50
  -7  -5   2   49.70    6.70
   6   5  -2   96.79   10.10
   6   5  -2  110.59   10.90
   6   5  -2   83.89   10.60
   6   5  -2  100.69   11.40
  -6  -5   2   89.79    9.20
  -6  -5   2  102.09    8.70
  -6  -5   2  101.59   10.20
  -6  -5   2   86.09    9.20
   5   5  -2    1.10    2.20
   5   5  -2    4.00    2.50
   5   5  -2    5.70    3.20
   5   5  -2    3.40    2.70
   5   5  -2    2.50    2.50
   5   5  -2    0.70    1.60
   5   5  -2    2.10    2.20
  -5  -5   2    1.20    1.70
  -5  -5   2    2.90    2.40
  -5  -5   2    1.50    2.20
  -5  -5   2    2.60    1.90
  -5  -5   2    2.30    1.70
   4   5  -2    3.40    2.70
   4   5  -2   -1.90    1.50
   4   5  -2    3.90    1.80
   4   5  -2    3.60    2.60
   4   5  -2    0.90    1.90
   4   5  -2    1.20    1.80
   4   5  -2   -2.70    2.00
  -4  -5   2    0.90    1.60
  -4  -5   2    4.00    2.20
  -4  -5   2    1.70    1.50
  -4  -5   2   -0.20    1.30
  -4  -5   2    8.00    2.30
  -4  -5   2    0.30    1.80
   3   5  -2   19.60    3.40
   3   5  -2   24.50    3.50
   3   5  -2   23.50    3.40
   3   5  -2   21.60    2.70
   3   5  -2   13.20    3.00
   3   5  -2   22.20    3.10
   3   5  -2   20.10    3.00
   3   5  -2   17.00    3.10
  -3  -5   2   18.10    3.20
  -3  -5   2   17.50    2.60
  -3  -5   2   20.20    3.20
  -3  -5   2   20.60    2.80
  -3  -5   2   19.30    2.90
  -3  -5   2   18.10    3.10
   2   5  -2  104.99    7.90
   2   5  -2   97.09    7.20
   2   5  -2  102.09    7.50
   2   5  -2  108.49    8.10
   2   5  -2  105.39    8.00
   2   5  -2  113.99    8.00
   2   5  -2   99.69    7.90
  -2  -5   2  107.39    8.00
  -2  -5   2  105.89    7.30
  -2  -5   2   99.19    7.30
  -2  -5   2   99.59    7.70
  -2  -5   2  120.29    8.20
  -2  -5   2   98.09    7.60
   1   5  -2  593.74   36.60
   1   5  -2  593.44   37.10
   1   5  -2  617.74   37.30
   1   5  -2  583.34   36.60
   1   5  -2  622.54   37.30
   1   5  -2  611.04   36.90
   1   5  -2  625.04   36.90
  -1  -5   2  599.34   37.10
  -1  -5   2  557.44   36.90
  -1  -5   2  615.64   37.40
  -1  -5   2  564.44   36.30
  -1  -5   2  630.24   37.40
  -1  -5   2  559.04   36.60
   0   5  -2   35.30    3.10
   0   5  -2   30.80    3.50
   0   5  -2   33.90    3.40
   0   5  -2   34.10    3.50
   0   5  -2   34.80    3.80
   0   5  -2   38.00    4.00
   0   5  -2   32.40    2.60
   0   5  -2   33.30    3.40
   0  -5   2   29.60    3.40
   0  -5   2   39.60    4.20
   0  -5   2   35.80    3.10
   0  -5   2   32.40    2.60
   0  -5   2   32.60    4.00
   0  -5   2   34.10    3.90
  -1   5  -2   15.00    2.40
  -1   5  -2   13.30    2.40
  -1   5  -2   13.00    1.70
  -1   5  -2   15.70    2.20
  -1   5  -2   16.60    2.30
  -1   5  -2   12.60    2.10
  -1   5  -2   16.70    2.50
   1  -5   2   11.00    1.70
   1  -5   2   16.10    2.70
   1  -5   2   12.40    2.50
   1  -5   2   13.50    2.50
   1  -5   2   17.30    2.40
   1  -5   2   10.40    2.00
  -2   5  -2   23.00    3.10
  -2   5  -2   23.70    3.30
  -2   5  -2   22.20    2.90
  -2   5  -2   23.30    3.20
  -2   5  -2   18.40    2.90
  -2   5  -2   19.00    2.90
  -2   5  -2   21.40    2.50
   2  -5   2   24.30    3.20
   2  -5   2   21.40    3.30
   2  -5   2   20.10    2.40
   2  -5   2   19.10    3.10
   2  -5   2   23.10    3.10
   2  -5   2   27.20    3.60
  -3   5  -2   24.40    3.50
  -3   5  -2   24.20    2.70
  -3   5  -2   19.80    3.50
  -3   5  -2   30.20    3.90
  -3   5  -2   25.90    3.30
  -3   5  -2   19.90    3.50
  -3   5  -2   28.10    3.30
   3  -5   2   21.20    2.60
   3  -5   2   26.30    3.70
   3  -5   2   23.60    3.60
   3  -5   2   27.40    4.30
   3  -5   2   25.60    3.80
   3  -5   2   18.60    3.70
   3  -5   2   21.30    3.50
  -4   5  -2    3.00    1.80
  -4   5  -2    1.10    1.40
  -4   5  -2   10.60    2.30
  -4   5  -2    3.60    1.50
  -4   5  -2    2.90    1.30
  -4   5  -2    1.80    1.60
   4  -5   2    1.80    1.90
   4  -5   2    2.50    2.10
   4  -5   2    1.90    1.70
   4  -5   2    1.50    1.20
   4  -5   2    1.80    1.90
   4  -5   2    1.10    1.60
   4  -5   2    5.40    2.10
  -5   5  -2   -0.80    1.30
  -5   5  -2    1.20    2.20
  -5   5  -2   -2.20    1.70
  -5   5  -2    1.10    1.40
  -5   5  -2    8.30    2.30
   5  -5   2   -1.30    2.20
   5  -5   2   -1.00    2.00
   5  -5   2   -0.90    1.50
   5  -5   2    7.30    3.00
   5  -5   2    2.60    2.50
   5  -5   2   -1.50    2.40
  -6   5  -2    0.80    2.00
  -6   5  -2    5.00    3.10
  -6   5  -2    6.00    2.30
  -6   5  -2    3.20    2.00
   6  -5   2    1.30    3.30
   6  -5   2    5.80    3.10
   6  -5   2    4.60    3.40
   6  -5   2    0.50    3.20
  -7   5  -2    4.40    2.30
  -7   5  -2    6.30    3.00
   7  -5   2    2.00    3.70
   7  -5   2    0.80    3.30
   7  -5   2   -0.10    3.00
   7  -5   2    7.80    3.70
  -8   5  -2   14.60    3.60
  -8   5  -2   14.80    4.40
   8  -5   2    6.30    3.80
   8  -5   2   12.00    4.90
   8  -5   2    8.30    4.70
   8  -5   2    8.70    4.60
  -9   5  -2    1.80    2.40
  -9   5  -2    4.60    3.80
   9  -5   2   -4.00    3.80
   9  -5   2   -6.40    2.10
  10  -5   2    3.20    3.90
  10   4  -2   -3.00    5.10
  10   4  -2    1.90    5.80
 -10  -4   2   -1.20    3.60
 -10  -4   2    2.00    2.80
   9   4  -2    1.60    3.40
   9   4  -2    1.80    3.80
   9   4  -2   -1.00    3.60
  -9  -4   2   -2.80    2.10
  -9  -4   2    2.70    3.50
   8   4  -2    6.40    5.30
   8   4  -2    2.30    4.20
   8   4  -2   -1.70    4.00
   8   4  -2   -2.30    3.50
  -8  -4   2    6.20    2.90
  -8  -4   2    6.70    3.60
   7   4  -2   -3.90    2.10
   7   4  -2    0.00    3.40
   7   4  -2    1.00    3.70
   7   4  -2   -3.70    2.90
  -7  -4   2   -0.30    2.20
  -7  -4   2   -0.60    2.20
  -7  -4   2    0.70    2.50
  -7  -4   2   -0.40    2.60
   6   4  -2   10.30    3.40
   6   4  -2   10.30    4.30
   6   4  -2    9.10    3.70
   6   4  -2    9.20    3.60
  -6  -4   2   10.70    3.20
  -6  -4   2   14.30    3.20
  -6  -4   2   15.60    3.70
  -6  -4   2   17.30    3.80
   5   4  -2  215.48   14.90
   5   4  -2  219.68   15.80
   5   4  -2  222.18   16.30
   5   4  -2  201.08   14.80
   5   4  -2  244.68   16.70
   5   4  -2  216.48   15.70
   5   4  -2  191.18   14.60
  -5  -4   2  196.18   14.60
  -5  -4   2  215.08   15.60
  -5  -4   2  229.08   15.20
  -5  -4   2  212.88   15.00
  -5  -4   2  205.48   14.60
  -5  -4   2  205.58   14.90
   4   4  -2 2529.35  152.08
   4   4  -2 2629.64  151.98
   4   4  -2 2554.24  151.28
   4   4  -2 2411.26  151.38
   4   4  -2 2522.35  152.48
   4   4  -2 2485.35  151.38
   4   4  -2 2477.75  152.38
  -4  -4   2 2552.84  151.58
  -4  -4   2 2521.45  151.98
  -4  -4   2 2493.55  151.38
  -4  -4   2 2508.85  151.58
  -4  -4   2 2412.06  151.08
   3   4  -2   37.30    4.80
   3   4  -2   38.60    5.00
   3   4  -2   45.20    4.70
   3   4  -2   45.10    4.00
   3   4  -2   45.80    4.50
   3   4  -2   36.60    4.60
   3   4  -2   33.20    4.10
  -3  -4   2   36.20    3.70
  -3  -4   2   51.89    5.00
  -3  -4   2   45.30    4.50
  -3  -4   2   49.10    4.80
  -3  -4   2   31.70    3.80
   2   4  -2    0.40    1.00
   2   4  -2   -0.10    0.70
   2   4  -2   -0.20    1.30
   2   4  -2    1.40    0.90
   2   4  -2    0.30    1.10
   2   4  -2   -0.70    1.10
   2   4  -2   -0.70    0.70
   2   4  -2   -0.70    0.90
  -2  -4   2    0.20    0.70
  -2  -4   2    0.30    1.20
  -2  -4   2    0.10    1.00
  -2  -4   2   -0.10    0.80
  -2  -4   2   -1.30    0.60
  -2  -4   2    0.50    0.80
   1   4  -2  415.76   25.90
   1   4  -2  407.66   26.10
   1   4  -2  433.46   26.30
   1   4  -2  415.16   26.30
   1   4  -2  416.16   26.10
   1   4  -2  434.56   26.40
   1   4  -2  401.96   25.70
  -1  -4   2  430.46   26.40
  -1  -4   2  407.86   25.90
  -1  -4   2  417.66   26.10
  -1  -4   2  419.66   26.40
  -1  -4   2  438.26   26.30
   0   4  -2    5.20    1.20
   0   4  -2    5.20    1.20
   0   4  -2    3.50    1.20
   0   4  -2    3.30    1.30
   0   4  -2    4.40    1.10
   0   4  -2    6.60    1.30
   0   4  -2    5.80    1.20
   0  -4   2    5.50    1.10
   0  -4   2    3.40    1.40
   0  -4   2    3.50    1.30
   0  -4   2    5.30    1.20
   0  -4   2    4.30    1.40
  -1   4  -2   15.20    2.10
  -1   4  -2   15.50    2.20
  -1   4  -2   15.10    2.10
  -1   4  -2   15.30    2.10
  -1   4  -2   13.10    2.10
  -1   4  -2   16.20    2.30
  -1   4  -2   13.90    1.60
   1  -4   2   13.80    1.80
   1  -4   2   12.60    2.10
   1  -4   2   15.90    2.40
   1  -4   2   12.70    2.10
   1  -4   2   14.00    2.30
   1  -4   2   15.60    2.60
   1  -4   2   13.40    2.20
  -2   4  -2    6.50    1.80
  -2   4  -2    4.50    1.40
  -2   4  -2    5.00    1.00
  -2   4  -2    3.70    1.20
  -2   4  -2    5.10    1.50
  -2   4  -2    6.10    1.80
  -2   4  -2    5.90    1.60
  -2   4  -2    5.40    1.50
   2  -4   2    3.30    1.50
   2  -4   2    4.10    1.90
   2  -4   2    4.10    1.50
   2  -4   2    3.60    0.90
   2  -4   2    2.60    1.30
   2  -4   2    4.90    1.50
   2  -4   2    6.40    1.70
  -3   4  -2  293.47   19.20
  -3   4  -2  308.37   19.30
  -3   4  -2  253.27   17.90
  -3   4  -2  284.77   18.60
  -3   4  -2  294.77   19.20
  -3   4  -2  294.47   18.80
   3  -4   2  318.37   19.80
   3  -4   2  278.97   18.80
   3  -4   2  279.27   18.70
   3  -4   2  282.77   18.10
   3  -4   2  300.67   19.90
   3  -4   2  292.77   19.20
   3  -4   2  291.57   19.20
  -4   4  -2   30.20    4.10
  -4   4  -2   37.10    3.60
  -4   4  -2   34.40    4.50
  -4   4  -2   40.10    4.90
  -4   4  -2   37.50    4.70
  -4   4  -2   36.00    4.40
   4  -4   2   46.50    5.00
   4  -4   2   36.50    5.30
   4  -4   2   36.00    4.40
   4  -4   2   33.50    4.90
   4  -4   2   35.50    5.50
   4  -4   2   34.20    4.20
   4  -4   2   28.90    4.60
  -5   4  -2   -1.70    1.60
  -5   4  -2    1.50    1.50
  -5   4  -2    0.00    1.30
  -5   4  -2   -0.60    1.60
  -5   4  -2   -0.90    1.70
  -5   4  -2   -1.10    1.20
   5  -4   2   -1.20    1.50
   5  -4   2    1.70    1.90
   5  -4   2   -1.10    1.50
   5  -4   2   -0.60    1.50
   5  -4   2   -1.10    2.40
   5  -4   2    1.80    2.20
  -6   4  -2    2.40    2.50
  -6   4  -2    1.70    1.90
  -6   4  -2    1.90    2.20
  -6   4  -2    2.60    2.10
   6  -4   2   -2.50    2.50
   6  -4   2    4.60    2.80
   6  -4   2    0.60    2.40
   6  -4   2    1.60    2.60
  -7   4  -2   -0.90    1.70
  -7   4  -2    4.60    3.00
   7  -4   2    1.80    2.60
   7  -4   2    7.00    3.80
   7  -4   2    0.50    2.80
   7  -4   2    6.30    3.70
  -8   4  -2    3.60    3.10
  -8   4  -2   -1.80    1.70
   8  -4   2    6.70    3.80
   8  -4   2   -0.80    3.50
   8  -4   2   -2.50    3.70
  -9   4  -2    3.30    2.70
  -9   4  -2    4.30    3.00
   9  -4   2   -1.50    4.50
   9  -4   2   -1.30    4.60
 -10   4  -2   12.70    4.80
 -10   4  -2    3.50    3.20
  10  -4   2    6.10    5.80
  10  -4   2    4.60    5.50
  10  -4   2    7.30    5.80
  10   3  -2   -0.20    4.20
  10   3  -2   -2.90    3.10
 -10  -3   2   -0.70    2.40
 -10  -3   2   -2.10    3.50
   9   3  -2    9.30    5.60
   9   3  -2   10.30    4.20
   9   3  -2    9.40    5.10
  -9  -3   2    3.00    2.80
  -9  -3   2    5.90    3.80
   8   3  -2   -0.20    3.80
   8   3  -2    4.70    4.90
   8   3  -2    3.70    3.90
   8   3  -2    0.30    3.90
  -8  -3   2    3.70    2.60
  -8  -3   2    2.20    3.10
   7   3  -2   14.10    4.60
   7   3  -2   12.40    4.60
   7   3  -2   14.60    4.50
   7   3  -2   10.30    4.00
  -7  -3   2   21.00    4.10
  -7  -3   2   16.10    3.70
  -7  -3   2   13.40    3.30
  -7  -3   2   14.10    3.30
   6   3  -2   38.50    6.40
   6   3  -2   44.80    6.90
   6   3  -2   35.40    5.20
   6   3  -2   45.30    6.30
   6   3  -2   46.30    7.10
  -6  -3   2   43.10    5.40
  -6  -3   2   48.80    6.50
  -6  -3   2   46.30    5.50
  -6  -3   2   53.39    5.70
  -6  -3   2   45.80    5.80
   5   3  -2   49.10    4.90
   5   3  -2   51.69    6.00
   5   3  -2   44.40    4.90
   5   3  -2   50.19    6.90
   5   3  -2   42.80    6.20
   5   3  -2   36.90    4.90
   5   3  -2   50.89    6.40
  -5  -3   2   44.40    5.00
  -5  -3   2   41.30    5.10
  -5  -3   2   40.70    5.10
  -5  -3   2   42.90    5.60
  -5  -3   2   52.99    5.50
  -5  -3   2   35.40    4.90
   4   3  -2    3.90    2.60
   4   3  -2   -0.20    1.70
   4   3  -2   -0.10    1.60
   4   3  -2    2.70    1.40
   4   3  -2    2.60    2.10
   4   3  -2    0.20    1.50
   4   3  -2    1.90    1.60
  -4  -3   2   -1.80    1.40
  -4  -3   2    3.90    1.40
  -4  -3   2    3.10    1.40
  -4  -3   2    3.30    1.50
  -4  -3   2   -0.70    1.40
  -4  -3   2    2.90    1.90
   3   3  -2  370.46   24.00
   3   3  -2  362.16   23.50
   3   3  -2  354.46   23.70
   3   3  -2  367.06   24.30
   3   3  -2  376.56   24.30
   3   3  -2  376.56   24.00
   3   3  -2  362.46   23.50
  -3  -3   2  413.66   24.00
  -3  -3   2  398.26   23.90
  -3  -3   2  355.46   24.00
  -3  -3   2  373.06   23.30
  -3  -3   2  388.36   23.60
  -3  -3   2  359.26   23.70
   2   3  -2   34.80    3.70
   2   3  -2   31.30    3.50
   2   3  -2   40.50    4.10
   2   3  -2   39.70    3.40
   2   3  -2   35.70    3.60
   2   3  -2   35.50    3.10
   2   3  -2   36.30    3.10
  -2  -3   2   32.50    2.90
  -2  -3   2   36.00    3.70
  -2  -3   2   31.50    3.50
  -2  -3   2   35.80    3.70
  -2  -3   2   32.90    3.60
   1   3  -2  105.79    7.30
   1   3  -2  104.99    7.20
   1   3  -2  104.99    7.30
   1   3  -2  105.59    7.30
   1   3  -2   99.99    7.20
   1   3  -2  103.89    7.20
   1   3  -2  105.19    7.20
  -1  -3   2  110.89    7.40
  -1  -3   2  100.09    7.30
  -1  -3   2  109.89    7.40
  -1  -3   2  107.89    7.20
   0   3  -2   30.20    2.60
   0   3  -2   26.80    2.40
   0   3  -2   29.70    3.00
   0   3  -2   31.70    2.90
   0   3  -2   33.80    3.20
   0   3  -2   28.20    2.50
   0   3  -2   26.30    2.70
   0  -3   2   33.20    2.80
   0  -3   2   31.00    3.20
   0  -3   2   26.60    2.80
   0  -3   2   28.00    2.90
  -1   3  -2   29.10    3.20
  -1   3  -2   38.30    3.70
  -1   3  -2   35.30    3.10
  -1   3  -2   34.20    3.00
  -1   3  -2   34.80    3.40
  -1   3  -2   33.50    3.50
   1  -3   2   30.00    3.30
   1  -3   2   35.20    3.70
   1  -3   2   35.50    3.10
   1  -3   2   32.90    3.50
   1  -3   2   35.50    3.60
   1  -3   2   37.90    3.10
  -2   3  -2  487.75   30.60
  -2   3  -2  444.16   30.40
  -2   3  -2  507.05   30.60
  -2   3  -2  461.55   30.50
  -2   3  -2  493.95   30.50
  -2   3  -2  502.95   30.40
  -2   3  -2  498.35   30.00
   2  -3   2  492.75   30.90
   2  -3   2  506.35   30.80
   2  -3   2  529.95   30.70
   2  -3   2  465.15   30.10
   2  -3   2  486.65   30.60
   2  -3   2  459.85   30.10
  -3   3  -2  270.97   18.10
  -3   3  -2  302.97   19.30
  -3   3  -2  297.47   18.70
  -3   3  -2  285.77   18.90
  -3   3  -2  324.47   19.40
  -3   3  -2  321.57   19.40
   3  -3   2  317.17   19.60
   3  -3   2  257.67   18.40
   3  -3   2  276.97   19.50
   3  -3   2  292.87   19.50
   3  -3   2  274.77   19.40
   3  -3   2  283.57   18.50
  -4   3  -2    1.10    1.80
  -4   3  -2    3.50    2.10
  -4   3  -2    3.20    1.70
  -4   3  -2    3.30    1.20
  -4   3  -2    5.20    1.80
  -4   3  -2    0.80    1.20
   4  -3   2    2.10    1.80
   4  -3   2    5.60    2.20
   4  -3   2    1.70    2.10
   4  -3   2    2.00    1.40
   4  -3   2    5.40    1.60
   4  -3   2    2.60    2.40
   4  -3   2    1.00    1.70
  -5   3  -2    4.00    1.80
  -5   3  -2    3.70    1.50
  -5   3  -2    4.70    2.40
  -5   3  -2    2.40    2.10
  -5   3  -2    2.00    2.00
  -5   3  -2    0.20    1.40
   5  -3   2    5.40    3.10
   5  -3   2    2.80    2.40
   5  -3   2    1.80    1.80
   5  -3   2    4.90    2.40
   5  -3   2    2.50    2.60
  -6   3  -2   -0.50    1.90
  -6   3  -2   -2.50    2.10
  -6   3  -2   -2.20    1.20
  -6   3  -2   -2.70    1.70
  -6   3  -2    0.20    1.90
   6  -3   2   -1.40    2.20
   6  -3   2   -3.40    2.50
   6  -3   2   -3.20    2.40
   6  -3   2   -5.00    2.30
   6  -3   2    1.60    2.20
  -7   3  -2    0.50    1.80
  -7   3  -2   -0.50    1.60
   7  -3   2   -2.70    2.50
   7  -3   2    3.20    3.50
   7  -3   2   -2.40    3.00
   7  -3   2   -5.70    1.50
  -8   3  -2    0.00    3.10
  -8   3  -2    5.80    3.20
   8  -3   2    0.10    3.20
   8  -3   2    1.00    4.00
   8  -3   2    0.80    2.80
  -9   3  -2   -0.70    3.20
  -9   3  -2    2.50    2.50
   9  -3   2    4.80    5.20
   9  -3   2    4.50    3.90
   9  -3   2   -2.30    3.10
 -10   3  -2    0.10    3.90
 -10   3  -2   -0.20    3.40
  10  -3   2    0.40    5.20
  10  -3   2    6.10    4.70
  10  -3   2    4.50    4.60
  10   2  -2   -1.90    4.00
  10   2  -2    2.90    5.50
  10   2  -2    0.80    5.50
 -10  -2   2    1.60    2.60
 -10  -2   2    0.20    2.50
   9   2  -2   12.60    5.60
   9   2  -2    6.60    5.80
   9   2  -2   -1.20    4.40
  -9  -2   2    5.50    3.00
  -9  -2   2    1.10    3.30
   8   2  -2   -0.40    2.30
   8   2  -2   -2.40    2.60
   8   2  -2    0.60    4.30
  -8  -2   2   -1.90    2.10
  -8  -2   2    6.00    3.20
   7   2  -2   12.20    4.20
   7   2  -2   12.90    4.30
   7   2  -2    6.60    3.50
   7   2  -2   -1.40    3.10
  -7  -2   2    5.20    2.60
  -7  -2   2    1.40    2.30
  -7  -2   2    1.90    2.20
  -7  -2   2    4.80    2.40
   6   2  -2   -2.90    1.60
   6   2  -2   -1.50    1.90
   6   2  -2    0.10    1.90
   6   2  -2   -0.30    2.20
   6   2  -2    2.80    2.70
  -6  -2   2   -0.90    1.40
  -6  -2   2    1.30    1.80
  -6  -2   2    1.60    1.70
  -6  -2   2   -0.30    1.80
  -6  -2   2    1.30    2.00
   5   2  -2   35.20    4.90
   5   2  -2   40.50    5.90
   5   2  -2   49.50    4.70
   5   2  -2   44.10    6.10
   5   2  -2   39.90    4.20
   5   2  -2   41.40    5.40
   5   2  -2   33.60    5.60
  -5  -2   2   43.50    4.40
  -5  -2   2   43.30    5.40
  -5  -2   2   42.40    5.00
  -5  -2   2   42.40    4.90
  -5  -2   2   42.30    4.80
  -5  -2   2   36.40    4.70
   4   2  -2   43.30    4.80
   4   2  -2   41.60    3.80
   4   2  -2   42.30    5.40
   4   2  -2   47.30    3.90
   4   2  -2   42.00    4.90
   4   2  -2   40.90    5.20
   4   2  -2   43.60    5.50
  -4  -2   2   50.09    5.00
  -4  -2   2   42.50    5.00
  -4  -2   2   43.50    4.70
  -4  -2   2   40.60    3.80
  -4  -2   2   47.40    4.70
   3   2  -2  880.51   53.39
   3   2  -2  850.11   53.19
   3   2  -2  863.01   53.89
   3   2  -2  875.81   54.29
   3   2  -2  869.11   54.09
   3   2  -2  879.71   54.19
   3   2  -2  860.31   53.69
  -3  -2   2  916.71   54.09
  -3  -2   2  918.61   53.49
  -3  -2   2  840.62   53.69
  -3  -2   2  883.81   53.79
  -3  -2   2  893.31   53.59
   2   2  -2 2710.23  166.68
   2   2  -2 2813.92  166.88
   2   2  -2 2700.13  166.88
   2   2  -2 2767.32  166.88
   2   2  -2 2808.62  166.38
   2   2  -2 2812.42  166.98
  -2  -2   2 2595.84  166.88
  -2  -2   2 2919.41  166.88
  -2  -2   2 2799.92  166.88
  -2  -2   2 2764.72  166.48
  -2  -2   2 2872.81  166.88
   1   2  -2   57.99    4.50
   1   2  -2   58.49    4.50
   1   2  -2   62.59    4.60
   1   2  -2   57.49    4.40
   1   2  -2   63.19    4.50
   1   2  -2   63.79    4.40
  -1  -2   2   70.09    4.70
  -1  -2   2   59.79    4.60
  -1  -2   2   58.59    4.50
  -1  -2   2   72.59    4.70
   0   2  -2 1390.16   85.09
   0   2  -2 1357.96   85.19
   0   2  -2 1388.96   85.19
   0   2  -2 1379.96   85.09
   0   2  -2 1420.26   85.09
   0   2  -2 1525.85   85.09
   0  -2   2 1471.15   85.19
   0  -2   2 1426.86   84.99
   0  -2   2 1435.16   85.19
   0  -2   2 1355.26   84.99
  -1   2  -2  356.86   22.80
  -1   2  -2  366.06   22.80
  -1   2  -2  359.86   22.90
  -1   2  -2  343.67   22.70
  -1   2  -2  360.66   22.80
  -1   2  -2  367.86   22.90
   1  -2   2  350.86   22.80
   1  -2   2  402.56   23.00
   1  -2   2  375.66   22.40
   1  -2   2  369.86   22.90
   1  -2   2  364.16   22.80
  -2   2  -2  138.39    9.80
  -2   2  -2  146.09    9.40
  -2   2  -2  146.49    9.90
  -2   2  -2  139.19    9.70
  -2   2  -2  140.39    9.80
  -2   2  -2  139.39    9.70
   2  -2   2  129.39    9.10
   2  -2   2  142.19    9.90
   2  -2   2  143.69    9.90
   2  -2   2  139.29    9.80
   2  -2   2  147.39   10.00
  -3   2  -2   75.79    6.10
  -3   2  -2   77.29    5.90
  -3   2  -2   80.09    6.30
  -3   2  -2   80.89    6.50
  -3   2  -2   75.49    5.40
  -3   2  -2   82.49    6.50
   3  -2   2   73.39    6.60
   3  -2   2   70.59    5.70
   3  -2   2   76.69    6.50
   3  -2   2   73.59    5.40
   3  -2   2   81.49    6.30
   3  -2   2   70.49    6.30
   3  -2   2   73.89    6.40
  -4   2  -2  166.58   11.40
  -4   2  -2  161.28   11.70
  -4   2  -2  149.09   10.50
  -4   2  -2  176.48   12.00
  -4   2  -2  168.18   12.00
  -4   2  -2  179.28   12.00
  -4   2  -2  180.78   11.00
   4  -2   2  160.98   12.20
   4  -2   2  172.48   12.40
   4  -2   2  141.39   10.50
   4  -2   2  137.49   10.50
   4  -2   2  151.98   12.20
   4  -2   2  153.18   11.80
   4  -2   2  169.28   11.80
  -5   2  -2   27.10    4.50
  -5   2  -2   31.80    4.80
  -5   2  -2   31.50    4.70
  -5   2  -2   32.00    4.70
  -5   2  -2   29.90    3.80
  -5   2  -2   41.60    4.80
   5  -2   2   30.60    5.10
   5  -2   2   30.30    4.80
   5  -2   2   27.20    5.00
   5  -2   2   41.70    6.00
   5  -2   2   36.60    5.20
  -6   2  -2   -0.40    1.60
  -6   2  -2   -0.30    2.10
  -6   2  -2    2.10    2.30
  -6   2  -2    2.50    2.10
  -6   2  -2    1.60    2.20
  -6   2  -2   -0.70    2.20
   6  -2   2    0.90    2.20
   6  -2   2   -3.80    2.00
   6  -2   2   -1.10    3.10
   6  -2   2    5.40    3.00
   6  -2   2   -1.70    2.60
  -7   2  -2    5.40    2.80
  -7   2  -2    5.30    2.60
   7  -2   2    4.20    4.10
   7  -2   2    8.90    3.60
   7  -2   2    7.90    3.70
  -8   2  -2   18.30    4.20
  -8   2  -2   11.40    4.10
   8  -2   2   17.70    5.60
   8  -2   2   12.90    5.50
   8  -2   2   11.90    4.60
  -9   2  -2    4.10    3.50
  -9   2  -2   12.00    4.00
   9  -2   2    5.10    5.30
   9  -2   2    1.40    3.10
   9  -2   2    1.10    3.60
 -10   2  -2    1.50    2.90
 -10   2  -2    0.30    2.70
  10  -2   2    0.00    4.50
  10  -2   2   -3.70    4.80
  10   1  -2    3.70    3.80
  10   1  -2    5.50    5.70
  10   1  -2    1.80    4.00
 -10  -1   2    5.20    3.50
 -10  -1   2    0.30    3.50
   9   1  -2   -1.60    4.50
   9   1  -2    4.40    3.80
   9   1  -2    1.20    3.30
  -9  -1   2   -0.80    1.90
  -9  -1   2    1.70    2.20
   8   1  -2   -0.50    2.40
   8   1  -2    2.90    3.30
   8   1  -2   -1.10    2.80
  -8  -1   2   -2.90    2.10
  -8  -1   2   -2.90    2.00
   7   1  -2    8.00    4.30
   7   1  -2    7.00    3.30
   7   1  -2    0.60    3.60
   7   1  -2    3.10    3.00
   7   1  -2    5.00    2.80
   7   1  -2    5.00    2.90
  -7  -1   2    1.30    2.00
  -7  -1   2    8.30    3.20
  -7  -1   2    3.00    2.60
  -7  -1   2    0.70    2.20
  -7  -1   2    4.80    2.20
   6   1  -2    3.40    2.30
   6   1  -2    3.20    2.40
   6   1  -2    0.60    2.20
   6   1  -2    3.20    2.40
   6   1  -2   -1.20    2.00
   6   1  -2    4.60    2.20
  -6  -1   2    0.00    1.40
  -6  -1   2   -0.40    1.80
  -6  -1   2    0.30    1.60
  -6  -1   2    2.20    1.90
  -6  -1   2    2.40    1.90
   5   1  -2   21.40    4.10
   5   1  -2   18.40    4.20
   5   1  -2   16.30    2.50
   5   1  -2   18.40    3.90
   5   1  -2   23.50    3.50
   5   1  -2   23.80    3.70
   5   1  -2   21.20    2.80
   5   1  -2   12.60    3.20
  -5  -1   2   17.90    3.20
  -5  -1   2   20.50    3.30
  -5  -1   2   20.40    3.20
  -5  -1   2   21.20    3.10
  -5  -1   2   12.60    2.30
  -5  -1   2   16.20    3.40
  -5  -1   2   16.90    2.40
   4   1  -2  111.99    8.90
   4   1  -2  123.99    8.80
   4   1  -2  109.59    8.70
   4   1  -2  110.49    7.80
   4   1  -2  119.29    8.50
   4   1  -2  117.09    9.30
   4   1  -2  130.19    9.40
   4   1  -2  114.19    9.30
  -4  -1   2  119.09    8.60
  -4  -1   2  116.29    8.20
  -4  -1   2  111.39    8.60
  -4  -1   2  117.49    8.70
  -4  -1   2  110.99    8.60
   3   1  -2  145.69   10.40
   3   1  -2  151.38   10.70
   3   1  -2  145.19    9.50
   3   1  -2  149.29   10.70
   3   1  -2  145.79   10.60
   3   1  -2  154.78   10.50
   3   1  -2  156.78   10.80
   3   1  -2  147.49   10.10
  -3  -1   2  157.68   10.50
  -3  -1   2  152.58   10.40
  -3  -1   2  162.08   10.30
  -3  -1   2  151.68   10.40
  -3  -1   2  146.79    9.80
   2   1  -2  100.49    7.20
   2   1  -2  105.39    6.40
   2   1  -2  104.09    7.30
   2   1  -2  102.89    7.20
   2   1  -2   97.29    7.10
   2   1  -2  101.59    6.80
   2   1  -2   98.39    7.10
   2   1  -2  103.69    7.20
  -2  -1   2   94.59    7.10
  -2  -1   2  104.69    6.80
  -2  -1   2   95.89    7.10
  -2  -1   2  104.49    7.10
   1   1  -2    9.50    1.30
   1   1  -2    8.10    1.30
   1   1  -2    6.10    1.30
   1   1  -2    8.70    1.00
   1   1  -2    7.60    1.30
   1   1  -2    9.00    1.30
  -1  -1   2    5.80    1.10
  -1  -1   2    5.90    1.20
  -1  -1   2    6.10    1.30
   0   1  -2   65.69    4.70
   0   1  -2   66.29    4.70
   0  -1   2   68.69    4.50
  -1   1  -2   24.80    2.60
  -1   1  -2   23.80    2.70
  -1   1  -2   22.80    2.70
  -1   1  -2   28.10    2.90
  -1   1  -2   19.80    2.50
  -1   1  -2   28.00    2.80
   1  -1   2   26.20    2.70
   1  -1   2   28.10    2.90
   1  -1   2   29.10    2.40
   1  -1   2   26.10    2.80
   1  -1   2   24.60    1.90
  -2   1  -2 1949.80  115.29
  -2   1  -2 1968.30  115.39
  -2   1  -2 1927.01  115.19
  -2   1  -2 1883.71  114.69
  -2   1  -2 1898.01  115.09
   2  -1   2 1903.41  115.19
   2  -1   2 1765.22  114.09
   2  -1   2 1930.91  115.39
   2  -1   2 1932.11  115.39
   2  -1   2 1917.61  115.19
   2  -1   2 1929.11  114.89
  -3   1  -2   15.90    2.80
  -3   1  -2   12.20    2.30
  -3   1  -2   13.10    2.10
  -3   1  -2   13.50    2.60
  -3   1  -2   15.20    2.10
  -3   1  -2   10.40    2.20
  -3   1  -2   11.70    1.40
   3  -1   2   11.70    2.40
   3  -1   2   17.20    3.20
   3  -1   2   15.10    2.50
   3  -1   2   14.50    3.00
   3  -1   2   13.20    1.50
   3  -1   2   16.50    2.90
  -4   1  -2   79.59    6.90
  -4   1  -2   82.59    6.40
  -4   1  -2   77.99    5.40
  -4   1  -2   69.89    6.00
  -4   1  -2   91.79    7.20
  -4   1  -2   78.79    6.70
  -4   1  -2   81.59    7.00
   4  -1   2   85.89    6.60
   4  -1   2   68.19    5.30
   4  -1   2   69.09    7.50
   4  -1   2   77.49    7.60
   4  -1   2   85.59    7.40
   4  -1   2   81.09    8.30
   4  -1   2   66.19    6.40
  -5   1  -2   24.20    4.00
  -5   1  -2   31.10    4.60
  -5   1  -2   33.80    5.00
  -5   1  -2   23.10    4.10
  -5   1  -2   32.90    4.70
  -5   1  -2   35.50    4.20
   5  -1   2   32.00    4.80
   5  -1   2   27.30    4.40
   5  -1   2   24.40    4.80
   5  -1   2   30.30    5.30
   5  -1   2   22.10    4.50
  -6   1  -2    4.60    2.70
  -6   1  -2    0.40    2.30
  -6   1  -2    4.30    2.60
  -6   1  -2    6.70    2.30
  -6   1  -2    3.50    2.10
   6  -1   2    3.50    3.40
   6  -1   2    4.30    2.50
   6  -1   2   10.90    3.70
   6  -1   2    8.70    3.40
   6  -1   2    0.60    3.10
  -7   1  -2    5.50    2.50
  -7   1  -2    6.60    3.10
  -7   1  -2    3.30    3.00
   7  -1   2    7.30    4.20
   7  -1   2    8.40    4.30
   7  -1   2   10.90    4.00
   7  -1   2    3.30    3.00
  -8   1  -2    1.80    2.60
  -8   1  -2    0.90    2.80
   8  -1   2    2.20    4.10
   8  -1   2   -0.60    2.70
   8  -1   2   -1.70    2.60
  -9   1  -2    5.40    3.90
  -9   1  -2   15.20    4.40
   9  -1   2    7.10    5.40
   9  -1   2    7.10    5.10
   9  -1   2    4.70    3.80
 -10   1  -2    0.40    2.90
 -10   1  -2   -0.50    2.70
  10  -1   2    6.60    6.20
  10  -1   2    2.90    5.30
  11   0  -2   10.90    5.50
  10   0  -2    2.30    4.10
  10   0  -2    2.60    4.20
  10   0  -2   -1.10    5.20
 -10   0   2   -0.50    2.20
 -10   0   2   -1.80    1.90
   9   0  -2   -2.80    4.00
   9   0  -2   14.40    5.90
   9   0  -2   17.40    5.50
  -9   0   2    6.00    2.90
  -9   0   2    6.30    2.80
   8   0  -2   -1.10    3.50
   8   0  -2   -0.30    2.90
   8   0  -2    2.80    3.00
   8   0  -2    4.30    3.30
  -8   0   2    1.00    2.50
  -8   0   2    0.70    1.70
  -8   0   2    1.10    2.50
   7   0  -2    4.20    2.80
   7   0  -2    8.10    3.40
   7   0  -2    3.70    2.90
   7   0  -2    1.40    2.90
   7   0  -2    0.10    3.30
  -7   0   2    1.70    2.00
  -7   0   2    2.60    2.10
  -7   0   2    0.50    2.10
  -7   0   2    5.50    2.80
  -7   0   2    3.60    2.00
   6   0  -2    1.70    1.90
   6   0  -2    1.40    2.30
   6   0  -2    7.20    3.60
   6   0  -2    7.30    2.40
   6   0  -2    9.60    2.90
   6   0  -2    3.20    2.30
   6   0  -2   10.20    3.40
  -6   0   2    3.90    1.90
  -6   0   2   -0.10    1.60
  -6   0   2    4.30    1.90
  -6   0   2    1.60    2.00
  -6   0   2    4.70    2.00
   5   0  -2   65.69    4.90
   5   0  -2   64.09    6.30
   5   0  -2   60.99    4.80
   5   0  -2   55.69    6.70
   5   0  -2   59.89    6.20
   5   0  -2   65.89    7.20
   5   0  -2   61.69    5.20
   5   0  -2   62.49    7.10
   5   0  -2   45.70    6.50
  -5   0   2   58.89    4.60
  -5   0   2   54.59    5.90
  -5   0   2   56.89    5.20
  -5   0   2   46.20    4.50
  -5   0   2   61.29    6.10
  -5   0   2   60.79    6.10
  -5   0   2   46.90    5.50
   4   0  -2  181.38   11.40
   4   0  -2  176.28   12.40
   4   0  -2  166.08   12.80
   4   0  -2  186.58   13.00
   4   0  -2  173.38   12.40
   4   0  -2  197.18   13.00
   4   0  -2  184.68   13.20
   4   0  -2  176.68   11.90
  -4   0   2  184.18   12.00
  -4   0   2  171.58   12.10
  -4   0   2  169.08   11.30
  -4   0   2  173.28   12.40
  -4   0   2  181.88   12.40
  -4   0   2  172.08   12.30
   3   0  -2   62.59    5.50
   3   0  -2   66.29    5.40
   3   0  -2   64.39    5.40
   3   0  -2   65.19    4.20
   3   0  -2   59.99    5.30
   3   0  -2   62.59    4.70
   3   0  -2   68.29    5.70
   3   0  -2   63.49    5.50
  -3   0   2   66.89    5.40
  -3   0   2   69.19    5.30
  -3   0   2   61.79    4.20
  -3   0   2   69.89    5.40
  -3   0   2   58.89    4.60
  -3   0   2   68.29    5.00
   2   0  -2 1291.57   74.69
   2   0  -2 1240.08   74.69
   2   0  -2 1244.58   74.89
   2   0  -2 1278.87   74.49
   2   0  -2 1199.88   74.39
   2   0  -2 1207.38   74.39
   2   0  -2 1190.48   74.59
  -2   0   2 1238.78   74.49
  -2   0   2 1247.28   74.69
  -2   0   2 1124.69   74.59
  -2   0   2 1289.37   74.29
   1   0  -2  108.59    7.20
   1   0  -2  109.99    6.80
   1   0  -2  105.79    6.90
  -1   0   2  101.29    7.20
   0   0  -2 2263.57  129.79
   0   0  -2 2032.00  129.69
   0   0  -2 2182.08  129.99
   0   0   2 2052.29  129.69
   0   0   2 2309.87  129.89
  -1   0  -2  577.74   36.70
  -1   0  -2  610.14   37.00
  -1   0  -2  615.04   37.00
  -1   0  -2  620.94   37.00
  -1   0  -2  576.84   36.40
  -1   0  -2  593.44   36.80
   1   0   2  594.34   36.80
   1   0   2  598.44   36.60
   1   0   2  615.54   36.90
   1   0   2  605.94   36.90
  -2   0  -2  261.47   15.60
  -2   0  -2  258.07   15.30
  -2   0  -2  252.17   16.20
  -2   0  -2  247.38   15.90
  -2   0  -2  233.58   16.00
  -2   0  -2  235.48   16.00
   2   0   2  228.48   15.70
   2   0   2  236.28   16.10
   2   0   2  234.48   16.00
   2   0   2  224.48   16.00
  -3   0  -2   47.10    4.90
  -3   0  -2   49.00    3.20
  -3   0  -2   43.50    5.00
  -3   0  -2   51.89    4.20
  -3   0  -2   48.20    3.90
  -3   0  -2   43.50    4.90
  -3   0  -2   41.90    5.00
   3   0   2   42.90    4.90
   3   0   2   41.70    3.90
   3   0   2   43.30    5.10
   3   0   2   48.80    5.60
   3   0   2   50.39    5.60
  -4   0  -2   23.00    2.10
  -4   0  -2   23.30    3.80
  -4   0  -2   24.60    3.40
  -4   0  -2   25.30    3.30
  -4   0  -2   23.20    3.60
  -4   0  -2   16.90    3.30
  -4   0  -2   22.60    4.00
   4   0   2   24.20    4.20
   4   0   2   22.80    3.40
   4   0   2   22.10    4.00
   4   0   2   19.60    3.50
   4   0   2   28.60    4.40
  -5   0  -2   46.10    6.10
  -5   0  -2   57.29    6.30
  -5   0  -2   56.69    5.70
  -5   0  -2   53.09    6.20
  -5   0  -2   56.29    6.00
  -5   0  -2   46.40    5.90
   5   0   2   43.60    5.50
   5   0   2   52.19    6.80
   5   0   2   43.70    6.20
   5   0   2   53.89    7.00
   5   0   2   49.70    7.10
  -6   0  -2   88.59    7.30
  -6   0  -2   75.29    8.20
  -6   0  -2   66.29    8.50
  -6   0  -2  100.79    9.70
  -6   0  -2   69.49    8.40
   6   0   2   80.49    9.80
   6   0   2   76.69    9.30
   6   0   2   98.99    9.70
   6   0   2   83.19    9.20
   6   0   2   92.79   10.80
  -7   0  -2   14.40    3.80
  -7   0  -2   19.90    3.90
  -7   0  -2   19.20    4.40
   7   0   2   16.60    5.50
   7   0   2   16.10    4.70
   7   0   2   20.40    5.20
   7   0   2   15.30    4.50
  -8   0  -2    1.10    3.10
  -8   0  -2   -4.40    2.70
   8   0   2    2.50    4.50
   8   0   2    1.00    2.70
   8   0   2    1.80    3.00
  -9   0  -2    4.70    4.10
  -9   0  -2    5.80    4.20
   9   0   2    6.50    5.40
   9   0   2    6.50    5.00
   9   0   2    2.10    5.00
 -10   0  -2    1.40    3.30
 -10   0  -2    0.50    3.90
  10   0   2   -2.80    5.00
  10   0   2   -3.20    3.80
  11  -1  -2    3.40    4.30
  10  -1  -2   -2.00    3.00
  10  -1  -2    0.20    3.50
  10  -1  -2    2.70    5.30
 -10   1   2    0.60    3.10
 -10   1   2    1.20    3.30
   9  -1  -2    0.30    3.00
   9  -1  -2    1.40    4.40
   9  -1  -2    3.80    4.40
  -9   1   2    4.70    3.20
  -9   1   2    6.50    3.20
   8  -1  -2   -3.80    3.20
   8  -1  -2    4.20    4.00
   8  -1  -2   -2.40    2.50
   8  -1  -2    1.00    2.70
  -8   1   2   -2.10    1.50
  -8   1   2   -1.30    2.10
  -8   1   2   -1.30    1.40
   7  -1  -2   81.69   10.40
   7  -1  -2   82.19    9.10
   7  -1  -2   86.79   10.50
   7  -1  -2  113.29   12.30
   7  -1  -2  113.49    9.00
   7  -1  -2   89.99   10.60
  -7   1   2  101.79    8.70
  -7   1   2   96.99    8.50
  -7   1   2   95.99    8.70
  -7   1   2  106.69    8.80
  -7   1   2   89.49    8.30
   6  -1  -2    0.70    1.90
   6  -1  -2   -2.30    1.60
   6  -1  -2   -0.30    2.50
   6  -1  -2   -0.30    2.10
   6  -1  -2    0.50    2.50
   6  -1  -2   -3.80    2.20
  -6   1   2    4.20    2.10
  -6   1   2    0.70    1.90
  -6   1   2   -0.30    1.70
  -6   1   2    0.60    1.90
  -6   1   2    4.70    1.90
   5  -1  -2   14.90    2.50
   5  -1  -2   15.80    3.10
   5  -1  -2   21.30    4.50
   5  -1  -2   15.00    3.80
   5  -1  -2   13.40    3.10
   5  -1  -2   19.60    4.10
   5  -1  -2   17.70    3.50
  -5   1   2   11.70    2.00
  -5   1   2   10.50    2.80
  -5   1   2   15.00    2.90
  -5   1   2   12.50    2.90
  -5   1   2   17.00    2.90
  -5   1   2   15.30    2.20
  -5   1   2   16.10    2.80
   4  -1  -2   51.49    5.60
   4  -1  -2   51.29    5.60
   4  -1  -2   48.10    5.30
   4  -1  -2   58.39    5.60
   4  -1  -2   57.59    4.10
   4  -1  -2   50.79    6.20
   4  -1  -2   47.00    6.00
  -4   1   2   44.60    3.70
  -4   1   2   44.70    5.00
  -4   1   2   48.20    4.90
  -4   1   2   44.80    5.10
  -4   1   2   51.69    4.50
  -4   1   2   46.70    4.20
   3  -1  -2   34.60    3.90
   3  -1  -2   34.60    4.30
   3  -1  -2   41.80    4.20
   3  -1  -2   36.50    4.10
   3  -1  -2   39.10    4.80
   3  -1  -2   36.20    3.80
   3  -1  -2   33.80    4.00
  -3   1   2   30.70    3.90
  -3   1   2   34.80    2.60
  -3   1   2   37.00    3.10
  -3   1   2   39.30    3.90
  -3   1   2   36.30    3.30
   2  -1  -2  278.27   17.70
   2  -1  -2  283.97   17.20
   2  -1  -2  271.97   17.60
   2  -1  -2  272.97   17.10
   2  -1  -2  266.27   17.30
   2  -1  -2  261.27   17.80
   2  -1  -2  268.07   17.60
  -2   1   2  284.37   17.20
  -2   1   2  256.27   17.00
  -2   1   2  275.37   16.60
  -2   1   2  286.07   17.40
   1  -1  -2   14.70    1.70
   1  -1  -2   16.30    1.50
   1  -1  -2   14.10    1.60
   1  -1  -2   14.00    2.20
   1  -1  -2   10.00    1.90
   1  -1  -2   15.30    2.00
   1  -1  -2   16.60    1.60
  -1   1   2   15.50    1.80
  -1   1   2   15.50    1.70
  -1   1   2   18.10    1.70
   0  -1  -2   96.19    6.00
   0  -1  -2   83.59    6.00
   0  -1  -2   85.39    6.30
   0   1   2   96.79    6.00
   0   1   2   79.39    6.20
  -1  -1  -2  724.93   43.20
  -1  -1  -2  710.13   42.80
  -1  -1  -2  727.23   42.50
  -1  -1  -2  695.53   43.00
  -1  -1  -2  693.83   43.10
  -1  -1  -2  699.03   42.20
  -1  -1  -2  670.23   42.50
   1   1   2  662.63   42.90
   1   1   2  697.03   43.10
   1   1   2  715.83   42.90
   1   1   2  691.93   42.80
  -2  -1  -2   19.30    1.70
  -2  -1  -2   19.40    2.40
  -2  -1  -2   22.60    3.00
  -2  -1  -2   22.80    2.40
  -2  -1  -2   21.50    3.10
  -2  -1  -2   17.40    2.90
  -2  -1  -2   13.40    2.70
   2   1   2   26.40    3.40
   2   1   2   21.30    3.10
   2   1   2   19.90    2.60
   2   1   2   19.10    3.00
   2   1   2   19.40    3.10
  -3  -1  -2    3.80    1.30
  -3  -1  -2    4.50    1.60
  -3  -1  -2    4.20    0.90
  -3  -1  -2    3.10    1.20
  -3  -1  -2    2.20    1.70
  -3  -1  -2    4.60    1.50
  -3  -1  -2    6.60    2.10
   3   1   2    2.30    1.50
   3   1   2    0.70    1.90
   3   1   2    1.50    1.50
   3   1   2    7.40    2.40
   3   1   2    3.00    1.60
  -4  -1  -2  127.59   10.50
  -4  -1  -2  135.19   10.50
  -4  -1  -2  138.09   10.00
  -4  -1  -2  129.09    8.70
  -4  -1  -2  134.49   10.40
  -4  -1  -2  136.29    8.70
  -4  -1  -2  135.79    9.70
   4   1   2  124.39    9.30
   4   1   2  142.59   10.70
   4   1   2  141.59   11.00
   4   1   2  141.99   11.10
   4   1   2  121.49   10.30
   4   1   2  134.39   10.70
  -5  -1  -2    8.40    3.00
  -5  -1  -2   11.20    2.80
  -5  -1  -2    6.40    2.80
  -5  -1  -2   13.20    2.60
  -5  -1  -2    5.10    2.70
   5   1   2    8.50    3.30
   5   1   2   11.70    3.60
   5   1   2    6.70    3.10
   5   1   2    7.90    3.10
   5   1   2   10.90    2.70
   5   1   2   18.40    3.80
  -6  -1  -2    7.80    2.90
  -6  -1  -2    6.80    2.50
  -6  -1  -2    7.00    2.70
  -6  -1  -2    6.50    2.90
  -6  -1  -2   11.50    3.30
   6   1   2    7.70    3.80
   6   1   2   10.80    3.40
   6   1   2    6.80    3.20
   6   1   2    3.60    3.30
   6   1   2    2.70    2.80
   6   1   2   11.90    4.20
  -7  -1  -2   29.00    4.70
  -7  -1  -2   41.40    6.50
  -7  -1  -2   16.50    4.20
   7   1   2   31.60    6.10
   7   1   2   50.69    7.80
   7   1   2   39.60    7.10
   7   1   2   30.10    7.10
  -8  -1  -2    3.80    3.70
  -8  -1  -2    0.00    2.60
  -8  -1  -2    2.00    2.60
   8   1   2    1.60    3.80
   8   1   2   -5.40    3.60
   8   1   2   -0.10    4.10
   8   1   2   -2.80    4.00
  -9  -1  -2   19.00    4.90
  -9  -1  -2   10.30    4.20
   9   1   2    9.70    5.30
   9   1   2   17.50    6.80
   9   1   2   11.00    4.80
 -10  -1  -2    5.60    3.80
  10   1   2   11.70    6.00
  10   1   2    1.40    4.60
  10  -2  -2    7.70    5.90
  10  -2  -2   24.70    7.10
  10  -2  -2    7.70    5.50
 -10   2   2   19.60    4.60
 -10   2   2    8.10    3.60
   9  -2  -2    6.50    4.70
   9  -2  -2    5.80    4.70
   9  -2  -2    3.30    4.90
  -9   2   2    6.60    2.70
  -9   2   2    4.30    3.20
  -9   2   2    1.10    3.10
   8  -2  -2    5.00    3.70
   8  -2  -2    2.50    4.10
   8  -2  -2    6.20    3.90
   8  -2  -2   -3.50    3.10
  -8   2   2    4.70    2.40
  -8   2   2    2.50    2.00
  -8   2   2   -2.10    2.10
   7  -2  -2   22.80    4.40
   7  -2  -2   24.60    4.50
   7  -2  -2   16.60    5.00
   7  -2  -2   34.50    6.40
   7  -2  -2   27.00    5.70
   7  -2  -2   33.70    6.00
  -7   2   2   30.00    4.60
  -7   2   2   29.50    4.70
  -7   2   2   18.60    3.80
  -7   2   2   18.00    4.00
  -7   2   2   23.30    4.30
   6  -2  -2   16.90    4.20
   6  -2  -2   21.90    4.80
   6  -2  -2   26.30    5.50
   6  -2  -2   27.60    4.60
   6  -2  -2   24.10    4.10
   6  -2  -2   24.60    4.20
  -6   2   2   19.80    3.90
  -6   2   2   21.30    3.50
  -6   2   2   17.80    3.40
  -6   2   2   17.40    3.60
  -6   2   2   28.80    4.10
   5  -2  -2   50.29    5.90
   5  -2  -2   61.19    6.70
   5  -2  -2   62.49    7.30
   5  -2  -2   49.30    6.00
   5  -2  -2   51.59    4.30
   5  -2  -2   50.29    6.70
   5  -2  -2   60.29    6.60
  -5   2   2   60.69    4.50
  -5   2   2   43.10    5.10
  -5   2   2   57.89    5.70
  -5   2   2   37.80    5.30
  -5   2   2   51.09    4.40
  -5   2   2   54.49    5.50
  -5   2   2   42.30    5.50
   4  -2  -2   -0.90    1.70
   4  -2  -2    1.60    1.30
   4  -2  -2    0.90    1.20
   4  -2  -2   -1.20    1.80
   4  -2  -2    2.30    1.50
   4  -2  -2   -1.30    1.50
   4  -2  -2   -0.20    0.90
  -4   2   2    0.10    0.90
  -4   2   2   -0.40    1.00
  -4   2   2    1.60    0.90
  -4   2   2    1.10    0.70
  -4   2   2   -0.20    1.30
  -4   2   2    0.70    1.20
   3  -2  -2   20.30    2.80
   3  -2  -2   26.10    3.10
   3  -2  -2   22.30    2.90
   3  -2  -2   18.80    3.20
   3  -2  -2   26.40    3.60
   3  -2  -2   25.20    3.40
   3  -2  -2   31.50    4.20
  -3   2   2   20.30    2.60
  -3   2   2   22.10    2.70
  -3   2   2   21.80    2.50
  -3   2   2   22.60    2.00
  -3   2   2   23.70    3.00
   2  -2  -2  308.67   20.70
   2  -2  -2  342.07   21.00
   2  -2  -2  309.57   20.00
   2  -2  -2  325.37   20.30
   2  -2  -2  332.77   21.20
   2  -2  -2  314.77   20.90
   2  -2  -2  342.07   20.50
  -2   2   2  306.47   20.40
  -2   2   2  330.87   20.30
  -2   2   2  351.26   20.40
  -2   2   2  308.97   19.90
   1  -2  -2  577.04   33.60
   1  -2  -2  561.64   34.70
   1  -2  -2  567.04   34.10
   1  -2  -2  573.64   34.70
   1  -2  -2  543.15   34.30
   1  -2  -2  515.95   34.60
   1  -2  -2  611.34   34.40
  -1   2   2  555.74   34.10
  -1   2   2  549.95   34.30
  -1   2   2  564.14   34.30
  -1   2   2  528.15   34.30
   0  -2  -2 2038.90  121.29
   0  -2  -2 2028.00  120.79
   0  -2  -2 2031.50  121.29
   0  -2  -2 1987.60  120.99
   0  -2  -2 1964.90  120.99
   0  -2  -2 2041.10  120.69
   0  -2  -2 1994.90  120.99
   0  -2  -2 2018.10  120.99
   0   2   2 1973.50  121.19
   0   2   2 1920.81  120.99
   0   2   2 2037.70  121.19
   0   2   2 2125.29  120.59
   0   2   2 1976.30  120.99
  -1  -2  -2  438.06   27.10
  -1  -2  -2  428.26   27.60
  -1  -2  -2  433.86   27.40
  -1  -2  -2  451.55   27.50
  -1  -2  -2  462.95   27.80
  -1  -2  -2  454.75   27.00
  -1  -2  -2  441.56   27.10
  -1  -2  -2  417.56   27.70
   1   2   2  441.16   27.60
   1   2   2  426.86   27.70
   1   2   2  392.76   27.60
   1   2   2  436.16   27.30
   1   2   2  447.56   27.40
  -2  -2  -2  375.06   22.70
  -2  -2  -2  382.06   23.10
  -2  -2  -2  347.87   23.80
  -2  -2  -2  377.46   22.70
  -2  -2  -2  392.16   23.70
  -2  -2  -2  367.26   23.10
  -2  -2  -2  347.87   23.80
   2   2   2  357.66   22.90
   2   2   2  349.27   23.80
   2   2   2  360.66   23.70
   2   2   2  360.36   23.90
   2   2   2  363.56   23.70
   2   2   2  361.66   23.90
  -3  -2  -2    0.30    0.80
  -3  -2  -2    2.10    1.30
  -3  -2  -2    0.80    1.20
  -3  -2  -2    0.50    0.80
  -3  -2  -2    0.00    1.40
  -3  -2  -2    1.90    1.50
  -3  -2  -2   -1.20    0.90
   3   2   2   -0.50    1.10
   3   2   2   -0.60    1.30
   3   2   2    0.40    1.90
   3   2   2   -2.50    1.50
   3   2   2   -0.40    1.70
   3   2   2   -0.30    1.20
  -4  -2  -2    3.80    1.20
  -4  -2  -2    2.20    2.10
  -4  -2  -2    4.10    2.10
  -4  -2  -2    4.50    1.40
  -4  -2  -2    6.10    1.90
  -4  -2  -2    2.40    1.70
  -4  -2  -2    3.00    1.70
   4   2   2    3.60    2.20
   4   2   2    3.20    2.10
   4   2   2    1.30    2.00
   4   2   2    5.00    2.10
   4   2   2    6.30    2.70
   4   2   2    3.70    2.20
  -5  -2  -2   68.99    7.80
  -5  -2  -2   59.59    7.50
  -5  -2  -2   73.09    7.20
  -5  -2  -2   81.39    6.90
  -5  -2  -2   61.29    7.80
   5   2   2   78.99    8.60
   5   2   2   85.59    8.80
   5   2   2   59.59    8.20
   5   2   2   73.59    8.10
   5   2   2   73.09    8.20
   5   2   2   68.79    8.90
  -6  -2  -2    8.20    3.30
  -6  -2  -2    5.70    3.10
  -6  -2  -2    5.60    3.20
  -6  -2  -2    9.70    2.90
  -6  -2  -2    7.60    2.90
   6   2   2    6.80    3.40
   6   2   2    5.80    3.50
   6   2   2    2.10    3.40
   6   2   2    6.10    3.80
   6   2   2   12.30    4.50
   6   2   2   11.90    4.00
  -7  -2  -2   14.20    4.00
  -7  -2  -2   17.60    4.00
  -7  -2  -2   14.10    4.50
   7   2   2   15.30    4.90
   7   2   2   13.60    5.00
   7   2   2   18.70    5.20
   7   2   2   17.20    5.30
  -8  -2  -2    5.50    2.90
  -8  -2  -2    1.50    3.40
  -8  -2  -2    0.10    2.80
   8   2   2    8.00    5.20
   8   2   2    0.90    2.90
   8   2   2    4.00    4.30
   8   2   2   -0.40    4.40
  -9  -2  -2    7.20    3.80
  -9  -2  -2    7.20    4.30
   9   2   2    6.60    4.80
   9   2   2   12.30    5.70
   9   2   2    9.30    5.20
 -10  -2  -2    0.30    3.90
  10   2   2    1.10    6.70
  10   2   2    3.50    7.50
  10  -3  -2   23.40    7.00
  10  -3  -2   25.80    7.20
  10  -3  -2   23.40    7.10
 -10   3   2   15.60    4.70
   9  -3  -2   13.20    5.30
   9  -3  -2   24.50    6.30
   9  -3  -2   14.50    5.40
   9  -3  -2   22.10    6.40
  -9   3   2   19.80    4.80
  -9   3   2   21.20    4.70
  -9   3   2   25.60    5.30
   8  -3  -2    1.60    3.40
   8  -3  -2    0.40    2.60
   8  -3  -2    2.20    3.70
   8  -3  -2   -4.70    3.00
  -8   3   2    3.30    2.70
  -8   3   2    1.30    1.90
  -8   3   2   -3.00    2.10
   7  -3  -2   -0.60    3.40
   7  -3  -2    0.80    3.00
   7  -3  -2   -0.30    1.60
   7  -3  -2   -4.00    2.00
   7  -3  -2    1.80    2.30
   7  -3  -2   -0.90    3.10
  -7   3   2    0.00    2.50
  -7   3   2    2.70    1.80
  -7   3   2    0.90    2.30
  -7   3   2    0.30    1.60
  -7   3   2    0.50    2.00
   6  -3  -2    1.60    2.30
   6  -3  -2    2.40    3.20
   6  -3  -2    1.40    3.00
   6  -3  -2    6.40    3.20
   6  -3  -2    0.80    2.10
   6  -3  -2    2.10    2.60
  -6   3   2    3.50    2.20
  -6   3   2    1.60    1.90
  -6   3   2   -0.50    1.20
  -6   3   2    0.50    1.90
  -6   3   2    1.20    1.90
   5  -3  -2   33.10    5.40
   5  -3  -2   38.50    5.20
   5  -3  -2   36.20    6.00
   5  -3  -2   33.20    4.80
   5  -3  -2   28.70    4.30
   5  -3  -2   27.90    4.50
   5  -3  -2   36.30    4.40
  -5   3   2   35.70    4.30
  -5   3   2   29.70    3.50
  -5   3   2   34.90    3.70
  -5   3   2   24.30    4.30
  -5   3   2   35.80    4.50
  -5   3   2   42.60    4.60
   4  -3  -2    3.00    1.70
   4  -3  -2    0.70    1.20
   4  -3  -2   -0.50    1.40
   4  -3  -2    1.10    2.20
   4  -3  -2   -0.70    1.30
   4  -3  -2   -2.40    1.50
   4  -3  -2    0.90    1.80
  -4   3   2    0.70    0.80
  -4   3   2    0.80    0.90
  -4   3   2   -0.40    0.80
  -4   3   2    0.00    0.90
  -4   3   2   -0.20    1.00
   3  -3  -2    5.70    1.90
   3  -3  -2    6.60    1.60
   3  -3  -2    7.50    1.60
   3  -3  -2    6.00    2.10
   3  -3  -2    5.90    1.90
   3  -3  -2    6.70    1.60
   3  -3  -2    7.30    2.20
  -3   3   2    6.40    1.60
  -3   3   2    7.80    1.60
  -3   3   2    7.70    1.40
  -3   3   2    7.70    1.30
  -3   3   2    4.30    1.30
   2  -3  -2   82.99    5.90
   2  -3  -2   74.39    6.50
   2  -3  -2   67.99    6.40
   2  -3  -2   74.49    6.30
   2  -3  -2   78.99    6.10
   2  -3  -2   86.89    5.80
   2  -3  -2   73.39    5.10
  -2   3   2   74.39    5.70
  -2   3   2   71.49    5.50
  -2   3   2   83.29    5.60
  -2   3   2   85.79    5.90
   1  -3  -2   16.50    2.20
   1  -3  -2   18.90    2.80
   1  -3  -2   11.90    1.90
   1  -3  -2    8.60    2.10
   1  -3  -2   16.40    2.50
   1  -3  -2   16.30    1.90
  -1   3   2   14.70    1.90
  -1   3   2    8.30    1.90
  -1   3   2   15.10    2.10
  -1   3   2   13.20    1.00
  -1   3   2   13.30    2.00
   0  -3  -2  343.27   20.90
   0  -3  -2  331.57   21.20
   0  -3  -2  355.46   21.60
   0  -3  -2  326.27   21.20
   0  -3  -2  289.27   20.80
   0  -3  -2  340.07   21.00
   0  -3  -2  344.27   21.30
   0   3   2  347.97   21.30
   0   3   2  315.67   21.00
   0   3   2  342.27   20.60
   0   3   2  315.57   21.30
   0   3   2  347.37   21.50
  -1  -3  -2  175.08   11.70
  -1  -3  -2  167.08   12.40
  -1  -3  -2  175.28   11.80
  -1  -3  -2  179.28   12.50
  -1  -3  -2  174.68   11.60
  -1  -3  -2  172.68   11.70
  -1  -3  -2  177.48   12.10
   1   3   2  170.28   11.80
   1   3   2  171.68   12.40
   1   3   2  188.68   12.50
   1   3   2  184.88   11.90
   1   3   2  171.38   12.20
  -2  -3  -2   12.20    2.60
  -2  -3  -2   14.90    2.20
  -2  -3  -2   15.90    3.10
  -2  -3  -2   15.30    2.50
  -2  -3  -2   11.00    2.50
  -2  -3  -2   12.50    2.00
  -2  -3  -2   14.50    2.20
   2   3   2   19.90    3.10
   2   3   2   14.20    2.70
   2   3   2   14.50    2.00
   2   3   2   12.10    2.80
   2   3   2   23.70    3.70
   2   3   2   16.00    2.90
  -3  -3  -2   29.00    3.50
  -3  -3  -2   22.70    2.70
  -3  -3  -2   24.80    3.20
  -3  -3  -2   20.50    2.60
  -3  -3  -2   15.70    3.40
  -3  -3  -2   17.20    3.40
  -3  -3  -2   17.50    3.30
   3   3   2   21.00    3.10
   3   3   2   13.20    3.50
   3   3   2   28.80    4.30
   3   3   2   18.20    3.60
   3   3   2   18.30    3.80
   3   3   2   22.60    4.00
  -4  -3  -2    5.80    1.90
  -4  -3  -2    5.70    2.50
  -4  -3  -2    5.60    2.60
  -4  -3  -2    0.90    1.30
  -4  -3  -2    5.20    2.60
  -4  -3  -2    3.60    1.50
  -4  -3  -2    7.50    1.80
   4   3   2    4.00    2.50
   4   3   2    3.90    2.40
   4   3   2    2.10    2.50
   4   3   2    7.50    3.00
   4   3   2    7.00    2.80
   4   3   2    5.00    2.10
  -5  -3  -2   22.40    4.00
  -5  -3  -2   18.50    4.40
  -5  -3  -2   22.00    4.20
  -5  -3  -2   23.60    4.70
  -5  -3  -2   24.40    4.00
  -5  -3  -2   22.20    4.50
   5   3   2   29.60    5.60
   5   3   2   23.10    4.40
   5   3   2   19.40    4.60
   5   3   2   22.30    4.90
   5   3   2   26.10    5.30
   5   3   2   22.60    4.50
  -6  -3  -2    0.70    2.30
  -6  -3  -2    0.80    2.80
  -6  -3  -2    0.90    1.70
  -6  -3  -2   -1.60    2.40
  -6  -3  -2   -2.20    2.10
   6   3   2   -1.30    2.10
   6   3   2   -0.10    2.80
   6   3   2    1.60    3.20
   6   3   2   -6.00    2.70
   6   3   2   -2.90    2.40
   6   3   2   -0.10    3.30
  -7  -3  -2    3.10    2.30
  -7  -3  -2    7.00    3.80
  -7  -3  -2   -3.00    2.40
   7   3   2    0.70    2.70
   7   3   2    0.90    2.80
   7   3   2    1.20    3.00
   7   3   2    7.40    3.70
  -8  -3  -2    0.30    3.10
  -8  -3  -2   -1.90    2.60
  -8  -3  -2    3.80    2.60
   8   3   2    3.50    3.60
   8   3   2   -0.40    3.00
   8   3   2   -3.60    4.50
   8   3   2    2.30    4.80
  -9  -3  -2    4.10    3.70
  -9  -3  -2   -0.60    2.20
   9   3   2    2.10    4.20
   9   3   2   -5.80    4.90
   9   3   2   -0.40    3.40
 -10  -3  -2    2.00    3.00
  10   3   2    0.70    6.70
  10  -4  -2   11.80    6.30
 -10   4   2    6.00    4.10
 -10   4   2   12.60    4.40
   9  -4  -2    5.80    4.60
   9  -4  -2    9.00    4.70
  -9   4   2    5.90    3.40
  -9   4   2    0.30    2.80
   8  -4  -2   21.30    5.50
   8  -4  -2   25.80    6.10
   8  -4  -2   20.50    5.30
   8  -4  -2   28.90    6.80
  -8   4   2   23.30    4.60
  -8   4   2   17.30    4.30
  -8   4   2   21.00    4.20
   7  -4  -2   28.60    5.60
   7  -4  -2   36.90    6.90
   7  -4  -2   50.09    7.80
   7  -4  -2   46.90    6.70
   7  -4  -2   39.50    6.00
   7  -4  -2   44.40    6.40
  -7   4   2   35.80    5.70
  -7   4   2   36.40    5.50
  -7   4   2   42.70    5.60
  -7   4   2   40.70    5.80
   6  -4  -2    0.70    2.30
   6  -4  -2    3.10    2.80
   6  -4  -2    0.30    2.20
   6  -4  -2    2.50    2.60
   6  -4  -2   -0.60    1.40
   6  -4  -2   -1.00    2.70
  -6   4   2    1.90    1.90
  -6   4   2   -0.10    1.30
  -6   4   2   -2.20    1.00
  -6   4   2    0.20    1.80
   5  -4  -2    3.20    2.50
   5  -4  -2    7.00    3.00
   5  -4  -2    8.60    2.60
   5  -4  -2    4.80    1.90
   5  -4  -2    9.30    3.60
   5  -4  -2   12.90    3.00
   5  -4  -2   10.80    2.90
  -5   4   2    8.10    2.50
  -5   4   2    7.20    2.20
  -5   4   2   12.80    2.30
  -5   4   2    8.40    2.00
  -5   4   2   10.50    2.40
   4  -4  -2   27.20    4.60
   4  -4  -2   34.50    5.70
   4  -4  -2   29.60    4.70
   4  -4  -2   30.90    4.70
   4  -4  -2   33.30    4.00
   4  -4  -2   33.40    4.00
   4  -4  -2   29.80    3.90
  -4   4   2   31.30    3.40
  -4   4   2   27.60    3.90
  -4   4   2   40.00    4.30
  -4   4   2   32.90    4.00
  -4   4   2   34.80    3.70
   3  -4  -2    0.90    1.30
   3  -4  -2    1.20    1.30
   3  -4  -2    3.50    2.00
   3  -4  -2    1.20    1.10
   3  -4  -2    2.00    1.40
   3  -4  -2    3.50    1.20
   3  -4  -2   -1.60    1.90
  -3   4   2    2.00    1.10
  -3   4   2    3.40    1.60
  -3   4   2    2.30    1.10
  -3   4   2    0.60    1.30
  -3   4   2    3.50    1.20
   2  -4  -2   17.10    3.00
   2  -4  -2   21.70    2.60
   2  -4  -2   19.50    1.60
   2  -4  -2   22.80    3.40
   2  -4  -2   23.30    3.10
   2  -4  -2   20.80    2.80
   2  -4  -2   22.00    3.80
  -2   4   2   24.10    2.80
  -2   4   2   33.90    3.40
  -2   4   2   20.00    2.60
  -2   4   2   24.30    2.80
   1  -4  -2  404.16   24.40
   1  -4  -2  374.86   25.00
   1  -4  -2  399.66   24.70
   1  -4  -2  400.86   25.20
   1  -4  -2  416.56   25.30
   1  -4  -2  442.06   25.00
   1  -4  -2  363.36   24.10
  -1   4   2  398.86   24.80
  -1   4   2  347.47   24.60
  -1   4   2  364.26   24.30
  -1   4   2  393.96   24.80
  -1   4   2  383.96   24.10
   0  -4  -2    1.30    1.10
   0  -4  -2   -0.20    0.80
   0  -4  -2   -1.20    0.80
   0  -4  -2   -1.30    1.20
   0  -4  -2   -0.10    1.10
   0  -4  -2   -1.00    1.10
   0   4   2   -0.20    0.80
   0   4   2   -1.70    0.90
   0   4   2   -0.60    1.10
   0   4   2    0.40    1.30
   0   4   2    0.80    0.70
  -1  -4  -2    3.60    1.30
  -1  -4  -2    6.70    1.90
  -1  -4  -2    5.70    1.70
  -1  -4  -2    6.80    1.70
  -1  -4  -2    3.70    1.60
  -1  -4  -2    5.10    1.60
   1   4   2    4.50    1.50
   1   4   2    2.10    1.20
   1   4   2    6.00    1.90
   1   4   2    4.00    1.50
   1   4   2    3.40    1.60
   1   4   2    1.50    1.30
  -2  -4  -2    3.10    1.30
  -2  -4  -2    4.50    1.60
  -2  -4  -2    6.90    2.20
  -2  -4  -2    5.30    1.70
  -2  -4  -2    5.90    1.90
  -2  -4  -2    3.10    1.30
  -2  -4  -2    3.70    1.80
   2   4   2    6.10    2.00
   2   4   2    3.90    1.70
   2   4   2    2.30    1.60
   2   4   2    7.90    2.30
   2   4   2    4.70    2.00
  -3  -4  -2    4.30    2.40
  -3  -4  -2    2.30    1.50
  -3  -4  -2    6.20    2.00
  -3  -4  -2    3.80    1.70
  -3  -4  -2    5.40    1.80
  -3  -4  -2    1.90    2.20
  -3  -4  -2    2.40    1.40
   3   4   2    0.60    2.10
   3   4   2    2.10    2.40
   3   4   2    6.00    2.20
   3   4   2    4.30    1.70
   3   4   2    1.10    2.30
   3   4   2    2.50    2.10
  -4  -4  -2   30.00    3.60
  -4  -4  -2   23.70    4.60
  -4  -4  -2   21.80    3.60
  -4  -4  -2   25.10    4.40
  -4  -4  -2   29.60    4.10
  -4  -4  -2   28.40    3.60
  -4  -4  -2   15.20    3.90
   4   4   2   29.60    5.20
   4   4   2   14.70    3.80
   4   4   2   33.80    5.20
   4   4   2   25.80    5.00
   4   4   2   23.30    4.60
   4   4   2   28.00    4.20
  -5  -4  -2   -0.90    2.40
  -5  -4  -2    7.00    3.40
  -5  -4  -2   -0.30    1.40
  -5  -4  -2   -0.20    1.70
  -5  -4  -2    0.10    1.40
  -5  -4  -2    0.40    1.50
   5   4   2    5.40    3.30
   5   4   2    3.90    2.40
   5   4   2    0.40    3.10
   5   4   2    6.30    3.20
   5   4   2    3.40    2.60
   5   4   2   -1.30    1.90
  -6  -4  -2   12.20    3.70
  -6  -4  -2   12.30    4.20
  -6  -4  -2   12.40    3.80
  -6  -4  -2   15.10    4.00
  -6  -4  -2   16.00    4.40
   6   4   2   12.90    4.60
   6   4   2   22.70    5.70
   6   4   2   14.40    4.10
   6   4   2   11.10    4.40
   6   4   2   15.00    4.70
   6   4   2   18.80    5.30
  -7  -4  -2   37.40    6.60
  -7  -4  -2   30.90    6.00
  -7  -4  -2   45.70    6.50
   7   4   2   31.60    7.10
   7   4   2   25.00    7.30
   7   4   2   27.50    6.80
  -8  -4  -2    2.00    2.90
  -8  -4  -2    3.00    3.60
  -8  -4  -2   -0.50    3.00
   8   4   2   -0.70    3.00
   8   4   2    0.30    4.70
   8   4   2   -3.00    3.50
  -9  -4  -2    4.60    3.60
  -9  -4  -2    0.70    2.50
   9   4   2    3.60    4.00
   9   4   2    6.40    6.30
   9   4   2   -1.40    3.60
  10  -5  -2   -2.00    4.20
  10  -5  -2    3.00    3.80
 -10   5   2   -3.80    2.90
 -10   5   2    4.80    3.60
   9  -5  -2    9.30    4.40
   9  -5  -2    0.60    4.40
  -9   5   2    9.10    3.40
  -9   5   2    5.00    3.60
   8  -5  -2   50.29    9.00
   8  -5  -2   46.00    7.90
  -8   5   2   34.30    5.30
  -8   5   2   29.70    5.40
  -8   5   2   29.90    5.30
   7  -5  -2   79.49   11.00
   7  -5  -2   97.69   11.80
   7  -5  -2   81.39    9.70
   7  -5  -2   99.09   10.60
  -7   5   2  116.79    9.10
  -7   5   2  111.49    8.90
  -7   5   2   82.69    9.50
  -7   5   2   88.59    9.40
   6  -5  -2    3.50    2.80
   6  -5  -2   -2.10    1.40
   6  -5  -2    0.90    2.40
   6  -5  -2   -1.90    2.00
   6  -5  -2   -2.10    1.90
   6  -5  -2    0.30    1.40
   6  -5  -2    3.50    2.80
  -6   5   2    2.60    2.30
  -6   5   2   -1.80    1.20
  -6   5   2    1.00    1.40
   5  -5  -2   92.99    7.40
   5  -5  -2   75.79    8.60
   5  -5  -2   86.39    7.20
   5  -5  -2   68.49    9.20
   5  -5  -2  100.69    8.60
   5  -5  -2   85.39    7.30
   5  -5  -2   76.99    9.10
  -5   5   2   79.09    6.70
  -5   5   2   90.19    7.30
  -5   5   2   91.19    6.90
  -5   5   2   72.69    7.00
  -5   5   2   75.69    7.10
   4  -5  -2  273.77   18.20
   4  -5  -2  255.97   17.60
   4  -5  -2  291.97   20.00
   4  -5  -2  264.37   17.60
   4  -5  -2  258.27   18.90
   4  -5  -2  272.57   19.10
   4  -5  -2  274.27   19.20
  -4   5   2  278.97   17.80
  -4   5   2  283.17   18.50
  -4   5   2  241.08   17.90
  -4   5   2  283.77   18.20
  -4   5   2  279.27   17.80
   3  -5  -2   63.09    5.30
   3  -5  -2   54.39    6.90
   3  -5  -2   54.59    6.50
   3  -5  -2   59.29    5.00
   3  -5  -2   63.39    6.60
   3  -5  -2   53.69    6.50
   3  -5  -2   57.59    4.30
  -3   5   2   67.19    5.20
  -3   5   2   51.99    4.90
  -3   5   2   57.99    5.20
  -3   5   2   63.49    5.60
  -3   5   2   57.39    5.00
   2  -5  -2    6.80    2.30
   2  -5  -2    6.10    1.80
   2  -5  -2    5.20    2.00
   2  -5  -2    5.70    1.60
   2  -5  -2    7.10    1.90
   2  -5  -2    6.20    2.40
  -2   5   2    8.20    1.70
  -2   5   2    4.50    1.00
  -2   5   2    6.70    1.70
  -2   5   2    7.60    1.70
  -2   5   2    7.60    1.90
   1  -5  -2  294.97   20.30
   1  -5  -2  335.67   21.20
   1  -5  -2  334.77   21.40
   1  -5  -2  346.27   20.90
   1  -5  -2  330.47   21.80
   1  -5  -2  324.87   21.60
   1  -5  -2  310.77   21.60
  -1   5   2  300.07   21.20
  -1   5   2  330.67   20.60
  -1   5   2  328.87   21.30
  -1   5   2  334.87   21.40
  -1   5   2  346.07   20.90
   0  -5  -2  146.19   10.90
   0  -5  -2  136.39   10.50
   0  -5  -2  155.38   10.80
   0  -5  -2  142.19   10.20
   0  -5  -2  163.38   11.20
   0  -5  -2  143.99   10.50
   0   5   2  143.89   10.90
   0   5   2  151.38   10.80
   0   5   2  167.08   11.30
   0   5   2  153.28   10.50
   0   5   2  144.09    9.60
  -1  -5  -2   -0.60    0.90
  -1  -5  -2    1.90    1.00
  -1  -5  -2    3.80    1.70
  -1  -5  -2   -0.40    0.70
  -1  -5  -2   -1.10    1.30
  -1  -5  -2   -1.30    1.00
   1   5   2    1.40    1.70
   1   5   2   -0.80    1.50
   1   5   2   -2.00    0.90
   1   5   2    0.10    1.70
   1   5   2    0.40    1.10
   1   5   2   -0.20    1.10
  -2  -5  -2  191.18   13.80
  -2  -5  -2  181.48   13.20
  -2  -5  -2  198.78   14.50
  -2  -5  -2  187.58   13.40
  -2  -5  -2  194.68   13.20
  -2  -5  -2  193.28   13.40
   2   5   2  194.58   14.10
   2   5   2  205.98   14.50
   2   5   2  180.58   13.50
   2   5   2  192.48   13.70
   2   5   2  187.98   14.40
   2   5   2  190.28   13.90
  -3  -5  -2   19.30    3.90
  -3  -5  -2   18.70    3.30
  -3  -5  -2   18.80    3.30
  -3  -5  -2   22.00    4.00
  -3  -5  -2   19.40    3.30
  -3  -5  -2   22.10    3.40
   3   5   2   28.30    4.60
   3   5   2   20.60    3.90
   3   5   2   23.40    4.30
   3   5   2   24.40    3.00
   3   5   2   23.60    4.30
   3   5   2   23.70    4.50
  -4  -5  -2   -0.50    1.70
  -4  -5  -2   -1.90    1.50
  -4  -5  -2   -1.60    1.30
  -4  -5  -2    1.10    1.60
  -4  -5  -2    0.40    2.50
  -4  -5  -2   -0.10    2.10
  -4  -5  -2    2.10    1.60
   4   5   2    1.20    1.80
   4   5   2    0.20    2.50
   4   5   2    3.30    2.40
   4   5   2   -0.60    2.60
   4   5   2    2.20    2.10
   4   5   2    1.30    1.90
  -5  -5  -2   -0.20    2.80
  -5  -5  -2    2.70    2.00
  -5  -5  -2   -0.60    2.40
  -5  -5  -2    4.30    2.10
  -5  -5  -2    0.60    2.30
  -5  -5  -2    3.30    3.00
   5   5   2    3.10    2.60
   5   5   2    6.10    3.20
   5   5   2    1.30    2.10
   5   5   2    2.30    3.40
   5   5   2    1.50    3.30
  -6  -5  -2   34.00    6.20
  -6  -5  -2   32.00    5.30
  -6  -5  -2   31.60    5.90
  -6  -5  -2   22.10    4.40
  -6  -5  -2   21.40    5.70
   6   5   2   28.90    6.40
   6   5   2   23.90    5.70
   6   5   2   43.40    7.20
   6   5   2   33.20    6.60
   6   5   2   31.70    7.20
  -7  -5  -2   -0.70    2.10
  -7  -5  -2   -0.30    2.00
  -7  -5  -2    4.70    3.20
   7   5   2   -2.30    2.30
   7   5   2   -4.50    4.00
   7   5   2   -1.90    3.10
  -8  -5  -2   -4.00    2.80
  -8  -5  -2    0.20    2.10
   8   5   2   -1.20    5.20
   8   5   2   -3.10    2.90
   8   5   2    3.40    3.70
  -9  -5  -2   -0.70    3.50
  -9  -5  -2   -0.40    3.50
   9   5   2    3.50    6.30
   9   5   2   -2.50    3.70
  10  -6  -2    8.70    6.20
  10  -6  -2    0.90    3.30
 -10   6   2    1.50    2.70
 -10   6   2    2.60    3.60
   9  -6  -2    3.80    4.20
   9  -6  -2    1.10    5.00
  -9   6   2    8.00    3.90
  -9   6   2    2.80    2.80
   8  -6  -2   23.70    6.60
   8  -6  -2   10.50    4.70
  -8   6   2   17.90    4.60
  -8   6   2    9.10    3.50
  -8   6   2    8.50    3.60
   7  -6  -2   35.60    7.40
   7  -6  -2   30.70    4.80
   7  -6  -2   21.60    5.50
   7  -6  -2   24.00    5.60
   7  -6  -2   30.90    5.90
  -7   6   2   24.10    4.80
  -7   6   2   22.90    4.30
  -7   6   2   28.00    5.00
   6  -6  -2   73.99   10.00
   6  -6  -2   73.49    9.00
   6  -6  -2   80.79    9.40
   6  -6  -2   82.89   10.60
   6  -6  -2   71.79    7.90
  -6   6   2   80.79    8.30
  -6   6   2   78.49    8.10
  -6   6   2   80.79    8.10
   5  -6  -2    8.00    3.40
   5  -6  -2    9.30    3.50
   5  -6  -2    4.60    3.30
   5  -6  -2    7.90    4.00
   5  -6  -2    8.10    2.40
  -5   6   2   10.40    2.60
  -5   6   2    7.70    2.90
  -5   6   2    9.40    2.50
  -5   6   2    5.40    2.10
  -5   6   2    5.80    2.20
   4  -6  -2   38.50    5.80
   4  -6  -2   43.10    6.20
   4  -6  -2   41.40    4.70
   4  -6  -2   32.90    6.20
   4  -6  -2   46.80    5.30
   4  -6  -2   42.20    6.00
  -4   6   2   44.50    4.80
  -4   6   2   43.60    4.70
  -4   6   2   33.30    4.90
  -4   6   2   32.70    4.60
  -4   6   2   47.80    5.20
   3  -6  -2    5.50    2.50
   3  -6  -2    3.80    1.50
   3  -6  -2    6.20    1.00
   3  -6  -2    5.90    2.10
   3  -6  -2    3.60    1.80
   3  -6  -2    8.80    2.90
   3  -6  -2    2.20    2.10
  -3   6   2    2.10    1.30
  -3   6   2    5.00    1.70
  -3   6   2    3.80    1.00
  -3   6   2    6.30    1.70
  -3   6   2    3.30    1.80
   2  -6  -2   25.20    4.20
   2  -6  -2   25.00    3.40
   2  -6  -2   23.70    3.30
   2  -6  -2   26.20    4.60
   2  -6  -2   22.90    4.10
   2  -6  -2   26.10    3.20
  -2   6   2   22.10    3.40
  -2   6   2   24.50    3.40
  -2   6   2   21.30    3.00
  -2   6   2   16.30    3.10
  -2   6   2   25.80    2.60
   1  -6  -2   22.10    2.80
   1  -6  -2   28.20    4.40
   1  -6  -2   25.20    3.50
   1  -6  -2   27.70    4.30
   1  -6  -2   23.00    3.10
   1  -6  -2   26.60    4.20
  -1   6   2   22.80    3.00
  -1   6   2   26.20    3.90
  -1   6   2   27.70    3.40
  -1   6   2   23.20    3.60
  -1   6   2   32.20    4.00
   0  -6  -2  242.68   15.70
   0  -6  -2  206.08   15.70
   0  -6  -2  215.28   15.80
   0  -6  -2  239.68   15.40
   0  -6  -2  225.08   15.40
   0  -6  -2  212.18   14.80
   0   6   2  232.58   16.00
   0   6   2  223.58   15.50
   0   6   2  218.18   14.20
   0   6   2  215.38   14.10
   0   6   2  219.78   15.20
   0   6   2  242.48   16.10
  -1  -6  -2  570.04   35.60
  -1  -6  -2  538.15   34.80
  -1  -6  -2  552.44   35.50
  -1  -6  -2  507.75   34.60
  -1  -6  -2  543.35   35.20
  -1  -6  -2  547.05   35.50
   1   6   2  569.74   36.10
   1   6   2  578.14   35.70
   1   6   2  605.94   36.30
   1   6   2  565.44   34.70
   1   6   2  529.85   35.50
   1   6   2  566.04   34.70
  -2  -6  -2    0.40    1.90
  -2  -6  -2   -3.50    1.40
  -2  -6  -2   -0.40    1.00
  -2  -6  -2   -2.00    0.90
  -2  -6  -2   -1.30    1.00
  -2  -6  -2   -1.60    1.50
   2   6   2    0.90    2.10
   2   6   2   -2.70    1.70
   2   6   2    0.10    1.50
   2   6   2   -0.10    2.10
   2   6   2   -0.70    1.70
   2   6   2   -0.60    1.70
  -3  -6  -2    0.10    1.20
  -3  -6  -2    0.30    1.60
  -3  -6  -2   -3.40    1.20
  -3  -6  -2   -0.30    1.20
  -3  -6  -2    0.40    1.30
  -3  -6  -2    0.70    1.80
   3   6   2    1.60    2.40
   3   6   2    1.00    1.90
   3   6   2   -1.50    1.40
   3   6   2   -1.40    2.10
   3   6   2   -0.40    1.60
   3   6   2   -0.80    1.80
  -4  -6  -2    9.70    3.00
  -4  -6  -2   11.00    2.80
  -4  -6  -2   12.20    2.90
  -4  -6  -2   11.30    3.00
  -4  -6  -2   12.60    4.10
  -4  -6  -2    9.20    2.80
   4   6   2   13.90    3.80
   4   6   2   12.10    4.20
   4   6   2   14.30    4.30
   4   6   2   16.40    4.60
   4   6   2   14.10    4.40
  -5  -6  -2    0.10    2.00
  -5  -6  -2    0.60    2.50
  -5  -6  -2   -3.00    2.60
  -5  -6  -2    1.60    1.90
  -5  -6  -2    5.10    2.40
  -5  -6  -2   -0.40    2.20
   5   6   2    0.30    3.40
   5   6   2    2.90    3.80
   5   6   2   -2.40    1.80
   5   6   2    0.80    2.60
   5   6   2    5.70    4.00
  -6  -6  -2    1.60    2.00
  -6  -6  -2    0.30    2.80
  -6  -6  -2   -5.70    2.80
  -6  -6  -2    1.10    2.50
   6   6   2    0.20    3.50
   6   6   2    0.90    3.80
   6   6   2   -5.40    3.50
   6   6   2   -4.80    3.00
   6   6   2   -3.70    3.80
  -7  -6  -2    4.20    3.40
  -7  -6  -2    2.40    3.30
  -7  -6  -2    6.60    3.90
   7   6   2    9.00    5.30
   7   6   2    7.30    4.40
   7   6   2   -1.00    5.10
  -8  -6  -2    0.50    3.30
  -8  -6  -2    2.00    2.50
   8   6   2    0.30    3.30
   8   6   2   -2.80    4.20
   8   6   2   -3.70    5.30
  -9  -6  -2    3.10    3.20
  -9  -6  -2    3.80    4.20
   9   6   2    5.40    6.20
   9   6   2   -1.30    4.20
  10  -7  -2   -4.20    2.70
  10  -7  -2    1.60    5.60
 -10   7   2    1.60    2.60
 -10   7   2    0.00    3.00
   9  -7  -2   17.00    6.30
   9  -7  -2    0.70    3.80
  -9   7   2   -0.30    1.90
  -9   7   2   -0.70    2.10
   8  -7  -2   -0.90    4.10
   8  -7  -2    2.80    3.60
  -8   7   2   -0.30    2.90
  -8   7   2   -2.90    2.60
   7  -7  -2    4.30    4.60
   7  -7  -2    0.80    2.40
   7  -7  -2    2.20    3.20
   7  -7  -2    3.60    3.40
   7  -7  -2    6.00    4.30
  -7   7   2    6.80    3.30
  -7   7   2    9.80    3.60
  -7   7   2   -2.90    2.10
   6  -7  -2  163.68   14.20
   6  -7  -2  158.48   13.70
   6  -7  -2  154.38   13.40
   6  -7  -2  168.78   14.70
   6  -7  -2  153.08   12.20
  -6   7   2  163.18   12.60
  -6   7   2  146.09   12.10
  -6   7   2  159.48   12.40
   5  -7  -2   49.10    7.20
   5  -7  -2   36.00    6.70
   5  -7  -2   45.30    5.80
   5  -7  -2   44.10    6.50
   5  -7  -2   32.30    6.50
  -5   7   2   43.10    5.70
  -5   7   2   37.80    5.10
  -5   7   2   42.60    5.60
  -5   7   2   51.19    5.70
  -5   7   2   44.90    5.40
   4  -7  -2    9.20    2.60
   4  -7  -2    4.10    2.50
   4  -7  -2    1.80    2.70
   4  -7  -2    3.50    2.70
   4  -7  -2   -0.70    1.50
  -4   7   2    5.40    1.90
  -4   7   2    8.50    2.30
  -4   7   2    8.80    2.40
  -4   7   2    2.00    2.00
  -4   7   2    8.50    2.50
   3  -7  -2   -0.90    1.00
   3  -7  -2   -2.00    1.60
   3  -7  -2    0.10    1.50
   3  -7  -2   -0.10    1.50
   3  -7  -2   -0.50    1.50
   3  -7  -2   -0.60    1.40
  -3   7   2    4.70    2.00
  -3   7   2   -1.50    1.20
  -3   7   2   -0.50    1.10
  -3   7   2    0.90    1.40
   2  -7  -2   58.69    5.40
   2  -7  -2   79.49    8.30
   2  -7  -2   49.60    6.90
   2  -7  -2   56.69    5.90
   2  -7  -2   68.29    7.60
   2  -7  -2   61.79    5.70
  -2   7   2   60.09    5.50
  -2   7   2   69.59    6.70
  -2   7   2   60.99    6.60
  -2   7   2   64.19    5.00
  -2   7   2   70.49    6.00
   1  -7  -2    0.90    1.10
   1  -7  -2    1.20    2.20
   1  -7  -2    2.30    1.80
   1  -7  -2    1.30    1.30
   1  -7  -2   -0.50    1.20
   1  -7  -2    1.50    2.20
  -1   7   2    1.00    1.20
  -1   7   2    3.40    1.70
  -1   7   2   -0.40    1.30
  -1   7   2    1.90    1.40
  -1   7   2    0.80    1.90
   0  -7  -2   79.99    6.80
   0  -7  -2   60.69    7.20
   0  -7  -2   61.89    6.90
   0  -7  -2   63.09    7.40
   0  -7  -2   64.19    5.80
   0  -7  -2   63.49    6.70
   0   7   2   81.59    6.50
   0   7   2   53.79    6.90
   0   7   2   73.89    7.30
   0   7   2   69.19    5.00
   0   7   2   72.29    5.00
   0   7   2   62.79    7.10
  -1  -7  -2  162.28   12.50
  -1  -7  -2  175.28   12.60
  -1  -7  -2  170.68   12.90
  -1  -7  -2  165.38   13.30
  -1  -7  -2  177.88   13.20
  -1  -7  -2  187.48   13.60
   1   7   2  177.48   13.40
   1   7   2  178.88   12.30
   1   7   2  191.48   13.50
   1   7   2  204.18   14.30
   1   7   2  173.08   12.20
   1   7   2  191.18   14.10
  -2  -7  -2   33.50    5.10
  -2  -7  -2   31.80    4.80
  -2  -7  -2   35.40    4.30
  -2  -7  -2   37.90    5.40
  -2  -7  -2   38.90    4.70
  -2  -7  -2   34.80    4.80
   2   7   2   31.80    5.30
   2   7   2   35.90    4.80
   2   7   2   50.59    6.10
   2   7   2   44.40    5.30
   2   7   2   37.40    5.50
   2   7   2   40.10    5.70
  -3  -7  -2   39.70    5.40
  -3  -7  -2   30.40    4.70
  -3  -7  -2   26.40    4.70
  -3  -7  -2   40.60    5.30
  -3  -7  -2   32.30    4.70
   3   7   2   31.40    5.70
   3   7   2   25.70    4.90
   3   7   2   22.30    4.80
   3   7   2   35.20    6.00
   3   7   2   36.60    5.70
   3   7   2   33.00    5.50
  -4  -7  -2   67.59    7.80
  -4  -7  -2   60.79    7.20
  -4  -7  -2   67.79    7.50
  -4  -7  -2   84.59    8.80
  -4  -7  -2   59.79    7.30
   4   7   2   58.99    8.40
   4   7   2   86.59    9.20
   4   7   2   56.29    8.30
   4   7   2   56.69    8.40
   4   7   2   59.89    8.10
   4   7   2   65.09    8.80
  -5  -7  -2   21.10    4.50
  -5  -7  -2   25.10    5.40
  -5  -7  -2   18.70    4.40
  -5  -7  -2   24.60    4.80
  -5  -7  -2   25.00    4.60
   5   7   2   34.80    6.90
   5   7   2   28.60    6.00
   5   7   2   34.50    6.40
   5   7   2   34.70    6.20
   5   7   2   35.60    6.80
  -6  -7  -2    0.00    2.70
  -6  -7  -2    4.50    3.00
  -6  -7  -2    2.80    2.50
   6   7   2    1.70    3.90
   6   7   2    5.20    4.00
   6   7   2   -1.40    3.00
   6   7   2    2.10    3.40
   6   7   2    3.80    2.90
  -7  -7  -2   -0.20    3.10
  -7  -7  -2   -0.50    2.30
   7   7   2   -2.70    4.40
   7   7   2   -0.60    3.60
   7   7   2    7.20    3.80
  -8  -7  -2    4.70    3.00
  -8  -7  -2   -1.30    2.20
   8   7   2   12.60    7.00
   8   7   2   -2.00    3.20
   8   7   2    4.20    4.60
  -9  -7  -2    0.90    3.10
  -9  -7  -2    1.70    4.20
   9   7   2   -3.40    5.60
   9   7   2   -2.30    4.60
   9  -8  -2    6.10    4.30
   9  -8  -2   -5.00    2.90
  -9   8   2    4.10    3.50
  -9   8   2    5.20    3.70
   8  -8  -2   -2.30    2.40
   8  -8  -2    1.80    4.40
  -8   8   2    0.70    3.20
  -8   8   2   -1.60    2.00
   7  -8  -2   13.10    4.80
   7  -8  -2   10.90    5.20
   7  -8  -2    7.80    4.30
   7  -8  -2   10.90    4.60
  -7   8   2    4.60    3.40
  -7   8   2    6.70    2.90
   6  -8  -2   52.49    8.70
   6  -8  -2   45.70    7.80
   6  -8  -2   50.99    7.50
   6  -8  -2   36.60    6.60
   6  -8  -2   41.80    6.00
  -6   8   2   37.40    5.70
  -6   8   2   52.79    6.50
  -6   8   2   51.39    6.90
   5  -8  -2    2.40    3.50
   5  -8  -2    3.60    3.30
   5  -8  -2    3.40    2.50
   5  -8  -2    2.80    3.10
   5  -8  -2   -1.60    2.40
  -5   8   2    0.10    2.10
  -5   8   2    1.00    2.10
  -5   8   2   -1.50    2.00
  -5   8   2    2.90    1.90
  -5   8   2    1.80    2.10
   4  -8  -2   40.10    6.70
   4  -8  -2   29.40    5.50
   4  -8  -2   29.90    5.40
   4  -8  -2   37.00    5.10
   4  -8  -2   33.70    6.60
  -4   8   2   32.80    4.90
  -4   8   2   35.90    4.90
  -4   8   2   33.70    5.40
  -4   8   2   27.30    4.50
  -4   8   2   28.40    4.70
   3  -8  -2   49.00    6.00
   3  -8  -2   50.19    6.30
   3  -8  -2   53.59    7.70
   3  -8  -2   47.80    5.50
   3  -8  -2   63.89    7.80
   3  -8  -2   61.29    7.70
  -3   8   2   52.69    6.00
  -3   8   2   50.59    5.60
  -3   8   2   60.29    6.30
  -3   8   2   49.10    6.20
   2  -8  -2   34.90    4.70
   2  -8  -2   42.70    4.90
   2  -8  -2   51.09    5.50
   2  -8  -2   35.70    5.90
   2  -8  -2   44.40    6.50
  -2   8   2   39.70    5.30
  -2   8   2   51.79    4.60
  -2   8   2   45.20    5.50
  -2   8   2   51.29    5.90
  -2   8   2   40.60    4.90
   1  -8  -2   25.60    5.10
   1  -8  -2   29.50    5.00
   1  -8  -2   28.20    3.80
   1  -8  -2   29.90    4.30
   1  -8  -2   28.20    4.80
  -1   8   2   39.20    4.20
  -1   8   2   38.40    5.10
  -1   8   2   28.80    4.50
  -1   8   2   26.40    4.50
  -1   8   2   26.20    3.90
   0  -8  -2    4.30    2.40
   0  -8  -2    2.10    1.60
   0  -8  -2    1.70    1.80
   0  -8  -2    3.10    2.60
   0  -8  -2   -1.20    1.80
   0  -8  -2    1.30    1.50
   0   8   2    0.30    1.70
   0   8   2    1.20    1.90
   0   8   2    2.60    2.40
   0   8   2    1.70    1.80
  -1  -8  -2   -0.80    1.00
  -1  -8  -2    1.20    1.70
  -1  -8  -2   -0.30    1.20
  -1  -8  -2    0.40    1.30
  -1  -8  -2   -0.40    1.60
  -1  -8  -2   -0.40    1.80
   1   8   2    0.50    1.30
   1   8   2   -0.40    1.80
   1   8   2    3.20    2.20
   1   8   2   -2.00    1.90
   1   8   2    0.50    1.70
   1   8   2    2.80    2.90
  -2  -8  -2   10.90    3.00
  -2  -8  -2    7.70    2.90
  -2  -8  -2    3.70    2.10
  -2  -8  -2   12.30    3.50
  -2  -8  -2   12.80    3.00
   2   8   2    4.30    2.80
   2   8   2    1.10    2.90
   2   8   2    8.50    2.90
   2   8   2   11.90    3.40
   2   8   2    7.80    3.30
   2   8   2   10.20    2.90
  -3  -8  -2   57.09    6.50
  -3  -8  -2   43.90    6.40
  -3  -8  -2   51.29    6.90
  -3  -8  -2   47.90    6.30
  -3  -8  -2   55.59    7.30
   3   8   2   65.79    8.10
   3   8   2   53.59    8.10
   3   8   2   79.99    8.60
   3   8   2   53.49    7.10
   3   8   2   47.90    7.30
   3   8   2   41.20    6.30
  -4  -8  -2    6.00    2.70
  -4  -8  -2    4.30    3.00
  -4  -8  -2    7.10    3.80
  -4  -8  -2    5.70    2.50
  -4  -8  -2    6.60    2.90
   4   8   2    4.90    4.00
   4   8   2    9.50    3.80
   4   8   2    6.90    4.40
   4   8   2   11.20    3.90
   4   8   2    7.10    3.80
   4   8   2    7.10    3.80
  -5  -8  -2   19.40    5.00
  -5  -8  -2   17.90    3.90
  -5  -8  -2    7.00    3.70
  -5  -8  -2   14.40    4.20
  -5  -8  -2   13.90    4.10
   5   8   2    6.60    4.60
   5   8   2   21.80    5.20
   5   8   2   22.80    5.90
   5   8   2   17.20    5.20
   5   8   2   25.10    5.70
   5   8   2   16.70    5.60
  -6  -8  -2    0.90    2.30
  -6  -8  -2   -2.60    2.40
   6   8   2   -6.80    2.30
   6   8   2    0.70    2.80
   6   8   2    3.00    3.60
   6   8   2   11.80    4.70
   6   8   2   -0.90    2.70
  -7  -8  -2    0.90    3.50
  -7  -8  -2    7.40    3.90
   7   8   2   -5.30    4.60
   7   8   2    1.80    4.60
   7   8   2    8.30    5.20
  -8  -8  -2   -0.50    2.30
  -8  -8  -2    1.80    3.70
   8   8   2    1.80    4.50
   8   8   2   -4.00    3.10
   8   8   2    2.60    4.30
   9  -9  -2    0.50    3.50
   9  -9  -2    3.40    5.10
  -9   9   2   -1.90    3.20
  -9   9   2   -0.20    2.40
   8  -9  -2    5.90    4.90
   8  -9  -2   -0.80    3.00
  -8   9   2    2.10    2.70
  -8   9   2    2.20    2.60
   7  -9  -2   -0.40    3.40
   7  -9  -2    4.00    4.30
   7  -9  -2    2.50    3.70
   7  -9  -2   -0.30    3.60
  -7   9   2    1.00    2.20
  -7   9   2    3.30    2.50
   6  -9  -2   -4.30    3.10
   6  -9  -2    2.30    3.50
   6  -9  -2    0.40    2.20
   6  -9  -2    1.40    4.00
   6  -9  -2    0.10    2.70
  -6   9   2   -1.00    1.70
  -6   9   2    0.10    1.50
  -6   9   2   -0.10    1.90
   5  -9  -2    0.40    2.20
   5  -9  -2   -3.20    2.80
   5  -9  -2    0.60    2.90
   5  -9  -2   -3.80    2.80
   5  -9  -2    1.10    2.70
  -5   9   2    1.40    2.20
  -5   9   2   -3.50    2.00
  -5   9   2    0.80    2.40
  -5   9   2   -3.00    1.90
  -5   9   2   -1.40    2.20
   4  -9  -2   14.60    4.50
   4  -9  -2   10.00    3.60
   4  -9  -2   13.10    3.40
   4  -9  -2    5.80    3.50
  -4   9   2   10.10    4.00
  -4   9   2   14.50    3.50
  -4   9   2   10.00    2.90
  -4   9   2   15.70    3.90
  -4   9   2    5.40    2.90
   3  -9  -2   90.19   10.10
   3  -9  -2   84.19    7.50
   3  -9  -2   79.59    8.60
   3  -9  -2   81.29   10.10
   3  -9  -2   75.49   10.20
   3  -9  -2   66.19    7.90
  -3   9   2   87.59    7.60
  -3   9   2   93.19    9.10
  -3   9   2  103.49    8.30
  -3   9   2   95.49    8.30
   2  -9  -2   38.20    4.90
   2  -9  -2   46.50    7.10
   2  -9  -2   36.50    6.70
   2  -9  -2   45.40    6.90
  -2   9   2   43.80    5.10
  -2   9   2   36.60    5.60
  -2   9   2   43.80    4.60
  -2   9   2   54.59    6.30
  -2   9   2   40.70    5.90
   1  -9  -2    2.90    3.00
   1  -9  -2    0.10    1.80
   1  -9  -2    1.40    1.60
   1  -9  -2    2.20    1.40
   1  -9  -2   -1.20    2.40
  -1   9   2   -0.90    2.30
  -1   9   2    4.00    2.00
  -1   9   2   -1.30    2.40
  -1   9   2    2.00    1.60
  -1   9   2   -0.50    1.70
   0  -9  -2    5.30    2.70
   0  -9  -2    8.60    3.30
   0  -9  -2   18.00    4.30
   0  -9  -2   11.70    3.40
   0  -9  -2   12.90    3.30
   0  -9  -2   15.20    2.80
   0   9   2   15.10    2.90
   0   9   2   11.70    2.70
   0   9   2    9.10    3.70
   0   9   2   13.50    3.30
   0   9   2   10.20    3.70
  -1  -9  -2    5.00    2.20
  -1  -9  -2   12.30    3.40
  -1  -9  -2    3.40    2.90
  -1  -9  -2    6.10    2.70
  -1  -9  -2    4.40    2.30
  -1  -9  -2    7.90    2.30
   1   9   2   11.50    3.60
   1   9   2   10.50    3.20
   1   9   2    4.30    2.40
   1   9   2    2.70    2.80
  -2  -9  -2    5.10    2.50
  -2  -9  -2    9.00    3.20
  -2  -9  -2    7.00    3.20
  -2  -9  -2    9.30    3.70
  -2  -9  -2    8.50    2.80
   2   9   2    4.90    3.10
   2   9   2    8.20    3.80
   2   9   2    2.80    3.60
   2   9   2   10.20    3.90
  -3  -9  -2   30.80    5.40
  -3  -9  -2   29.30    5.30
  -3  -9  -2   32.10    4.90
  -3  -9  -2   34.10    6.00
  -3  -9  -2   21.20    4.90
   3   9   2   30.80    5.40
   3   9   2   38.00    6.70
   3   9   2   24.10    4.70
   3   9   2   27.40    5.80
   3   9   2   25.70    5.90
   3   9   2   17.90    4.90
  -4  -9  -2    8.60    3.60
  -4  -9  -2   14.90    4.40
  -4  -9  -2    5.50    3.20
  -4  -9  -2    5.00    3.20
  -4  -9  -2    7.40    2.80
   4   9   2    7.40    3.70
   4   9   2    7.40    4.10
   4   9   2    7.40    3.80
   4   9   2    1.60    2.90
   4   9   2   10.10    4.30
   4   9   2    6.60    4.70
  -5  -9  -2    8.30    3.20
  -5  -9  -2    4.30    3.50
  -5  -9  -2    4.10    2.50
  -5  -9  -2    9.10    4.00
  -5  -9  -2    9.70    4.20
   5   9   2    7.40    5.10
   5   9   2    6.50    4.20
   5   9   2    6.40    4.00
   5   9   2   11.10    4.90
   5   9   2   -1.50    4.30
   5   9   2    3.30    3.00
  -6  -9  -2    5.70    3.30
  -6  -9  -2   -3.30    2.60
   6   9   2    0.80    4.30
   6   9   2    5.60    5.10
   6   9   2    6.60    5.00
   6   9   2    1.30    3.50
   6   9   2   -1.50    2.70
  -7  -9  -2    3.20    3.10
  -7  -9  -2   -0.60    3.20
   7   9   2   -2.40    5.20
   7   9   2    0.00    4.90
  -8  -9  -2    0.70    3.00
  -8  -9  -2    0.00    2.50
   8   9   2    4.90    6.40
   8   9   2   -5.20    6.40
   8 -10  -2   11.40    5.60
   8 -10  -2    8.80    4.80
  -8  10   2    8.60    4.00
  -8  10   2   13.30    4.50
   7 -10  -2    7.60    4.40
   7 -10  -2    3.20    3.50
   7 -10  -2    1.70    4.20
   7 -10  -2    8.10    4.40
  -7  10   2    3.30    3.50
  -7  10   2    4.70    3.50
   6 -10  -2    0.40    4.30
   6 -10  -2    1.00    2.70
   6 -10  -2   -2.20    3.30
   6 -10  -2   -0.10    3.70
  -6  10   2   -4.00    2.30
  -6  10   2    2.40    3.10
   5 -10  -2   -5.70    3.00
   5 -10  -2    1.10    3.30
   5 -10  -2    0.60    2.30
   5 -10  -2    9.20    5.10
   5 -10  -2   -3.30    3.20
  -5  10   2    1.00    2.00
  -5  10   2   -5.20    2.00
  -5  10   2   -1.50    1.70
  -5  10   2   -4.20    2.00
  -5  10   2    0.10    2.50
   4 -10  -2   -1.90    2.90
   4 -10  -2   -0.20    3.40
   4 -10  -2   -4.10    1.90
   4 -10  -2    0.70    2.30
  -4  10   2    2.10    2.80
  -4  10   2   -1.40    1.40
  -4  10   2    1.00    2.80
  -4  10   2   -1.60    2.70
   3 -10  -2   15.70    3.50
   3 -10  -2   13.40    4.80
   3 -10  -2   24.40    6.10
   3 -10  -2   22.40    4.30
   3 -10  -2    9.90    4.40
  -3  10   2    9.80    3.20
  -3  10   2   15.20    3.80
  -3  10   2   16.00    4.40
  -3  10   2   13.20    4.20
   2 -10  -2   63.79    8.90
   2 -10  -2   60.89    8.70
   2 -10  -2   61.89    8.80
   2 -10  -2   63.49    7.30
   2 -10  -2   53.89    6.20
  -2  10   2   58.09    7.50
  -2  10   2   71.09    6.90
  -2  10   2   53.99    7.40
  -2  10   2   73.89    8.30
   1 -10  -2   15.90    4.30
   1 -10  -2    7.00    3.90
   1 -10  -2    7.70    3.20
   1 -10  -2   10.90    3.90
   1 -10  -2   12.90    2.80
  -1  10   2   18.80    4.70
  -1  10   2   13.10    2.90
  -1  10   2   12.10    3.10
  -1  10   2   12.50    4.20
  -1  10   2    9.40    3.80
   0 -10  -2   66.99    7.90
   0 -10  -2   57.49    8.60
   0 -10  -2   68.89    8.50
   0 -10  -2   59.99    6.80
   0 -10  -2   69.39    9.10
   0  10   2   59.89    8.20
   0  10   2   83.19    8.80
   0  10   2   78.49    8.10
   0  10   2   84.19    9.10
   0  10   2   76.29    7.40
  -1 -10  -2    6.60    2.50
  -1 -10  -2    8.90    2.90
  -1 -10  -2    4.00    2.60
  -1 -10  -2    4.90    3.70
  -1 -10  -2    4.10    3.30
   1  10   2    1.70    2.70
   1  10   2    0.70    3.50
   1  10   2    5.30    3.00
   1  10   2    1.40    2.20
  -2 -10  -2    1.80    1.90
  -2 -10  -2    8.00    3.20
  -2 -10  -2    2.10    2.30
  -2 -10  -2    2.90    3.20
  -2 -10  -2    3.30    2.50
   2  10   2    2.50    2.90
   2  10   2    7.70    3.10
   2  10   2    0.50    2.80
   2  10   2   -2.70    2.70
  -3 -10  -2   67.29    7.30
  -3 -10  -2   48.60    7.00
  -3 -10  -2   52.99    7.70
  -3 -10  -2   66.09    8.40
  -3 -10  -2   39.80    7.00
   3  10   2   70.49    9.40
   3  10   2   48.20    8.10
   3  10   2   55.29    8.10
   3  10   2   49.99    8.50
  -4 -10  -2    5.20    3.40
  -4 -10  -2    4.40    2.90
  -4 -10  -2    4.80    3.70
  -4 -10  -2   14.90    4.60
  -4 -10  -2   11.80    3.60
   4  10   2    5.50    3.70
   4  10   2    3.60    3.60
   4  10   2   15.20    5.80
   4  10   2    5.30    3.50
  -5 -10  -2   17.00    4.80
  -5 -10  -2    0.90    3.40
  -5 -10  -2    6.00    3.30
   5  10   2   12.50    5.20
   5  10   2   11.30    4.20
   5  10   2   14.00    5.30
   5  10   2    1.10    4.80
  -6 -10  -2    3.40    3.00
  -6 -10  -2   -0.60    2.90
   6  10   2   -0.90    3.70
   6  10   2    0.30    3.30
   6  10   2   -3.10    3.40
   6  10   2    4.50    5.20
   6  10   2   -4.40    4.50
  -7 -10  -2    0.40    3.70
  -7 -10  -2   10.60    4.60
   7  10   2    4.60    5.80
   7  10   2   -3.10    3.80
   7  10   2    2.20    3.90
   8 -11  -2   -3.10    5.00
   8 -11  -2    7.30    6.00
  -8  11   2    3.00    3.00
  -8  11   2    3.50    3.90
   7 -11  -2   22.60    6.60
   7 -11  -2    7.40    5.10
   7 -11  -2   16.50    6.10
   7 -11  -2   23.00    6.60
  -7  11   2   31.60    6.10
  -7  11   2   24.50    5.50
   6 -11  -2   -3.90    2.20
   6 -11  -2   -1.20    3.10
   6 -11  -2    5.30    4.40
  -6  11   2    0.60    3.10
  -6  11   2   -2.10    2.70
   5 -11  -2    1.10    3.20
   5 -11  -2    7.50    3.10
   5 -11  -2    2.30    4.60
   5 -11  -2    3.20    3.20
  -5  11   2    2.10    3.00
  -5  11   2   -1.10    2.80
  -5  11   2    3.20    2.40
  -5  11   2    3.10    2.60
  -5  11   2   10.40    3.90
   4 -11  -2   -2.10    2.40
   4 -11  -2    6.20    3.50
   4 -11  -2    3.10    2.10
   4 -11  -2   -1.60    2.40
  -4  11   2   -2.20    2.10
  -4  11   2   -3.10    2.60
  -4  11   2    0.20    1.80
  -4  11   2    0.90    2.60
   3 -11  -2   11.90    3.70
   3 -11  -2    0.50    4.00
   3 -11  -2   10.60    4.40
   3 -11  -2   16.80    5.50
   3 -11  -2   13.00    3.10
  -3  11   2   16.30    4.30
  -3  11   2   19.40    4.30
  -3  11   2    8.70    3.90
  -3  11   2   20.80    4.20
   2 -11  -2    0.60    1.90
   2 -11  -2    0.80    2.50
   2 -11  -2   -3.70    2.90
   2 -11  -2    3.40    3.40
   2 -11  -2    1.40    2.20
  -2  11   2    3.20    2.60
  -2  11   2    2.10    2.50
  -2  11   2    0.80    3.20
  -2  11   2   -3.70    1.80
   1 -11  -2   25.50    5.90
   1 -11  -2   18.80    3.50
   1 -11  -2   23.50    5.60
   1 -11  -2   23.60    4.60
   1 -11  -2   14.10    4.40
  -1  11   2   25.10    5.60
  -1  11   2   27.20    4.50
  -1  11   2   36.70    6.30
  -1  11   2   35.50    4.60
  -1  11   2   18.90    5.10
   0 -11  -2    0.70    2.90
   0 -11  -2    3.40    2.30
   0 -11  -2    6.00    2.60
   0 -11  -2   -0.30    2.40
   0 -11  -2    4.90    3.20
   0  11   2   -0.80    2.80
   0  11   2    5.60    3.30
   0  11   2   -1.70    2.20
   0  11   2    4.90    3.80
   0  11   2    6.60    2.90
  -1 -11  -2    1.80    3.00
  -1 -11  -2    1.70    1.90
  -1 -11  -2   -0.40    2.20
  -1 -11  -2    1.60    1.90
  -1 -11  -2   -3.30    2.70
   1  11   2   -0.80    2.60
   1  11   2   -5.10    2.10
   1  11   2   -1.10    3.20
   1  11   2   -3.70    1.50
  -2 -11  -2   27.20    6.20
  -2 -11  -2   32.60    6.20
  -2 -11  -2   26.80    5.20
  -2 -11  -2   23.90    4.80
  -2 -11  -2   21.10    4.60
   2  11   2   30.00    5.70
   2  11   2   23.50    6.60
   2  11   2   23.80    5.80
   2  11   2   27.30    5.90
  -3 -11  -2   -2.70    2.80
  -3 -11  -2    0.20    3.50
  -3 -11  -2    2.80    2.40
  -3 -11  -2    0.30    3.00
  -3 -11  -2    1.00    1.90
   3  11   2    3.20    4.00
   3  11   2    5.70    3.50
   3  11   2   -1.50    4.20
   3  11   2    1.10    4.40
  -4 -11  -2    0.40    3.40
  -4 -11  -2    7.20    3.50
  -4 -11  -2    6.70    3.40
  -4 -11  -2    1.20    3.60
  -4 -11  -2   -1.60    3.10
   4  11   2   12.60    5.70
   4  11   2    2.20    5.00
   4  11   2   -0.20    4.50
   4  11   2    4.70    4.80
  -5 -11  -2    1.10    2.80
  -5 -11  -2    3.80    3.10
  -5 -11  -2    1.20    3.00
   5  11   2    0.70    3.50
   5  11   2    4.80    4.10
   5  11   2   -1.20    3.30
  -6 -11  -2    3.00    4.00
  -6 -11  -2    2.60    3.60
   6  11   2    0.90    4.00
   6  11   2   -0.50    5.10
   6  11   2   -2.20    3.60
  -7 -11  -2    6.10    4.80
  -7 -11  -2   13.30    5.20
   7  11   2    6.40    6.60
   7 -12  -2    1.70    3.60
   7 -12  -2    3.90    5.10
   7 -12  -2   -1.90    4.90
  -7  12   2    0.00    2.20
  -7  12   2   -1.30    3.50
   6 -12  -2    2.60    3.20
   6 -12  -2   -3.10    3.20
   6 -12  -2   -0.30    4.50
  -6  12   2    6.00    4.10
  -6  12   2    1.00    2.40
   5 -12  -2   -2.20    4.20
   5 -12  -2    0.90    3.50
   5 -12  -2    8.50    5.20
  -5  12   2   -0.20    3.10
  -5  12   2    2.00    2.60
  -5  12   2    0.60    2.80
  -5  12   2    0.40    2.60
   4 -12  -2    7.90    3.10
   4 -12  -2    2.70    3.20
   4 -12  -2   -5.40    2.00
   4 -12  -2    2.30    3.30
  -4  12   2    4.30    2.60
  -4  12   2   -1.70    2.30
  -4  12   2   -0.50    3.50
  -4  12   2    2.90    2.90
   3 -12  -2   13.80    5.10
   3 -12  -2    7.20    3.00
   3 -12  -2    7.60    4.10
   3 -12  -2   13.30    5.10
   3 -12  -2    6.40    3.30
  -3  12   2   11.00    4.40
  -3  12   2   12.60    3.70
  -3  12   2   14.10    4.30
  -3  12   2   14.00    4.90
   2 -12  -2    2.10    3.30
   2 -12  -2   -1.20    2.10
   2 -12  -2   -5.80    3.20
   2 -12  -2    5.50    3.00
   2 -12  -2    1.40    1.80
  -2  12   2    2.50    2.10
  -2  12   2   -3.20    3.10
  -2  12   2   -1.60    2.20
  -2  12   2   -0.30    2.40
   1 -12  -2    1.70    2.90
   1 -12  -2    5.60    3.90
   1 -12  -2    1.40    3.70
   1 -12  -2   -0.20    2.50
   1 -12  -2    3.80    2.40
  -1  12   2    4.60    4.10
  -1  12   2    2.20    3.70
  -1  12   2    6.70    2.90
  -1  12   2    3.90    3.90
   0 -12  -2   35.60    5.80
   0 -12  -2   32.80    5.10
   0 -12  -2   27.80    5.90
   0 -12  -2   34.60    7.30
   0  12   2   49.30    7.90
   0  12   2   29.80    5.70
   0  12   2   30.90    6.10
   0  12   2   32.60    7.10
   0  12   2   35.90    5.50
  -1 -12  -2   16.20    4.20
  -1 -12  -2   24.30    4.50
  -1 -12  -2   19.40    5.30
  -1 -12  -2   16.70    4.80
   1  12   2   33.60    6.40
   1  12   2   19.10    6.20
   1  12   2   33.00    6.10
   1  12   2   19.80    6.30
  -2 -12  -2    0.60    3.30
  -2 -12  -2    5.50    3.80
  -2 -12  -2    3.00    2.30
  -2 -12  -2   -3.60    3.00
  -2 -12  -2    0.60    3.10
   2  12   2    5.10    3.50
   2  12   2    3.40    3.60
   2  12   2   -0.90    3.20
   2  12   2    3.90    4.00
  -3 -12  -2    3.10    2.30
  -3 -12  -2   -1.20    3.50
  -3 -12  -2   -4.80    2.90
  -3 -12  -2    1.90    3.50
  -3 -12  -2    3.90    3.20
   3  12   2   -3.10    3.60
   3  12   2   -5.90    2.80
   3  12   2    0.60    4.10
   3  12   2   -1.50    2.80
  -4 -12  -2   -1.90    2.70
  -4 -12  -2    0.00    1.90
  -4 -12  -2   -2.00    3.70
  -4 -12  -2    1.40    2.90
   4  12   2   -3.60    2.90
   4  12   2    5.10    4.60
   4  12   2    0.50    5.00
  -5 -12  -2    7.70    3.90
  -5 -12  -2    0.80    3.60
   5  12   2   -1.10    5.00
   5  12   2   -7.60    5.00
   5  12   2    1.40    5.50
  -6 -12  -2   -3.20    3.90
  -6 -12  -2    3.60    3.70
   6  12   2   -4.00    5.20
   6  12   2   -0.30    6.30
   6  12   2    3.90    6.40
   6 -13  -2   10.60    5.90
   6 -13  -2   -0.80    4.90
   6 -13  -2    0.30    4.50
  -6  13   2    5.70    4.40
  -6  13   2    3.00    2.80
   5 -13  -2   14.60    5.90
   5 -13  -2   11.30    6.40
   5 -13  -2   24.40    7.00
  -5  13   2   20.30    5.50
  -5  13   2   20.20    5.60
  -5  13   2   23.60    5.80
  -5  13   2   16.20    4.70
   4 -13  -2    0.90    3.30
   4 -13  -2    3.10    3.40
   4 -13  -2    2.70    5.00
  -4  13   2    3.20    4.00
  -4  13   2   -1.20    2.30
  -4  13   2   -0.90    3.70
  -4  13   2    1.20    3.20
   3 -13  -2   -3.00    2.20
   3 -13  -2    2.50    4.50
   3 -13  -2   -0.80    2.60
   3 -13  -2    0.80    4.30
   3 -13  -2    1.80    4.30
  -3  13   2    0.10    2.70
  -3  13   2   -0.20    2.90
  -3  13   2   -3.20    3.30
  -3  13   2    1.10    4.30
   2 -13  -2   -3.50    3.60
   2 -13  -2    3.10    3.40
   2 -13  -2    3.40    2.70
   2 -13  -2   -0.50    3.00
   2 -13  -2   -0.70    2.80
  -2  13   2    7.60    3.50
  -2  13   2    7.10    4.40
  -2  13   2    3.40    3.20
  -2  13   2    2.90    3.10
   1 -13  -2    9.20    3.00
   1 -13  -2   15.30    3.80
   1 -13  -2    4.50    4.20
   1 -13  -2    3.00    3.20
   1 -13  -2    6.40    4.80
  -1  13   2   15.40    5.50
  -1  13   2   16.60    5.30
  -1  13   2   16.70    4.00
  -1  13   2   19.00    5.80
   0 -13  -2   -1.50    2.00
   0 -13  -2    2.90    4.10
   0 -13  -2   -0.60    1.60
   0 -13  -2   -4.80    3.40
   0  13   2   -2.00    3.10
   0  13   2   11.20    4.90
   0  13   2   -3.10    3.80
   0  13   2    0.00    2.10
   0  13   2   -0.50    4.00
  -1 -13  -2   11.90    4.90
  -1 -13  -2    9.10    3.60
  -1 -13  -2    7.30    3.10
  -1 -13  -2    1.50    3.30
   1  13   2   10.20    4.00
   1  13   2    9.30    4.90
   1  13   2    7.60    3.80
   1  13   2    8.30    4.30
   1  13   2   14.70    5.30
  -2 -13  -2   25.60    6.50
  -2 -13  -2   24.20    6.30
  -2 -13  -2   17.50    4.90
  -2 -13  -2   23.40    4.90
   2  13   2   28.20    6.50
   2  13   2   27.90    6.80
   2  13   2   38.30    8.20
   2  13   2   32.70    8.00
  -3 -13  -2    1.60    2.50
  -3 -13  -2    3.40    4.40
  -3 -13  -2   13.20    5.40
  -3 -13  -2    1.60    3.40
   3  13   2   -9.90    4.50
   3  13   2   -2.60    5.10
   3  13   2    1.50    4.80
  -4 -13  -2    2.80    3.50
  -4 -13  -2    0.70    2.40
  -4 -13  -2   -1.90    2.60
  -4 -13  -2   -1.20    3.90
   4  13   2    0.00    6.00
   4  13   2   -4.00    3.40
   4  13   2   -5.40    4.40
  -5 -13  -2    2.70    3.20
  -5 -13  -2    5.50    4.10
   5  13   2    9.30    6.90
   5  13   2    9.30   10.30
   5  13   2    6.70    4.90
   5 -14  -2   -0.40    3.40
   5 -14  -2    3.90    5.40
  -5  14   2    2.40    4.50
  -5  14   2    7.90    5.20
  -5  14   2   -1.20    4.20
   4 -14  -2   10.40    5.90
   4 -14  -2    3.50    4.00
   4 -14  -2    2.50    3.40
  -4  14   2    5.50    4.30
  -4  14   2    1.30    4.20
  -4  14   2   -2.70    3.10
   3 -14  -2   -1.30    3.10
   3 -14  -2    1.00    4.00
   3 -14  -2    1.60    4.80
   3 -14  -2    2.80    2.80
  -3  14   2   -0.40    3.10
  -3  14   2   -0.10    4.10
  -3  14   2   -0.60    3.00
   2 -14  -2   -1.90    4.00
   2 -14  -2    4.60    3.40
   2 -14  -2    0.40    4.70
   2 -14  -2    6.30    3.90
  -2  14   2   -1.00    3.10
  -2  14   2    5.70    4.60
  -2  14   2    2.50    3.30
   1 -14  -2   -5.80    3.20
   1 -14  -2    3.40    2.50
   1 -14  -2    3.40    3.80
  -1  14   2   -6.30    3.50
  -1  14   2    0.80    4.20
  -1  14   2   -4.60    3.90
   0 -14  -2    4.10    3.70
   0 -14  -2   -1.50    2.90
   0 -14  -2    3.60    3.90
   0  14   2    4.40    3.70
   0  14   2    1.60    4.60
   0  14   2    4.10    4.70
  -1 -14  -2   -1.70    2.70
  -1 -14  -2   -1.30    2.50
  -1 -14  -2    0.40    4.30
   1  14   2    6.10    5.40
   1  14   2    9.90    5.30
   1  14   2   -3.40    3.70
   1  14   2   -2.90    3.40
  -2 -14  -2   19.20    5.00
  -2 -14  -2   14.00    6.00
   2  14   2   19.20    5.40
   2  14   2   12.20    5.60
   2  14   2   15.70    5.70
   2  14   2   30.40    8.20
  -3 -14  -2   10.80    5.70
  -3 -14  -2    6.10    3.70
  -3 -14  -2    3.70    4.70
   3  14   2    4.10    5.10
   3  14   2    2.80    5.30
   3  14   2   -2.70    4.60
  -4 -14  -2   -1.00    3.40
  -4 -14  -2    2.70    3.60
  -4 -14  -2   -1.20    3.20
   4  14   2   -5.10    5.10
   4  14   2    3.10    4.10
   4 -15  -2   -0.60    4.70
   4 -15  -2    1.40    4.80
  -4  15   2   -3.30    2.80
  -4  15   2  -12.50    3.60
   3 -15  -2    4.40    5.40
   3 -15  -2    5.20    4.10
  -3  15   2   13.20    5.90
  -3  15   2    4.90    5.00
   2 -15  -2    2.90    3.50
   2 -15  -2    3.60    3.90
   2 -15  -2    9.00    6.10
  -2  15   2   -6.30    3.90
  -2  15   2    1.10    3.50
   1 -15  -2    0.60    4.40
   1 -15  -2   -1.20    3.20
  -1  15   2   -5.20    3.00
  -1  15   2    6.00    5.10
   0 -15  -2    8.70    4.30
   0 -15  -2    0.60    3.10
   0  15   2   30.10    7.60
   0  15   2    5.60    4.20
  -1 -15  -2   -2.40    4.70
  -1 -15  -2   -2.50    3.20
   1  15   2   -0.40    3.20
   1  15   2   -6.70    4.60
   1  15   2   -7.20    4.70
  -2 -15  -2    1.70    3.00
  -2 -15  -2    6.00    6.00
   2  15   2   -0.10    5.60
   2  15   2   -6.20    4.30
   1 -16  -2   -1.70    3.80
   0  16  -3    7.20    6.20
   0 -16   3   -0.90    3.20
   0 -16   3    3.10    4.10
   3  15  -3    2.20    3.70
   3  15  -3   15.40    7.30
  -3 -15   3   17.60    5.50
  -3 -15   3   12.60    4.90
   2  15  -3   18.70    6.50
   2  15  -3   14.90    6.80
  -2 -15   3   10.20    4.80
   1  15  -3   -4.50    4.60
   1  15  -3   -0.20    3.90
   1  15  -3   -1.60    8.10
  -1 -15   3   -0.60    4.00
   0  15  -3   -0.50    2.80
   0  15  -3    0.30    3.50
   0 -15   3    2.40    3.00
   0 -15   3   -0.70    4.00
   0 -15   3   -7.10    4.00
  -1  15  -3   -5.00    3.90
   1 -15   3    2.80    3.40
   1 -15   3    0.00    4.00
   1 -15   3    0.80    3.30
  -2  15  -3    1.80    4.40
  -2  15  -3   -3.30    4.00
   2 -15   3    7.90    8.60
   2 -15   3   -1.70    4.00
   2 -15   3    1.80    4.60
  -3  15  -3   18.00    6.10
  -3  15  -3    8.30    4.00
   3 -15   3   13.70    5.40
   3 -15   3    8.30    5.10
   5  14  -3   -0.30    4.80
  -5 -14   3    2.70    3.70
  -5 -14   3    2.80    4.30
   4  14  -3   -6.50    4.70
   4  14  -3    0.70    5.30
   4  14  -3    3.00    5.10
  -4 -14   3   10.80    5.50
  -4 -14   3   -1.20    2.50
   3  14  -3   -3.40    2.70
   3  14  -3   -0.30    5.10
   3  14  -3    0.70    5.30
  -3 -14   3    2.50    4.40
  -3 -14   3    1.30    2.60
  -3 -14   3    6.60    4.80
   2  14  -3    1.70    4.30
   2  14  -3    2.40    4.80
   2  14  -3   11.30    6.00
  -2 -14   3    8.10    4.10
  -2 -14   3    9.20    4.90
  -2 -14   3    6.60    3.60
   1  14  -3    5.40    4.30
   1  14  -3   16.10    5.20
   1  14  -3    3.40    3.90
  -1 -14   3   16.60    5.70
  -1 -14   3   13.90    4.60
  -1 -14   3   13.60    4.60
   0  14  -3   -1.20    3.20
   0  14  -3   -9.40    3.60
   0  14  -3    1.80    4.20
   0 -14   3   -1.70    2.50
   0 -14   3    4.30    4.70
   0 -14   3   -1.10    2.50
  -1  14  -3   -2.00    3.60
  -1  14  -3    1.50    4.40
  -1  14  -3    2.20    4.40
  -1  14  -3   -0.80    4.00
   1 -14   3    1.10    2.80
   1 -14   3    1.50    3.20
   1 -14   3    0.30    2.70
  -2  14  -3   -2.80    4.00
  -2  14  -3   -0.30    2.70
  -2  14  -3   -4.10    3.40
   2 -14   3   -3.00    3.70
   2 -14   3    1.20    4.30
   2 -14   3   -2.20    4.20
  -3  14  -3   -5.50    3.80
  -3  14  -3   -6.80    3.10
  -3  14  -3    2.60    4.30
   3 -14   3   -3.10    2.50
   3 -14   3   -0.70    4.40
   3 -14   3    2.90    3.50
  -4  14  -3   -0.20    4.10
  -4  14  -3   -1.50    3.70
   4 -14   3   -2.00    4.40
   4 -14   3   -4.10    2.50
   4 -14   3    1.90    3.60
  -5  14  -3    5.10    4.80
  -5  14  -3    2.70    4.30
   5 -14   3    8.60    5.10
   6  13  -3   -1.40    4.00
  -6 -13   3    2.40    3.20
  -6 -13   3    0.80    3.40
   5  13  -3    1.60    3.40
   5  13  -3    1.20    5.80
  -5 -13   3    0.80    2.70
  -5 -13   3   -2.90    4.10
  -5 -13   3    1.90    4.20
   4  13  -3    1.70    4.80
   4  13  -3   -7.50    3.60
   4  13  -3    1.50    3.70
  -4 -13   3   -1.00    2.50
  -4 -13   3   -2.20    2.50
  -4 -13   3   -2.90    3.20
   3  13  -3   11.60    5.40
   3  13  -3   17.40    4.90
   3  13  -3   13.40    4.50
  -3 -13   3    5.10    3.70
  -3 -13   3    6.50    3.80
  -3 -13   3    4.50    3.50
   2  13  -3   -1.10    3.70
   2  13  -3    1.60    3.30
   2  13  -3   -1.30    2.90
  -2 -13   3    2.80    3.00
  -2 -13   3   -2.70    2.00
  -2 -13   3    6.40    3.70
  -2 -13   3    5.50    4.10
   1  13  -3    4.70    3.10
   1  13  -3    6.30    4.80
   1  13  -3   10.20    5.10
  -1 -13   3   10.20    3.80
  -1 -13   3   -1.10    3.80
  -1 -13   3   10.90    4.20
  -1 -13   3    8.40    3.40
   0  13  -3   12.50    4.50
   0  13  -3    8.00    3.90
   0  13  -3    7.20    3.90
   0 -13   3    7.00    3.40
   0 -13   3    8.80    4.30
   0 -13   3   13.10    4.50
  -1  13  -3   10.50    4.40
  -1  13  -3    7.20    3.50
  -1  13  -3    3.10    3.70
  -1  13  -3    2.20    3.20
   1 -13   3    8.10    4.60
   1 -13   3    4.10    3.50
   1 -13   3    1.30    3.00
  -2  13  -3    4.10    3.80
  -2  13  -3    5.60    3.50
  -2  13  -3   12.80    4.40
   2 -13   3    4.30    4.50
   2 -13   3    8.30    4.80
   2 -13   3   -0.80    3.80
  -3  13  -3   -2.80    3.40
  -3  13  -3   -4.40    3.00
  -3  13  -3   -2.20    3.20
   3 -13   3    1.10    4.10
   3 -13   3    1.70    4.20
   3 -13   3    5.40    4.40
  -4  13  -3    3.10    3.50
  -4  13  -3    0.20    2.90
  -4  13  -3   -1.00    3.70
   4 -13   3    2.10    4.10
   4 -13   3    3.00    4.40
   4 -13   3   -3.00    4.10
  -5  13  -3    6.30    4.40
  -5  13  -3   -3.20    4.00
  -5  13  -3    0.70    3.80
   5 -13   3   10.30    5.70
  -6  13  -3    1.50    4.20
  -6  13  -3   -1.60    2.30
   6 -13   3    0.20    4.90
   7  12  -3   -0.10    4.40
   7  12  -3    3.20    5.60
  -7 -12   3    2.70    4.60
  -7 -12   3    7.30    4.70
   6  12  -3    2.30    5.00
   6  12  -3    3.20    4.10
  -6 -12   3    9.60    4.50
  -6 -12   3   -2.20    3.80
  -6 -12   3    8.30    4.80
   5  12  -3    0.10    3.00
   5  12  -3    0.80    4.30
  -5 -12   3    1.10    2.30
  -5 -12   3   -2.00    3.80
  -5 -12   3    1.10    2.70
   4  12  -3    2.90    4.30
   4  12  -3    0.70    2.70
   4  12  -3   -1.20    2.80
  -4 -12   3    0.40    3.00
  -4 -12   3    5.50    4.00
  -4 -12   3    4.20    3.90
   3  12  -3   -2.70    2.50
   3  12  -3   -1.00    2.60
   3  12  -3    1.80    3.30
  -3 -12   3   -2.00    3.30
  -3 -12   3   -0.70    3.10
  -3 -12   3   -1.00    2.70
   2  12  -3    6.90    3.70
   2  12  -3    0.70    4.00
   2  12  -3    8.20    3.50
  -2 -12   3    6.10    3.40
  -2 -12   3    3.90    3.70
  -2 -12   3    7.00    2.90
  -2 -12   3    1.80    3.50
   1  12  -3   11.20    4.20
   1  12  -3   12.20    3.70
   1  12  -3   16.30    4.80
  -1 -12   3   21.00    5.30
  -1 -12   3   19.80    5.20
  -1 -12   3   15.30    4.00
  -1 -12   3   12.80    4.60
   0  12  -3   28.30    5.10
   0  12  -3   18.50    4.90
   0  12  -3   28.20    4.90
   0  12  -3   35.60    6.70
   0 -12   3   22.50    5.50
   0 -12   3   20.20    5.50
   0 -12   3   17.50    5.30
  -1  12  -3   84.99    9.10
  -1  12  -3   84.09   10.00
  -1  12  -3   84.39    9.00
  -1  12  -3   80.39    9.60
   1 -12   3   77.59   10.40
   1 -12   3   64.39    9.30
   1 -12   3   69.59    9.60
  -2  12  -3   19.80    4.30
  -2  12  -3   17.20    4.60
  -2  12  -3   20.10    4.80
  -2  12  -3   17.10    4.60
   2 -12   3    8.60    4.30
   2 -12   3    4.80    3.30
   2 -12   3   11.80    5.20
  -3  12  -3   -1.90    3.10
  -3  12  -3    0.70    3.30
  -3  12  -3   -0.30    3.00
   3 -12   3   -3.20    2.10
   3 -12   3   -1.80    3.20
   3 -12   3   -4.90    2.80
  -4  12  -3   -4.30    1.70
  -4  12  -3   -3.40    3.10
  -4  12  -3   -0.20    2.50
   4 -12   3   -1.40    3.40
   4 -12   3    2.70    3.70
   4 -12   3   -2.80    3.20
   4 -12   3    0.70    3.80
  -5  12  -3   -1.60    3.10
  -5  12  -3    0.10    2.50
  -5  12  -3   -1.30    2.30
   5 -12   3   -3.70    3.00
   5 -12   3   -0.90    2.90
  -6  12  -3    0.00    2.60
  -6  12  -3    0.30    3.80
  -6  12  -3    2.30    3.80
   6 -12   3    1.10    3.40
   6 -12   3   26.40    7.60
   7  11  -3   -1.60    5.10
   7  11  -3    1.90    3.90
   7  11  -3    1.50    3.60
  -7 -11   3    2.50    3.20
  -7 -11   3   -1.70    3.80
  -7 -11   3   -1.40    3.90
   6  11  -3   -0.30    4.70
   6  11  -3    1.80    3.30
   6  11  -3   -2.80    4.10
  -6 -11   3    0.20    3.40
  -6 -11   3    3.00    3.80
  -6 -11   3   -0.50    3.50
   5  11  -3    5.90    4.00
   5  11  -3    5.80    4.30
   5  11  -3    3.60    3.20
   5  11  -3    3.10    4.30
   5  11  -3   -0.40    3.40
  -5 -11   3   -2.60    1.90
  -5 -11   3    0.50    3.30
  -5 -11   3    4.90    3.30
   4  11  -3   -2.70    1.90
   4  11  -3   -1.60    2.40
   4  11  -3    5.40    3.30
   4  11  -3    1.80    3.00
   4  11  -3   -1.90    2.90
  -4 -11   3    4.40    3.60
  -4 -11   3   -1.80    2.40
  -4 -11   3    0.30    2.10
   3  11  -3   21.60    4.70
   3  11  -3   10.90    4.00
   3  11  -3   11.60    4.50
   3  11  -3   11.00    3.80
  -3 -11   3   14.80    4.10
  -3 -11   3   10.90    3.70
  -3 -11   3   17.80    4.40
  -3 -11   3   12.00    4.60
   2  11  -3    6.80    3.90
   2  11  -3   14.20    4.80
   2  11  -3    9.30    3.40
  -2 -11   3   12.30    3.70
  -2 -11   3   10.90    3.70
  -2 -11   3    9.00    4.10
  -2 -11   3    7.10    3.60
   1  11  -3   25.20    4.70
   1  11  -3   10.90    3.80
   1  11  -3    7.80    4.00
   1  11  -3    9.00    5.20
  -1 -11   3    7.80    3.10
  -1 -11   3   10.80    3.70
  -1 -11   3   11.00    3.70
  -1 -11   3   11.30    3.50
   0  11  -3   24.20    5.40
   0  11  -3   22.60    4.50
   0  11  -3   21.20    4.60
   0  11  -3   26.40    4.70
   0 -11   3   19.60    3.80
   0 -11   3   21.90    4.90
   0 -11   3   27.70    5.30
   0 -11   3   25.70    5.50
  -1  11  -3   -1.60    2.20
  -1  11  -3    5.20    3.00
  -1  11  -3    8.60    3.90
  -1  11  -3    7.10    3.70
   1 -11   3    2.10    2.70
   1 -11   3   10.80    3.80
   1 -11   3   11.70    3.80
  -2  11  -3    4.10    2.80
  -2  11  -3    2.60    2.70
  -2  11  -3   -0.90    2.90
  -2  11  -3    2.60    2.50
   2 -11   3    4.20    2.70
   2 -11   3    1.50    2.50
   2 -11   3    0.40    3.50
   2 -11   3    1.20    2.60
  -3  11  -3    1.10    2.50
  -3  11  -3   -2.40    2.50
  -3  11  -3    3.30    3.20
   3 -11   3    4.80    4.10
   3 -11   3    0.50    3.00
   3 -11   3   -2.30    3.10
   3 -11   3   -2.90    2.60
  -4  11  -3   -2.30    2.60
  -4  11  -3   -2.60    2.90
  -4  11  -3   -1.10    2.10
   4 -11   3   -2.90    2.80
   4 -11   3   -1.30    3.00
   4 -11   3    2.50    2.80
   4 -11   3    0.60    2.40
  -5  11  -3   -1.70    2.90
  -5  11  -3    0.30    2.80
  -5  11  -3    3.20    2.50
   5 -11   3   -1.80    3.30
   5 -11   3   -2.20    3.50
  -6  11  -3    1.70    3.50
  -6  11  -3    3.50    3.60
  -6  11  -3    6.50    3.50
   6 -11   3   12.40    5.80
   6 -11   3    4.90    4.00
  -7  11  -3   14.50    5.00
  -7  11  -3    4.60    3.90
   7 -11   3    5.10    4.10
   7 -11   3    1.60    3.60
   8  10  -3   -1.00    3.70
   8  10  -3    1.30    4.40
  -8 -10   3    1.60    2.90
   7  10  -3    3.30    4.10
   7  10  -3    3.20    3.80
   7  10  -3   10.00    5.40
  -7 -10   3    6.90    4.60
  -7 -10   3    3.40    3.10
  -7 -10   3   12.00    5.00
   6  10  -3   -0.10    3.10
   6  10  -3    2.10    4.30
   6  10  -3   12.20    5.20
  -6 -10   3   -2.70    3.10
  -6 -10   3   -0.10    3.10
  -6 -10   3    0.40    2.50
   5  10  -3   15.30    5.00
   5  10  -3   11.70    4.20
   5  10  -3    6.20    4.00
   5  10  -3   11.50    4.50
   5  10  -3   14.30    4.30
  -5 -10   3    7.70    3.50
  -5 -10   3    8.30    3.70
  -5 -10   3   11.60    3.90
   4  10  -3   58.29    8.10
   4  10  -3   57.19    7.60
   4  10  -3   65.79    8.20
   4  10  -3   62.59    8.10
   4  10  -3   69.79    8.50
  -4 -10   3   66.89    8.20
  -4 -10   3   46.90    7.30
  -4 -10   3   73.29    9.00
   3  10  -3   91.69    9.70
   3  10  -3   73.39    8.30
   3  10  -3   71.69    9.00
   3  10  -3   81.69    8.70
   3  10  -3   89.69    9.70
  -3 -10   3   73.59    8.60
  -3 -10   3   88.39    9.60
  -3 -10   3   69.69    8.40
  -3 -10   3   70.69    8.80
   2  10  -3   27.20    4.40
   2  10  -3   25.70    5.10
   2  10  -3   23.30    4.70
   2  10  -3   31.60    4.70
  -2 -10   3   23.40    4.50
  -2 -10   3   18.80    4.60
  -2 -10   3   35.80    5.70
  -2 -10   3   23.20    5.30
   1  10  -3   13.50    3.20
   1  10  -3    8.40    3.00
   1  10  -3   11.60    3.00
   1  10  -3   12.30    3.50
   1  10  -3    6.40    2.40
   1  10  -3    9.60    3.30
  -1 -10   3    9.00    3.00
  -1 -10   3    4.20    3.00
  -1 -10   3    5.50    3.20
  -1 -10   3    5.60    3.30
   0  10  -3    4.20    2.60
   0  10  -3    4.10    2.50
   0  10  -3    4.20    2.10
   0  10  -3    2.50    2.40
   0 -10   3    2.30    2.00
   0 -10   3    1.00    2.70
   0 -10   3    1.90    2.40
   0 -10   3    1.80    2.10
  -1  10  -3    9.70    3.70
  -1  10  -3    5.90    2.70
  -1  10  -3   13.80    3.50
  -1  10  -3    8.20    3.00
   1 -10   3    6.20    2.70
   1 -10   3    5.60    2.70
   1 -10   3    8.20    3.10
   1 -10   3    3.60    2.70
  -2  10  -3    1.40    2.80
  -2  10  -3    0.10    1.60
  -2  10  -3    2.00    2.50
  -2  10  -3    4.70    3.10
   2 -10   3    0.50    2.30
   2 -10   3    3.40    3.30
   2 -10   3    2.40    2.60
   2 -10   3   -2.20    2.50
  -3  10  -3   29.70    5.10
  -3  10  -3   34.70    5.20
  -3  10  -3   44.10    6.20
  -3  10  -3   55.89    7.00
   3 -10   3   29.70    5.30
   3 -10   3   38.50    6.30
   3 -10   3   25.80    5.80
   3 -10   3   38.30    6.40
  -4  10  -3   -1.30    2.80
  -4  10  -3   -3.20    1.60
  -4  10  -3    1.40    2.10
   4 -10   3    3.00    3.20
   4 -10   3    2.20    3.20
   4 -10   3   -3.00    2.00
   4 -10   3   -4.20    2.70
  -5  10  -3   -1.60    3.00
  -5  10  -3    1.40    2.40
  -5  10  -3    4.90    2.70
   5 -10   3    6.50    3.30
   5 -10   3   -2.40    2.00
  -6  10  -3   -3.70    2.60
  -6  10  -3   -1.70    1.90
  -6  10  -3    1.10    2.40
   6 -10   3   -1.60    3.80
   6 -10   3   -7.90    2.90
  -7  10  -3    3.10    3.70
  -7  10  -3    2.40    3.00
  -7  10  -3    6.10    6.30
   7 -10   3    2.50    5.30
   7 -10   3    2.60    3.80
  -8  10  -3    7.30    3.40
   8 -10   3    7.30    5.80
   8 -10   3    6.90    5.80
   8   9  -3    5.20    4.70
   8   9  -3   -0.50    5.20
   8   9  -3    5.10    4.20
  -8  -9   3   -1.90    2.60
   7   9  -3    7.30    5.60
   7   9  -3    4.90    4.70
   7   9  -3   -1.90    3.20
  -7  -9   3    5.70    3.80
  -7  -9   3    1.60    2.90
  -7  -9   3   -4.50    3.20
   6   9  -3    1.10    3.90
   6   9  -3   -0.40    4.00
   6   9  -3    3.60    3.10
  -6  -9   3    2.90    3.50
  -6  -9   3    4.00    3.40
  -6  -9   3    1.00    2.40
   5   9  -3    2.80    3.20
   5   9  -3    4.00    3.40
   5   9  -3   -0.70    3.30
   5   9  -3    1.60    2.70
   5   9  -3   -2.50    2.80
  -5  -9   3    0.50    2.40
  -5  -9   3    5.50    3.00
  -5  -9   3    2.70    2.50
   4   9  -3    0.70    2.90
   4   9  -3    0.20    2.80
   4   9  -3   -1.20    2.60
   4   9  -3    0.20    2.40
   4   9  -3    8.20    3.60
  -4  -9   3    0.10    2.50
  -4  -9   3    0.70    2.00
  -4  -9   3    0.60    2.30
  -4  -9   3   -0.20    2.30
   3   9  -3   34.00    5.20
   3   9  -3   26.10    4.70
   3   9  -3   29.50    4.90
   3   9  -3   32.90    5.40
   3   9  -3   33.30    5.50
  -3  -9   3   17.50    4.10
  -3  -9   3   23.50    4.70
  -3  -9   3   22.00    4.40
  -3  -9   3   22.80    4.50
   2   9  -3   46.40    5.90
   2   9  -3   39.50    5.20
   2   9  -3   52.89    6.60
   2   9  -3   55.99    8.30
   2   9  -3   38.90    5.20
   2   9  -3   42.60    6.00
  -2  -9   3   49.20    6.10
  -2  -9   3   32.20    5.30
  -2  -9   3   31.10    5.60
  -2  -9   3   31.40    4.80
   1   9  -3    0.50    1.70
   1   9  -3    8.20    3.20
   1   9  -3   11.00    2.50
   1   9  -3    7.10    2.40
   1   9  -3    5.80    2.30
   1   9  -3    8.40    2.30
   1   9  -3    5.00    2.60
  -1  -9   3    3.90    2.00
  -1  -9   3    5.70    2.00
  -1  -9   3    2.40    2.10
  -1  -9   3    8.50    2.70
  -1  -9   3   -2.00    2.30
   0   9  -3   39.80    5.40
   0   9  -3   38.90    4.50
   0   9  -3   34.40    4.30
   0   9  -3   42.80    5.10
   0   9  -3   43.10    5.60
   0   9  -3   29.90    4.30
   0  -9   3   26.00    4.00
   0  -9   3   34.70    4.40
   0  -9   3   37.10    5.40
   0  -9   3   32.30    5.50
   0  -9   3   29.80    5.00
  -1   9  -3    6.50    2.30
  -1   9  -3    5.50    2.40
  -1   9  -3    5.90    2.10
  -1   9  -3    5.80    2.60
  -1   9  -3    3.00    2.00
  -1   9  -3    6.30    2.40
   1  -9   3    1.60    2.00
   1  -9   3    8.00    2.50
   1  -9   3    5.10    2.60
   1  -9   3    5.70    2.10
   1  -9   3    4.00    1.90
   1  -9   3    4.80    2.50
  -2   9  -3    9.70    2.90
  -2   9  -3   12.60    3.00
  -2   9  -3   11.30    3.50
  -2   9  -3    6.30    2.50
   2  -9   3   14.00    3.60
   2  -9   3   20.50    4.50
   2  -9   3   15.80    4.30
   2  -9   3    9.80    3.60
  -3   9  -3   16.70    3.50
  -3   9  -3   14.60    3.50
  -3   9  -3   13.80    3.90
  -3   9  -3   11.60    3.50
   3  -9   3   14.30    4.50
   3  -9   3   12.60    3.30
   3  -9   3    8.50    3.00
   3  -9   3   10.00    3.90
  -4   9  -3   34.60    5.80
  -4   9  -3   32.20    5.40
  -4   9  -3   35.60    5.50
   4  -9   3   37.50    6.30
   4  -9   3   34.20    6.50
   4  -9   3   25.70    5.20
   4  -9   3   37.50    6.20
  -5   9  -3    1.00    2.00
  -5   9  -3   -0.10    2.00
  -5   9  -3    0.00    2.10
   5  -9   3   -3.20    2.00
   5  -9   3    4.00    3.70
  -6   9  -3    6.50    2.90
  -6   9  -3    1.40    2.90
  -6   9  -3   -1.20    2.60
   6  -9   3   -6.00    3.20
   6  -9   3   -4.60    2.10
  -7   9  -3   -1.40    2.90
  -7   9  -3   -4.60    2.40
  -7   9  -3    0.60    3.00
   7  -9   3   -0.20    2.90
   7  -9   3   -0.70    3.10
  -8   9  -3    0.00    3.00
   8  -9   3    9.20    4.10
   8  -9   3   -0.20    4.60
   9   8  -3   13.40    5.60
   9   8  -3   24.40    8.40
  -9  -8   3   10.00    4.80
  -9  -8   3   22.70    5.80
   8   8  -3   70.29   11.20
   8   8  -3  124.29   14.30
   8   8  -3   77.19   11.50
  -8  -8   3   91.09   11.10
  -8  -8   3   63.09    8.90
   7   8  -3   -1.70    4.30
   7   8  -3    2.00    3.10
   7   8  -3    0.70    4.00
  -7  -8   3   -0.80    2.50
  -7  -8   3    3.30    3.60
  -7  -8   3    4.90    3.70
  -7  -8   3   -0.80    3.60
   6   8  -3   12.20    4.90
   6   8  -3   16.50    5.30
   6   8  -3   17.40    4.80
  -6  -8   3   13.80    4.60
  -6  -8   3   13.90    4.80
  -6  -8   3    8.50    3.90
  -6  -8   3   24.70    4.50
   5   8  -3   27.30    5.40
   5   8  -3   22.90    4.80
   5   8  -3   29.20    5.20
   5   8  -3   25.90    5.20
   5   8  -3   25.50    5.10
  -5  -8   3   20.70    4.30
  -5  -8   3   19.80    4.90
  -5  -8   3   16.50    3.60
  -5  -8   3   12.80    3.70
   4   8  -3   53.69    6.90
   4   8  -3   59.99    7.30
   4   8  -3   43.60    6.40
   4   8  -3   42.20    6.50
   4   8  -3   47.10    6.60
  -4  -8   3   58.79    6.50
  -4  -8   3   51.99    5.80
  -4  -8   3   56.99    6.80
  -4  -8   3   55.39    7.30
  -4  -8   3   51.89    6.70
   3   8  -3    0.50    1.50
   3   8  -3   -0.80    1.70
   3   8  -3    4.00    2.00
   3   8  -3    0.80    1.60
   3   8  -3   -0.10    1.60
   3   8  -3    0.40    1.50
  -3  -8   3   -2.20    1.40
  -3  -8   3   -0.10    1.50
  -3  -8   3   -0.70    1.40
  -3  -8   3    9.50    2.80
  -3  -8   3    0.00    1.30
  -3  -8   3   -0.40    1.70
   2   8  -3   71.99    6.20
   2   8  -3   82.59    8.00
   2   8  -3   79.99    7.00
   2   8  -3   81.39    6.50
   2   8  -3   79.79    8.20
   2   8  -3   94.79    7.70
   2   8  -3   84.49    7.10
  -2  -8   3   77.89    7.20
  -2  -8   3   78.59    8.30
  -2  -8   3   72.29    6.00
  -2  -8   3   78.89    8.40
  -2  -8   3   75.59    6.30
  -2  -8   3   72.99    6.90
   1   8  -3   13.10    2.70
   1   8  -3   11.30    2.80
   1   8  -3    7.50    2.10
   1   8  -3   16.00    3.40
   1   8  -3    7.10    2.80
   1   8  -3    7.70    2.20
   1   8  -3    8.90    2.40
   1   8  -3   11.10    2.50
  -1  -8   3    9.90    2.40
  -1  -8   3   11.10    2.30
  -1  -8   3   11.60    2.90
  -1  -8   3    5.80    2.20
  -1  -8   3   11.30    3.20
  -1  -8   3    7.70    1.90
   0   8  -3   47.60    5.00
   0   8  -3   45.20    5.50
   0   8  -3   43.20    4.50
   0   8  -3   47.40    4.80
   0   8  -3   36.00    4.60
   0   8  -3   35.10    5.00
   0   8  -3   42.20    4.70
   0  -8   3   39.30    4.00
   0  -8   3   37.10    5.20
   0  -8   3   36.50    4.40
   0  -8   3   42.80    5.70
   0  -8   3   37.90    5.50
   0  -8   3   41.00    4.80
  -1   8  -3   16.60    2.40
  -1   8  -3   22.50    3.80
  -1   8  -3   18.60    3.30
  -1   8  -3   18.50    3.10
  -1   8  -3   20.40    3.80
  -1   8  -3   17.70    3.40
  -1   8  -3   22.40    3.30
   1  -8   3   20.40    2.90
   1  -8   3   26.20    4.70
   1  -8   3   19.70    3.50
   1  -8   3   17.50    3.90
   1  -8   3   17.70    3.60
   1  -8   3   25.80    3.70
  -2   8  -3    1.40    1.60
  -2   8  -3    7.60    2.40
  -2   8  -3    1.20    1.30
  -2   8  -3    7.80    2.20
  -2   8  -3    9.20    2.80
  -2   8  -3    3.30    2.50
  -2   8  -3    9.30    2.70
   2  -8   3    8.70    2.80
   2  -8   3    8.60    2.30
   2  -8   3    3.90    2.10
   2  -8   3    3.00    2.30
   2  -8   3    5.50    2.30
   2  -8   3    5.00    2.40
  -3   8  -3    7.70    3.00
  -3   8  -3    8.80    2.70
  -3   8  -3   11.90    2.80
  -3   8  -3    5.10    2.20
  -3   8  -3    6.70    3.00
  -3   8  -3    2.30    1.60
   3  -8   3   10.30    2.70
   3  -8   3   13.10    3.00
   3  -8   3    4.90    2.80
   3  -8   3    5.20    2.90
   3  -8   3    5.10    3.00
   3  -8   3    4.40    2.80
  -4   8  -3    7.40    3.30
  -4   8  -3   14.40    3.00
  -4   8  -3   14.50    3.80
  -4   8  -3   17.20    3.70
  -4   8  -3   19.70    4.30
   4  -8   3   15.00    4.20
   4  -8   3   12.60    3.80
   4  -8   3   17.10    3.90
   4  -8   3   18.80    4.70
  -5   8  -3    2.00    2.30
  -5   8  -3   -0.50    1.80
  -5   8  -3    0.90    1.90
  -5   8  -3   -1.40    1.40
   5  -8   3   -0.40    2.40
   5  -8   3   -0.20    3.30
  -6   8  -3    5.10    3.10
  -6   8  -3    2.40    2.30
  -6   8  -3    2.60    3.00
  -6   8  -3    1.30    1.70
   6  -8   3   -1.50    3.60
   6  -8   3    2.60    3.70
  -7   8  -3    3.10    2.80
  -7   8  -3    1.60    2.90
  -7   8  -3    5.30    3.30
  -7   8  -3    0.20    2.80
   7  -8   3    3.00    3.50
   7  -8   3    1.60    4.00
  -8   8  -3    4.00    3.40
  -8   8  -3    1.60    3.10
   8  -8   3   -0.90    4.10
   8  -8   3    0.30    3.30
   9  -8   3    9.80    7.40
   9   7  -3    5.00    5.50
   9   7  -3   -3.00    5.10
  -9  -7   3   -0.30    2.80
  -9  -7   3    9.20    4.30
   8   7  -3   12.80    5.60
   8   7  -3    7.90    5.50
   8   7  -3   11.20    6.10
  -8  -7   3    7.50    4.50
  -8  -7   3    6.90    3.90
   7   7  -3   13.10    5.80
   7   7  -3   -1.80    2.80
   7   7  -3    7.10    4.80
  -7  -7   3    4.60    3.20
  -7  -7   3    2.80    3.50
  -7  -7   3    3.80    3.40
  -7  -7   3    7.60    3.60
   6   7  -3    3.00    3.70
   6   7  -3   10.00    4.80
   6   7  -3    1.40    4.00
  -6  -7   3    2.90    3.10
  -6  -7   3   -0.60    2.00
  -6  -7   3    3.00    2.70
  -6  -7   3    5.10    3.00
   5   7  -3   12.30    3.40
   5   7  -3   13.60    3.50
   5   7  -3   16.60    4.50
   5   7  -3   14.20    3.60
   5   7  -3   14.90    4.10
   5   7  -3   11.90    4.40
  -5  -7   3   20.20    4.40
  -5  -7   3   11.10    3.80
  -5  -7   3   16.40    4.10
  -5  -7   3   13.20    3.20
  -5  -7   3   13.60    3.70
   4   7  -3   65.09    7.10
   4   7  -3   53.99    6.50
   4   7  -3   58.99    6.40
   4   7  -3   56.09    7.20
   4   7  -3   55.69    7.10
   4   7  -3   57.69    7.30
  -4  -7   3   65.19    7.30
  -4  -7   3   57.09    6.90
  -4  -7   3   57.49    6.40
  -4  -7   3   59.39    6.10
  -4  -7   3   64.39    7.30
   3   7  -3   62.89    6.90
   3   7  -3   56.39    6.60
   3   7  -3   62.19    5.60
   3   7  -3   60.69    6.80
   3   7  -3   65.99    6.90
   3   7  -3   68.89    6.90
  -3  -7   3   61.19    6.60
  -3  -7   3   67.69    7.40
  -3  -7   3   66.59    6.70
  -3  -7   3   53.49    5.20
  -3  -7   3   70.19    7.30
   2   7  -3    0.60    1.10
   2   7  -3    1.20    1.90
   2   7  -3    0.40    1.30
   2   7  -3    4.10    2.00
   2   7  -3   -0.10    1.40
   2   7  -3    0.70    1.40
   2   7  -3    2.70    1.50
  -2  -7   3   -0.30    0.80
  -2  -7   3    5.20    2.40
  -2  -7   3    2.90    1.60
  -2  -7   3    2.30    1.40
  -2  -7   3    1.80    2.10
  -2  -7   3    2.00    1.00
   1   7  -3   58.79    6.20
   1   7  -3   60.19    5.30
   1   7  -3   67.79    5.70
   1   7  -3   75.39    6.50
   1   7  -3   66.99    5.70
   1   7  -3   70.79    5.50
   1   7  -3   72.59    6.20
  -1  -7   3   58.19    6.60
  -1  -7   3   66.59    5.70
  -1  -7   3   67.99    5.50
  -1  -7   3   75.39    6.40
  -1  -7   3   63.59    6.80
  -1  -7   3   58.79    4.80
   0   7  -3  213.68   14.70
   0   7  -3  202.78   13.80
   0   7  -3  217.38   14.60
   0   7  -3  231.68   15.60
   0   7  -3  233.98   14.80
   0   7  -3  232.48   15.50
   0   7  -3  220.68   15.10
   0   7  -3  219.28   14.80
   0  -7   3  226.88   15.60
   0  -7   3  210.58   14.70
   0  -7   3  205.88   13.80
   0  -7   3  239.08   15.60
   0  -7   3  221.98   14.60
   0  -7   3  219.18   15.50
  -1   7  -3    7.90    2.20
  -1   7  -3    4.80    1.30
  -1   7  -3    6.00    2.00
  -1   7  -3    6.70    2.00
  -1   7  -3    6.40    1.90
  -1   7  -3    5.10    1.80
  -1   7  -3    2.60    1.70
   1  -7   3    6.00    2.70
   1  -7   3   11.60    2.40
   1  -7   3    9.90    2.30
   1  -7   3    4.40    1.60
   1  -7   3    6.70    2.40
   1  -7   3    6.70    2.50
  -2   7  -3   12.60    2.70
  -2   7  -3    9.60    2.80
  -2   7  -3    8.20    2.30
  -2   7  -3    9.70    2.60
  -2   7  -3    9.70    2.60
  -2   7  -3   11.20    1.90
  -2   7  -3    9.20    2.70
   2  -7   3   13.20    3.20
   2  -7   3    9.60    2.50
   2  -7   3   10.30    2.90
   2  -7   3   11.10    2.90
   2  -7   3    7.80    1.70
   2  -7   3    9.90    2.90
   2  -7   3    8.20    2.30
  -3   7  -3   13.70    3.00
  -3   7  -3   11.00    3.10
  -3   7  -3    9.40    2.70
  -3   7  -3   11.80    2.80
  -3   7  -3   15.10    2.90
  -3   7  -3    9.40    2.10
   3  -7   3    5.90    3.40
   3  -7   3   14.70    3.00
   3  -7   3    8.50    2.90
   3  -7   3    5.00    2.60
   3  -7   3    9.10    3.30
   3  -7   3   14.50    3.00
  -4   7  -3   31.80    4.40
  -4   7  -3   30.10    4.70
  -4   7  -3   29.20    4.00
  -4   7  -3   33.30    5.20
  -4   7  -3   32.00    4.80
   4  -7   3   22.20    4.20
   4  -7   3   26.00    4.90
   4  -7   3   30.90    6.00
   4  -7   3   28.90    4.80
   4  -7   3   34.30    5.00
   4  -7   3   22.00    4.10
  -5   7  -3   19.40    4.30
  -5   7  -3   20.90    3.90
  -5   7  -3   16.30    4.30
  -5   7  -3   28.70    4.80
   5  -7   3   20.20    4.60
   5  -7   3   26.80    4.90
   5  -7   3   25.80    5.20
   5  -7   3   22.40    5.20
  -6   7  -3   13.40    3.70
  -6   7  -3   13.10    3.70
  -6   7  -3   10.80    3.20
  -6   7  -3   14.30    3.60
   6  -7   3   15.50    4.30
   6  -7   3   15.60    4.80
   6  -7   3    6.30    4.30
  -7   7  -3   -0.60    2.40
  -7   7  -3   -1.40    2.30
  -7   7  -3    0.30    2.40
  -7   7  -3    2.60    3.10
   7  -7   3   -1.90    3.00
   7  -7   3    3.10    3.00
  -8   7  -3    9.10    4.30
  -8   7  -3    9.00    3.50
   8  -7   3    9.90    4.70
   8  -7   3    8.50    5.00
  -9   7  -3    3.60    3.00
  -9   7  -3    1.50    3.40
   9  -7   3    2.60    5.70
  10   6  -3   -2.40    4.20
 -10  -6   3    4.10    4.80
 -10  -6   3    0.40    2.60
   9   6  -3   -3.40    3.00
   9   6  -3   -1.30    5.00
   9   6  -3    2.30    4.70
  -9  -6   3    1.10    4.10
  -9  -6   3   -5.80    2.60
   8   6  -3   -0.40    4.10
   8   6  -3    1.30    4.60
   8   6  -3   -0.60    3.20
  -8  -6   3   -1.00    1.90
  -8  -6   3    2.00    3.50
   7   6  -3   77.69   10.50
   7   6  -3   73.39    9.20
   7   6  -3   74.59    9.40
   7   6  -3   50.99    8.50
  -7  -6   3   61.89    7.50
  -7  -6   3   60.99    8.00
  -7  -6   3   45.30    6.60
  -7  -6   3   57.59    7.80
   6   6  -3  732.63   45.40
   6   6  -3  614.54   43.70
   6   6  -3  674.43   45.20
   6   6  -3  731.43   44.70
  -6  -6   3  693.13   43.80
  -6  -6   3  690.73   43.70
  -6  -6   3  638.64   43.90
  -6  -6   3  648.84   43.30
   5   6  -3   25.00    5.10
   5   6  -3   29.10    5.70
   5   6  -3   30.90    4.50
   5   6  -3   25.00    5.00
   5   6  -3   28.60    4.30
   5   6  -3   34.90    4.70
   5   6  -3   33.10    5.10
  -5  -6   3   29.40    4.60
  -5  -6   3   22.30    4.60
  -5  -6   3   23.80    4.00
  -5  -6   3   24.30    4.10
  -5  -6   3   17.10    3.90
   4   6  -3    7.90    2.60
   4   6  -3    6.80    2.40
   4   6  -3   14.40    3.20
   4   6  -3    3.60    2.30
   4   6  -3    4.70    2.80
   4   6  -3    6.30    2.30
   4   6  -3    3.90    2.20
  -4  -6   3    7.40    2.50
  -4  -6   3    8.00    3.00
  -4  -6   3    3.40    1.70
  -4  -6   3    6.00    2.40
  -4  -6   3   11.90    2.80
   3   6  -3   27.20    3.80
   3   6  -3   24.90    3.10
   3   6  -3   37.60    4.70
   3   6  -3   34.80    4.20
   3   6  -3   39.30    5.00
   3   6  -3   35.60    4.30
   3   6  -3   23.30    4.10
  -3  -6   3   23.40    3.00
  -3  -6   3   28.80    4.10
  -3  -6   3   33.50    4.30
  -3  -6   3   29.80    3.40
  -3  -6   3   37.80    4.70
  -3  -6   3   30.50    4.50
   2   6  -3    1.90    1.30
   2   6  -3   -0.20    0.90
   2   6  -3   -0.10    1.50
   2   6  -3    0.70    1.50
   2   6  -3   -2.10    1.00
   2   6  -3    0.10    1.40
   2   6  -3   -0.60    1.00
  -2  -6   3    1.20    1.30
  -2  -6   3   -0.90    1.10
  -2  -6   3    0.90    1.50
  -2  -6   3   -0.10    0.80
  -2  -6   3    0.20    1.10
  -2  -6   3    0.20    1.20
   1   6  -3  243.58   16.10
   1   6  -3  247.78   16.40
   1   6  -3  253.77   16.50
   1   6  -3  246.28   16.90
   1   6  -3  261.67   17.00
   1   6  -3  258.47   16.80
   1   6  -3  246.68   16.30
  -1  -6   3  237.28   15.60
  -1  -6   3  253.67   17.00
  -1  -6   3  266.77   17.00
  -1  -6   3  236.68   16.30
  -1  -6   3  277.57   17.20
  -1  -6   3  239.18   16.40
   0   6  -3  313.27   18.40
   0   6  -3  277.37   17.60
   0   6  -3  287.07   17.70
   0   6  -3  228.98   17.40
   0   6  -3  287.67   18.20
   0   6  -3  286.47   17.90
   0   6  -3  230.08   16.60
   0   6  -3  272.77   17.60
   0  -6   3  247.38   16.60
   0  -6   3  288.37   18.20
   0  -6   3  281.27   18.20
   0  -6   3  270.07   17.30
   0  -6   3  270.67   17.70
   0  -6   3  296.67   18.40
  -1   6  -3  121.79    8.70
  -1   6  -3  120.89    8.60
  -1   6  -3  133.39    8.90
  -1   6  -3  104.19    7.80
  -1   6  -3  101.09    8.60
  -1   6  -3  135.39    9.30
  -1   6  -3  115.59    9.00
   1  -6   3  115.09    9.10
   1  -6   3  116.79    8.70
   1  -6   3  117.49    9.10
   1  -6   3  116.79    8.10
   1  -6   3  139.69    9.70
   1  -6   3  118.49    8.80
  -2   6  -3  108.39    7.90
  -2   6  -3   90.89    7.30
  -2   6  -3   95.29    7.40
  -2   6  -3  104.29    7.50
  -2   6  -3   96.49    6.70
  -2   6  -3   80.19    7.10
  -2   6  -3   96.69    7.70
   2  -6   3   88.69    7.30
   2  -6   3   90.29    7.60
   2  -6   3   83.49    7.50
   2  -6   3   85.89    7.90
   2  -6   3   86.79    7.30
   2  -6   3   86.79    6.30
   2  -6   3   90.19    7.50
  -3   6  -3   23.90    4.00
  -3   6  -3   20.90    3.50
  -3   6  -3   25.80    3.30
  -3   6  -3   24.60    4.10
  -3   6  -3   25.40    4.10
  -3   6  -3   27.80    4.10
   3  -6   3   28.90    4.20
   3  -6   3   20.50    3.70
   3  -6   3   27.20    4.50
   3  -6   3   28.80    4.20
   3  -6   3   21.90    3.70
   3  -6   3   24.20    4.50
  -4   6  -3    0.20    1.50
  -4   6  -3   22.00    3.20
  -4   6  -3   -0.10    1.30
  -4   6  -3   -0.90    1.30
  -4   6  -3   -0.80    1.40
   4  -6   3    2.60    2.10
   4  -6   3   -0.20    1.70
   4  -6   3    2.10    2.10
   4  -6   3   -0.70    1.70
   4  -6   3   -2.90    1.60
   4  -6   3    0.10    2.60
  -5   6  -3    2.50    2.30
  -5   6  -3    1.90    2.40
  -5   6  -3    4.00    2.70
  -5   6  -3    4.50    2.30
  -5   6  -3    1.20    2.50
   5  -6   3    0.60    2.30
   5  -6   3    2.70    2.60
   5  -6   3    0.00    2.10
   5  -6   3    2.40    3.60
   5  -6   3    3.50    2.80
  -6   6  -3    0.60    1.80
  -6   6  -3   -1.70    1.90
  -6   6  -3   -2.20    1.50
  -6   6  -3   -2.40    2.30
   6  -6   3    0.50    2.90
   6  -6   3   -3.70    2.80
   6  -6   3    0.20    2.80
   6  -6   3   -3.00    2.70
  -7   6  -3    0.70    2.50
  -7   6  -3    2.80    3.00
  -7   6  -3   -1.90    2.40
  -7   6  -3    1.40    2.80
   7  -6   3    6.00    4.00
   7  -6   3   -3.20    2.80
   7  -6   3   -3.80    2.90
   7  -6   3   -0.10    2.80
  -8   6  -3    6.00    2.70
  -8   6  -3    0.10    3.00
   8  -6   3    4.00    4.80
   8  -6   3   -2.00    4.90
   8  -6   3    5.30    4.80
  -9   6  -3    1.50    3.50
  -9   6  -3   -3.40    2.10
   9  -6   3   -2.30    4.70
  10   5  -3    3.40    4.60
 -10  -5   3   -2.30    3.90
 -10  -5   3    0.30    3.80
   9   5  -3    3.10    5.30
   9   5  -3   -1.30    3.60
   9   5  -3   -4.70    3.70
  -9  -5   3    3.00    2.80
  -9  -5   3    3.10    3.90
   8   5  -3    8.10    4.40
   8   5  -3   19.00    6.70
   8   5  -3   10.90    5.00
   8   5  -3   12.10    5.90
  -8  -5   3   13.50    4.50
  -8  -5   3    8.80    3.70
   7   5  -3    2.10    2.90
   7   5  -3   10.20    4.90
   7   5  -3   -0.20    3.90
   7   5  -3   -1.00    2.20
  -7  -5   3   -3.90    1.30
  -7  -5   3   -0.40    2.30
  -7  -5   3    1.70    2.10
  -7  -5   3   -0.30    2.60
   6   5  -3   15.90    4.20
   6   5  -3   14.80    4.20
   6   5  -3   11.70    3.60
   6   5  -3   17.60    4.50
   6   5  -3    8.50    3.60
  -6  -5   3   21.10    4.60
  -6  -5   3   22.30    3.90
  -6  -5   3   21.80    4.30
  -6  -5   3   18.00    4.60
  -6  -5   3   15.60    3.50
   5   5  -3   93.49    9.00
   5   5  -3   80.89    9.20
   5   5  -3   68.89    8.50
   5   5  -3   84.99    7.20
   5   5  -3   82.19    8.50
   5   5  -3   83.99    7.20
   5   5  -3   86.29    7.30
  -5  -5   3   66.99    7.60
  -5  -5   3   80.39    7.10
  -5  -5   3   84.19    8.60
  -5  -5   3   80.29    7.30
  -5  -5   3   85.69    8.50
   4   5  -3   58.09    6.70
   4   5  -3   66.39    7.50
   4   5  -3   59.69    6.20
   4   5  -3   65.19    5.80
   4   5  -3   68.39    5.90
   4   5  -3   63.29    7.20
   4   5  -3   66.79    7.00
  -4  -5   3   54.29    6.50
  -4  -5   3   80.59    7.50
  -4  -5   3   60.09    6.70
  -4  -5   3   64.09    5.50
  -4  -5   3   64.59    6.50
   3   5  -3   81.09    6.90
   3   5  -3   85.89    7.20
   3   5  -3   83.99    6.90
   3   5  -3   95.29    6.80
   3   5  -3   78.29    6.60
   3   5  -3   82.49    6.60
   3   5  -3   75.79    5.70
   3   5  -3   87.49    6.80
  -3  -5   3   70.99    6.80
  -3  -5   3   76.39    6.60
  -3  -5   3   76.29    5.70
  -3  -5   3   77.69    6.60
  -3  -5   3   79.39    6.70
  -3  -5   3   76.69    6.00
   2   5  -3   61.19    5.80
   2   5  -3   60.49    5.70
   2   5  -3   57.39    4.90
   2   5  -3   55.69    4.20
   2   5  -3   52.79    4.80
   2   5  -3   54.59    4.80
   2   5  -3   59.39    5.10
  -2  -5   3   52.19    5.50
  -2  -5   3   59.49    5.30
  -2  -5   3   50.29    4.20
  -2  -5   3   57.19    4.90
  -2  -5   3   58.89    5.00
   1   5  -3  240.68   15.80
   1   5  -3  233.68   15.50
   1   5  -3  246.78   16.20
   1   5  -3  244.68   16.00
   1   5  -3  260.47   16.30
   1   5  -3  242.78   16.00
   1   5  -3  255.37   16.30
  -1  -5   3  255.47   16.30
  -1  -5   3  230.58   15.80
  -1  -5   3  227.68   15.80
  -1  -5   3  258.77   16.40
  -1  -5   3  245.68   16.30
   0   5  -3   34.10    3.70
   0   5  -3   38.70    3.80
   0   5  -3   31.10    3.50
   0   5  -3   31.10    3.40
   0   5  -3   40.20    3.90
   0   5  -3   32.00    3.80
   0   5  -3   36.30    4.00
   0  -5   3   31.50    3.80
   0  -5   3   27.00    3.10
   0  -5   3   35.40    4.10
   0  -5   3   38.50    3.90
   0  -5   3   31.20    3.80
  -1   5  -3  608.14   37.00
  -1   5  -3  600.24   36.60
  -1   5  -3  593.74   36.90
  -1   5  -3  601.44   36.50
  -1   5  -3  547.25   35.70
  -1   5  -3  598.44   36.60
  -1   5  -3  610.34   36.60
   1  -5   3  586.44   36.70
   1  -5   3  635.64   37.30
   1  -5   3  560.14   36.60
   1  -5   3  582.54   36.60
   1  -5   3  599.24   36.60
   1  -5   3  533.55   35.70
   1  -5   3  596.84   36.80
  -2   5  -3  531.85   33.80
  -2   5  -3  542.35   34.80
  -2   5  -3  556.04   34.50
  -2   5  -3  553.64   34.80
  -2   5  -3  556.04   34.60
  -2   5  -3  551.64   34.60
  -2   5  -3  568.34   34.60
   2  -5   3  531.15   34.40
   2  -5   3  570.44   35.30
   2  -5   3  519.75   34.40
   2  -5   3  551.24   34.60
   2  -5   3  528.95   34.80
   2  -5   3  569.74   34.70
  -3   5  -3    7.50    1.90
  -3   5  -3    5.80    1.90
  -3   5  -3    8.50    1.40
  -3   5  -3   11.40    2.80
  -3   5  -3    8.70    2.30
  -3   5  -3    5.20    2.30
  -3   5  -3   11.70    2.80
   3  -5   3   11.30    3.10
   3  -5   3    8.10    2.20
   3  -5   3    7.30    2.50
   3  -5   3    7.30    1.30
   3  -5   3    9.10    2.50
   3  -5   3    6.90    2.10
   3  -5   3    5.30    2.20
  -4   5  -3   14.00    3.20
  -4   5  -3   11.80    3.10
  -4   5  -3    8.40    2.30
  -4   5  -3   17.00    3.30
  -4   5  -3   16.20    3.10
   4  -5   3    9.70    2.60
   4  -5   3    8.50    2.30
   4  -5   3   11.30    3.20
   4  -5   3   12.20    3.20
   4  -5   3   14.60    3.60
   4  -5   3   12.20    3.00
  -5   5  -3    0.80    1.70
  -5   5  -3   -3.20    1.00
  -5   5  -3    0.30    1.80
  -5   5  -3   -0.50    1.20
  -5   5  -3    0.00    1.40
   5  -5   3   -1.90    2.50
   5  -5   3   -0.20    2.30
   5  -5   3   -1.90    2.40
   5  -5   3   -0.10    1.70
   5  -5   3    0.10    2.00
  -6   5  -3   11.30    3.80
  -6   5  -3    9.40    3.20
  -6   5  -3   19.30    4.10
  -6   5  -3    9.70    3.40
   6  -5   3   23.90    4.90
   6  -5   3   14.70    4.50
   6  -5   3   16.20    4.60
   6  -5   3   12.90    4.20
  -7   5  -3   10.80    3.80
  -7   5  -3    4.20    2.80
  -7   5  -3    8.00    3.50
  -7   5  -3    8.60    3.40
   7  -5   3    7.00    4.50
   7  -5   3   10.40    4.50
   7  -5   3    2.30    2.80
   7  -5   3    9.60    4.50
  -8   5  -3    1.80    2.30
  -8   5  -3    1.60    2.30
   8  -5   3    0.00    4.00
   8  -5   3    4.70    4.00
   8  -5   3   -1.30    3.70
  -9   5  -3   -1.10    2.20
  -9   5  -3   -2.50    2.00
   9  -5   3   -1.70    3.10
   9  -5   3   -1.50    3.30
   9  -5   3   -9.70    3.70
  10   4  -3    5.50    6.30
  10   4  -3    4.00    3.70
 -10  -4   3    3.40    3.10
 -10  -4   3    4.80    3.60
   9   4  -3   -2.80    5.00
   9   4  -3   -1.20    3.40
   9   4  -3    1.70    4.10
  -9  -4   3    0.00    2.60
  -9  -4   3    1.30    2.40
   8   4  -3   10.20    5.60
   8   4  -3    4.40    4.00
   8   4  -3    6.90    4.20
   8   4  -3   15.40    6.10
  -8  -4   3   14.90    3.90
  -8  -4   3   10.40    4.40
   7   4  -3    8.80    4.20
   7   4  -3   13.50    5.00
   7   4  -3   20.50    5.60
   7   4  -3   12.30    4.10
  -7  -4   3    7.00    3.20
  -7  -4   3    9.60    3.50
  -7  -4   3   13.80    3.80
  -7  -4   3    8.60    3.20
   6   4  -3   -0.30    2.00
   6   4  -3    2.40    2.50
   6   4  -3    0.40    2.80
   6   4  -3    8.60    3.30
   6   4  -3    3.90    3.00
  -6  -4   3   -0.50    2.40
  -6  -4   3   -1.60    1.90
  -6  -4   3    5.60    2.60
  -6  -4   3    2.50    2.50
  -6  -4   3    3.00    2.30
   5   4  -3   13.80    3.20
   5   4  -3    8.70    3.20
   5   4  -3   14.80    2.70
   5   4  -3    7.50    2.30
   5   4  -3    6.20    2.60
   5   4  -3    6.30    2.40
   5   4  -3   11.10    3.90
  -5  -4   3    8.60    2.70
  -5  -4   3    5.60    2.50
  -5  -4   3   11.60    2.80
  -5  -4   3   10.10    2.60
  -5  -4   3   11.90    3.20
   4   4  -3  618.24   40.50
   4   4  -3  661.93   41.00
   4   4  -3  641.74   40.90
   4   4  -3  652.63   40.20
   4   4  -3  665.83   39.70
   4   4  -3  670.53   39.80
   4   4  -3  646.94   40.50
  -4  -4   3  627.84   39.80
  -4  -4   3  543.05   39.10
  -4  -4   3  643.94   40.30
  -4  -4   3  716.83   40.60
  -4  -4   3  628.24   40.20
  -4  -4   3  616.44   40.60
   3   4  -3  173.98   12.50
   3   4  -3  167.68   11.80
   3   4  -3  188.18   11.90
   3   4  -3  193.18   12.50
   3   4  -3  176.98   12.60
   3   4  -3  170.38   12.20
   3   4  -3  173.08   12.30
  -3  -4   3  179.88   12.30
  -3  -4   3  168.98   12.40
  -3  -4   3  173.98   12.30
  -3  -4   3  174.08   12.30
  -3  -4   3  165.88   11.60
   2   4  -3    1.90    1.10
   2   4  -3    1.10    1.00
   2   4  -3    2.30    1.30
   2   4  -3    1.60    1.40
   2   4  -3    0.30    0.80
   2   4  -3    0.40    1.20
   2   4  -3    1.00    1.40
  -2  -4   3    2.50    1.20
  -2  -4   3   -0.20    0.70
  -2  -4   3    0.30    0.90
  -2  -4   3    1.00    1.10
  -2  -4   3    0.90    0.90
   1   4  -3   72.19    5.50
   1   4  -3   69.49    5.40
   1   4  -3   65.79    5.30
   1   4  -3   72.59    5.60
   1   4  -3   68.29    4.90
   1   4  -3   71.89    5.40
   1   4  -3   69.69    5.50
  -1  -4   3   73.29    5.60
  -1  -4   3   67.29    5.50
  -1  -4   3   73.99    5.40
  -1  -4   3   73.29    5.70
  -1  -4   3   67.69    5.20
   0   4  -3   64.09    5.00
   0   4  -3   65.29    4.80
   0   4  -3   64.29    5.00
   0   4  -3   59.59    5.10
   0   4  -3   61.29    5.00
   0   4  -3   65.49    5.20
   0   4  -3   64.49    5.10
   0  -4   3   66.69    5.10
   0  -4   3   67.49    5.30
   0  -4   3   71.79    5.30
   0  -4   3   72.89    5.30
   0  -4   3   58.89    4.60
  -1   4  -3   33.80    3.90
  -1   4  -3   28.70    3.50
  -1   4  -3   31.50    3.60
  -1   4  -3   32.00    2.60
  -1   4  -3   34.00    3.70
  -1   4  -3   29.30    3.50
  -1   4  -3   33.10    3.90
   1  -4   3   34.00    3.60
   1  -4   3   34.60    3.60
   1  -4   3   31.90    3.70
   1  -4   3   35.80    3.90
   1  -4   3   37.90    4.20
   1  -4   3   34.20    3.90
  -2   4  -3  881.61   53.29
  -2   4  -3  875.21   53.29
  -2   4  -3  860.71   52.49
  -2   4  -3  841.22   53.39
  -2   4  -3  862.61   53.19
  -2   4  -3  868.31   53.09
  -2   4  -3  865.01   53.39
   2  -4   3  850.91   53.19
   2  -4   3  842.52   52.79
   2  -4   3  906.61   53.69
   2  -4   3  845.32   53.19
   2  -4   3  857.31   53.39
   2  -4   3  852.71   52.79
  -3   4  -3   91.29    7.20
  -3   4  -3   93.69    7.50
  -3   4  -3   95.49    7.60
  -3   4  -3   80.59    5.80
  -3   4  -3   96.79    7.60
  -3   4  -3   85.49    7.10
  -3   4  -3   88.19    6.60
   3  -4   3   80.79    7.40
   3  -4   3   92.59    7.60
   3  -4   3   78.59    7.30
   3  -4   3   78.09    6.60
   3  -4   3  104.09    7.90
   3  -4   3   78.19    6.50
  -4   4  -3   10.20    2.80
  -4   4  -3    7.30    2.30
  -4   4  -3    9.70    2.60
  -4   4  -3    9.80    2.10
  -4   4  -3    9.00    2.50
   4  -4   3   11.80    3.00
   4  -4   3   10.20    2.20
   4  -4   3    5.90    2.80
   4  -4   3   10.90    2.20
   4  -4   3   11.30    3.30
   4  -4   3    3.00    2.20
   4  -4   3   11.50    2.90
  -5   4  -3    1.10    1.90
  -5   4  -3   -0.30    1.90
  -5   4  -3    0.40    1.90
  -5   4  -3   -3.00    1.00
  -5   4  -3   -1.30    1.70
   5  -4   3   -0.20    2.60
   5  -4   3    0.10    2.30
   5  -4   3    1.00    2.60
   5  -4   3   -1.20    1.70
   5  -4   3   -1.20    2.40
  -6   4  -3   43.70    6.20
  -6   4  -3   27.90    4.90
  -6   4  -3   39.90    5.30
  -6   4  -3   42.70    6.10
  -6   4  -3   30.30    5.10
   6  -4   3   31.00    6.00
   6  -4   3   28.10    5.80
   6  -4   3   28.10    5.90
   6  -4   3   19.10    4.80
   6  -4   3   37.40    6.50
  -7   4  -3    0.20    1.80
  -7   4  -3    2.00    2.80
  -7   4  -3    1.80    2.60
  -7   4  -3   -0.10    2.60
   7  -4   3   -2.90    1.90
   7  -4   3    0.60    3.40
   7  -4   3   -1.90    3.00
   7  -4   3    1.90    2.70
  -8   4  -3   -2.10    2.40
  -8   4  -3    3.40    3.20
   8  -4   3   -1.20    2.50
   8  -4   3    2.40    4.30
   8  -4   3   -3.00    2.00
  -9   4  -3    0.80    3.30
  -9   4  -3    0.60    2.30
   9  -4   3   -7.20    4.00
   9  -4   3   -2.90    3.10
   9  -4   3   -4.50    4.20
  10   3  -3    1.20    6.00
  10   3  -3    8.80    5.90
  10   3  -3    5.10    4.60
 -10  -3   3    1.00    3.70
 -10  -3   3    0.90    2.80
   9   3  -3    5.90    4.30
   9   3  -3    6.80    4.70
   9   3  -3   -6.00    3.80
  -9  -3   3    2.30    3.20
  -9  -3   3   -1.20    2.10
   8   3  -3   -5.20    3.20
   8   3  -3    0.80    2.90
   8   3  -3   -2.70    4.00
  -8  -3   3    0.00    3.00
  -8  -3   3    0.10    2.50
   7   3  -3    6.60    4.40
   7   3  -3   10.70    5.00
   7   3  -3    6.10    3.40
   7   3  -3   10.50    4.00
   7   3  -3   10.20    3.50
  -7  -3   3    9.10    3.10
  -7  -3   3    3.80    3.20
  -7  -3   3   10.00    3.20
  -7  -3   3    5.50    2.90
   6   3  -3   19.20    4.50
   6   3  -3   17.10    3.70
   6   3  -3   12.20    3.30
   6   3  -3   10.50    4.30
   6   3  -3   13.10    3.80
  -6  -3   3   10.90    3.50
  -6  -3   3    9.00    3.30
  -6  -3   3    9.60    2.90
  -6  -3   3   19.50    3.70
  -6  -3   3   11.70    3.30
   5   3  -3   74.69    8.30
   5   3  -3   89.59    9.00
   5   3  -3   70.99    7.40
   5   3  -3   91.99    8.70
   5   3  -3   74.49    7.50
   5   3  -3   83.49    8.50
   5   3  -3   69.79    5.80
  -5  -3   3   68.79    5.90
  -5  -3   3   79.99    7.00
[truncated: 1,339,550 more chars]
