# Supplementary material for: 2-(2-Meth­oxy­phen­yl)-4,5-bis­(4-methyl­phen­yl)-1H-imidazol-3-ium 2,4,6-tri­nitro­phenolate
Source: IUCrdata. 2026 Jun 2;11(Pt 6):x260560. doi: 10.1107/S2414314626005602 (PMC13330801; doi:10.1107/S2414314626005602)
Supplement: Supplementary file 2 [file x-11-x260560-Isup2.hkl]

data_I                                                                          
_shelx_title ' db5_a.res in P-1'                                                
_shelx_refln_list_code          4                                               
_shelx_F_calc_maximum      177.35                                               
_exptl_crystal_F_000       608.00                                               
_reflns_d_resolution_high  0.7610                                               
                                                                                
loop_                                                                           
 _space_group_symop_operation_xyz                                               
 'x, y, z'                                                                      
 '-x, -y, -z'                                                                   
                                                                                
_cell_length_a     8.4517                                                       
_cell_length_b    12.3588                                                       
_cell_length_c    13.6259                                                       
_cell_angle_alpha  91.961                                                       
_cell_angle_beta  103.983                                                       
_cell_angle_gamma  91.860                                                       
                                                                                
_shelx_F_squared_multiplier     1.000                                           
                                                                                
loop_                                                                           
 _refln_index_h                                                                 
 _refln_index_k                                                                 
 _refln_index_l                                                                 
 _refln_F_squared_calc                                                          
 _refln_F_squared_meas                                                          
 _refln_F_squared_sigma                                                         
 _refln_observed_status                                                         
   1   0   0        536.22        432.69        19.20 o                         
   2   0   0        228.54        224.47         5.12 o                         
   3   0   0        358.86        354.78         6.67 o                         
   4   0   0        122.82        104.86         3.20 o                         
   5   0   0         20.83         16.37         1.47 o                         
   6   0   0        107.13        113.13         3.99 o                         
   7   0   0         35.94         33.36         4.02 o                         
   8   0   0          1.14         -2.63         2.63 o                         
   9   0   0          0.27         -0.22         3.78 o                         
  10   0   0          0.02          4.53         5.22 o                         
 -10   1   0          6.13          8.47         6.02 o                         
  -9   1   0          0.19         -0.61         3.36 o                         
  -8   1   0         28.35         30.53         5.11 o                         
  -7   1   0         47.63         52.07         5.97 o                         
  -6   1   0         97.73         95.34         3.60 o                         
  -5   1   0          0.12          0.36         1.05 o                         
  -4   1   0        878.47        886.18        15.44 o                         
  -3   1   0        686.56        668.90        11.66 o                         
  -2   1   0       4803.79       4430.53        88.88 o                         
  -1   1   0         59.06         57.97         2.95 o                         
   0   1   0       2601.67       2591.12       109.90 o                         
   1   1   0       1516.51       1358.49        41.41 o                         
   2   1   0       7456.07       7486.51       142.11 o                         
   3   1   0         79.82         82.02         2.52 o                         
   4   1   0        362.50        345.03         6.89 o                         
   5   1   0          5.01          6.22         1.37 o                         
   6   1   0         13.01         16.31         1.94 o                         
   7   1   0         32.68         30.04         4.59 o                         
   8   1   0          9.53          7.02         3.35 o                         
   9   1   0          0.47         -1.29         3.78 o                         
  10   1   0          2.90          1.33         4.64 o                         
 -10   2   0          2.06          8.29         5.45 o                         
  -9   2   0          3.68          2.74         3.98 o                         
  -8   2   0          1.98          3.86         3.17 o                         
  -7   2   0          5.55          3.27         2.85 o                         
  -6   2   0          0.84          1.92         1.53 o                         
  -5   2   0         69.00         56.56         2.54 o                         
  -4   2   0          0.19         -0.51         0.84 o                         
  -3   2   0        106.42         97.58         2.74 o                         
  -2   2   0      26120.64      28418.60       489.75 o                         
  -1   2   0       1230.38       1136.46        28.58 o                         
   0   2   0        391.38        332.97        12.36 o                         
   1   2   0        196.93        167.99         4.16 o                         
   2   2   0      31451.34      36001.14       620.74 o                         
   3   2   0       2699.06       2528.89        41.35 o                         
   4   2   0         10.52         18.01         1.48 o                         
   5   2   0         15.75         18.33         2.26 o                         
   6   2   0         10.04          6.15         1.66 o                         
   7   2   0          4.75          1.12         2.53 o                         
   8   2   0         34.05         31.98         4.70 o                         
   9   2   0         37.93         30.27         7.98 o                         
  10   2   0          0.24         -2.04         5.65 o                         
 -10   3   0          1.63          8.93         4.97 o                         
  -9   3   0          0.12          6.87         4.26 o                         
  -8   3   0          2.53          1.01         3.17 o                         
  -7   3   0          3.26          0.23         3.04 o                         
  -6   3   0        194.68        213.63         5.92 o                         
  -5   3   0        220.42        213.81         5.22 o                         
  -4   3   0         72.37         60.23         2.41 o                         
  -3   3   0         58.40         45.31         2.22 o                         
  -2   3   0       5727.65       5610.89        97.49 o                         
  -1   3   0       3196.65       3108.49        54.20 o                         
   0   3   0        419.57        422.30         8.32 o                         
   1   3   0       1049.70        980.05        18.51 o                         
   2   3   0          6.31          2.03         0.81 o                         
   3   3   0         14.16         21.50         1.39 o                         
   4   3   0        718.39        735.31        12.84 o                         
   5   3   0        372.53        396.16         8.24 o                         
   6   3   0          3.73          4.38         1.75 o                         
   7   3   0          6.17          1.98         2.84 o                         
   8   3   0          5.06         -0.06         3.44 o                         
   9   3   0          1.18         -1.76         3.58 o                         
  10   3   0          4.98         -4.18         5.76 o                         
 -10   4   0         30.50         27.59         7.28 o                         
  -9   4   0         35.83         32.98         5.66 o                         
  -8   4   0         11.64         18.66         4.35 o                         
  -7   4   0         17.78         19.08         3.53 o                         
  -6   4   0         13.02         11.40         1.98 o                         
  -5   4   0          3.36          1.48         1.56 o                         
  -4   4   0       1616.65       1457.22        24.74 o                         
  -3   4   0        628.89        665.26        12.27 o                         
  -2   4   0        260.35        263.66         5.60 o                         
  -1   4   0       1199.01       1082.81        18.78 o                         
   0   4   0         37.54         41.71         1.73 o                         
   1   4   0        627.15        611.54        11.56 o                         
   2   4   0        191.91        180.02         4.15 o                         
   3   4   0         75.05         86.07         2.80 o                         
   4   4   0       1444.27       1526.17        25.98 o                         
   5   4   0         90.70         89.57         3.90 o                         
   6   4   0         10.74         10.81         2.20 o                         
   7   4   0          0.05          0.13         4.04 o                         
   8   4   0          0.92         -3.05         3.05 o                         
   9   4   0          0.80         -0.14         4.78 o                         
  10   4   0         14.65         20.14         6.85 o                         
 -10   5   0          0.04          7.76         7.76 o                         
  -9   5   0          2.30          7.11         5.16 o                         
  -8   5   0         67.37         69.29         7.00 o                         
  -7   5   0         57.49         59.75         6.83 o                         
  -6   5   0         50.26         46.24         3.21 o                         
  -5   5   0          3.24          0.95         1.37 o                         
  -4   5   0        935.58        876.27        16.15 o                         
  -3   5   0       6410.76       6402.33       107.22 o                         
  -2   5   0        552.32        639.02        11.72 o                         
  -1   5   0          0.00         -0.55         0.58 o                         
   0   5   0          0.05         -0.43         0.57 o                         
   1   5   0        339.12        294.29         6.28 o                         
   2   5   0         54.89         62.61         2.47 o                         
   3   5   0        324.13        364.79         7.97 o                         
   4   5   0         38.22         45.86         2.64 o                         
   5   5   0         22.74         24.36         2.50 o                         
   6   5   0          9.39          6.68         2.47 o                         
   7   5   0         23.57         20.51         5.77 o                         
   8   5   0          0.40         -2.16         3.68 o                         
   9   5   0          2.95          2.03         4.29 o                         
  10   5   0          3.07          5.94         7.90 o                         
 -10   6   0          1.05          0.28         6.03 o                         
  -9   6   0          0.51         -2.53         3.97 o                         
  -8   6   0        130.07        130.81        13.15 o                         
  -7   6   0        114.18        106.27         9.00 o                         
  -6   6   0        500.47        496.93        11.60 o                         
  -5   6   0        548.07        545.27        11.62 o                         
  -4   6   0         52.94         51.53         2.74 o                         
  -3   6   0        420.45        450.59        10.11 o                         
  -2   6   0          6.81         17.38         1.29 o                         
  -1   6   0        143.13        134.53         3.51 o                         
   0   6   0        544.04        569.49        11.07 o                         
   1   6   0        186.10        203.95         4.96 o                         
   2   6   0          0.03         -0.51         1.07 o                         
   3   6   0         25.09         24.44         1.95 o                         
   4   6   0        133.33        155.90         5.59 o                         
   5   6   0         29.78         32.43         3.12 o                         
   6   6   0        243.12        251.71        11.28 o                         
   7   6   0          3.94          2.87         4.18 o                         
   8   6   0          3.35         -0.27         4.69 o                         
   9   6   0          2.67          2.82         4.97 o                         
  -9   7   0          1.30          4.15         5.54 o                         
  -8   7   0          7.48         12.36         4.78 o                         
  -7   7   0         38.57         36.10         7.20 o                         
  -6   7   0        603.10        584.85        15.99 o                         
  -5   7   0          2.27          3.85         1.78 o                         
  -4   7   0          4.03          4.90         1.62 o                         
  -3   7   0        127.11        126.54         4.47 o                         
  -2   7   0          0.67         -0.03         1.27 o                         
  -1   7   0        433.31        438.15         8.62 o                         
   0   7   0        117.88        129.12         3.56 o                         
   1   7   0        571.88        602.78        11.45 o                         
   2   7   0        102.49         77.37         3.30 o                         
   3   7   0         48.19         41.04         2.76 o                         
   4   7   0          2.65          3.44         1.79 o                         
   5   7   0         68.52         76.11         4.85 o                         
   6   7   0          3.22          2.39         3.48 o                         
   7   7   0          0.75          0.76         5.82 o                         
   8   7   0          4.03          0.03         5.57 o                         
   9   7   0         12.13          7.22         5.11 o                         
  -9   8   0          1.37          3.56         4.69 o                         
  -8   8   0          2.29          9.49         5.17 o                         
  -7   8   0         17.21         22.35         5.38 o                         
  -6   8   0        107.76        113.60         6.30 o                         
  -5   8   0          0.10          0.06         2.24 o                         
  -4   8   0         79.97         82.71         4.22 o                         
  -3   8   0        310.71        308.57         9.86 o                         
  -2   8   0        463.15        481.82        12.72 o                         
  -1   8   0         43.69         41.30         2.58 o                         
   0   8   0         41.75         43.75         2.17 o                         
   1   8   0         48.03         52.03         2.72 o                         
   2   8   0          1.35          1.31         1.35 o                         
   3   8   0          7.28          5.58         1.80 o                         
   4   8   0          1.33         -1.81         1.81 o                         
   5   8   0          0.67         -2.31         2.31 o                         
   6   8   0         14.37         12.09         3.46 o                         
   7   8   0          5.52          5.83         4.66 o                         
   8   8   0         13.55         15.33         5.60 o                         
   9   8   0          4.55         -2.53         5.54 o                         
  -9   9   0          4.87          3.76         5.01 o                         
  -8   9   0          4.38          3.21         5.60 o                         
  -7   9   0          8.19         18.43         5.08 o                         
  -6   9   0          3.37         -0.30         2.46 o                         
  -5   9   0         44.13         34.94         3.90 o                         
  -4   9   0        334.22        348.11         9.64 o                         
  -3   9   0        427.21        417.80        12.84 o                         
  -2   9   0         17.34         23.38         2.57 o                         
  -1   9   0        842.45        867.75        18.78 o                         
   0   9   0          0.02         -1.05         1.41 o                         
   1   9   0         55.45         65.72         3.68 o                         
   2   9   0         28.35         28.50         2.45 o                         
   3   9   0          5.15         -0.49         2.08 o                         
   4   9   0         22.68         22.50         3.24 o                         
   5   9   0          4.63          1.70         2.45 o                         
   6   9   0         27.27         23.99         3.94 o                         
   7   9   0          3.51          3.68         3.90 o                         
   8   9   0          1.29         -5.50         5.50 o                         
  -8  10   0          0.66          5.32         5.20 o                         
  -7  10   0         14.86         18.06         5.30 o                         
  -6  10   0         42.65         48.62         4.74 o                         
  -5  10   0          4.88          2.29         2.62 o                         
  -4  10   0          4.05          0.67         3.00 o                         
  -3  10   0         84.11         81.61         5.73 o                         
  -2  10   0        369.04        391.26        10.23 o                         
  -1  10   0         79.33         76.57         4.07 o                         
   0  10   0          5.81          4.04         2.51 o                         
   1  10   0         20.78         24.61         3.19 o                         
   2  10   0          0.74         -1.78         1.78 o                         
   3  10   0          2.51          0.72         2.29 o                         
   4  10   0          4.21          2.47         2.61 o                         
   5  10   0         11.52         14.67         3.30 o                         
   6  10   0          0.53          1.02         3.05 o                         
   7  10   0          4.90          7.95         5.22 o                         
   8  10   0          3.85          9.22         6.89 o                         
  -8  11   0          1.20          1.92         4.76 o                         
  -7  11   0          6.75          9.88         5.87 o                         
  -6  11   0         21.90         16.87         3.52 o                         
  -5  11   0          8.12          7.54         3.29 o                         
  -4  11   0         21.45         22.24         3.96 o                         
  -3  11   0         30.53         27.76         3.73 o                         
  -2  11   0        250.69        260.96         8.87 o                         
  -1  11   0        216.13        259.92         9.95 o                         
   0  11   0          0.51         -1.85         1.96 o                         
   1  11   0         45.21         48.20         3.93 o                         
   2  11   0          7.51          5.85         2.56 o                         
   3  11   0          0.76         -2.73         2.73 o                         
   4  11   0          0.46          4.77         3.03 o                         
   5  11   0         21.01         22.35         4.24 o                         
   6  11   0          1.07          1.90         5.07 o                         
   7  11   0          1.29          1.49         5.54 o                         
  -7  12   0          0.74         -2.69         5.61 o                         
  -6  12   0          1.23         -3.44         4.10 o                         
  -5  12   0          4.79          6.08         3.99 o                         
  -4  12   0          0.56         -2.35         3.54 o                         
  -3  12   0         16.25         15.82         4.15 o                         
  -2  12   0         85.74         78.28         6.01 o                         
  -1  12   0         59.09         66.93         6.49 o                         
   0  12   0        186.01        212.55         9.26 o                         
   1  12   0         25.99         22.99         3.97 o                         
   2  12   0         62.08         66.54         5.85 o                         
   3  12   0          2.35         -0.18         3.49 o                         
   4  12   0          0.24         -0.41         3.77 o                         
   5  12   0          0.64          3.93         4.26 o                         
   6  12   0          2.07          0.95        16.36 o                         
  -6  13   0          4.60          3.46         5.28 o                         
  -5  13   0          3.68         -3.75         3.75 o                         
  -4  13   0          0.74         -1.81         3.41 o                         
  -3  13   0          0.05         -3.38         3.38 o                         
  -2  13   0          0.91         -0.39         3.23 o                         
  -1  13   0          1.37         -2.65         3.66 o                         
   0  13   0         49.40         58.40         6.24 o                         
   1  13   0        182.60        204.36        10.25 o                         
   2  13   0          1.89         12.27         3.95 o                         
   3  13   0         11.11         12.13         4.41 o                         
   4  13   0          0.01          4.02         4.32 o                         
   5  13   0          3.03          8.21         4.65 o                         
  -5  14   0         10.49         17.19         5.58 o                         
  -4  14   0         16.07         18.55         5.01 o                         
  -3  14   0          1.70         -1.12         4.48 o                         
  -2  14   0          0.08         -1.80         3.72 o                         
  -1  14   0          7.08          0.81         3.60 o                         
   0  14   0         18.57         22.47         4.40 o                         
   1  14   0          1.02         -1.01         4.07 o                         
   2  14   0         57.55         62.51         7.01 o                         
   3  14   0          3.74          1.59         4.36 o                         
   4  14   0          5.33          3.82         5.44 o                         
  -4  15   0          1.56          4.94         6.34 o                         
  -3  15   0          9.08          7.87         5.81 o                         
  -2  15   0          0.62         -4.26         4.26 o                         
  -1  15   0         13.28          3.90         4.44 o                         
   0  15   0          3.79         10.63         4.96 o                         
   1  15   0          2.30          1.03         5.20 o                         
   2  15   0          0.58         -5.48         5.69 o                         
   3  15   0         40.06         38.58         8.30 o                         
  -2  16   0          1.89          4.10        10.44 o                         
  -1  16   0          0.19         -5.60         5.60 o                         
   0  16   0          2.72         -1.06         7.34 o                         
   1  16   0          9.24         -0.90         7.39 o                         
  -1 -16   1          0.96         -6.61         6.61 o                         
   0 -16   1          4.65         -6.92         6.92 o                         
   1 -16   1          2.64         -0.04         6.42 o                         
   2 -16   1          0.00          7.68        14.22 o                         
  -3 -15   1         57.22         51.93         8.87 o                         
  -2 -15   1         21.05         12.11         5.60 o                         
  -1 -15   1          5.26         -1.64         4.49 o                         
   0 -15   1         20.47         17.91         7.44 o                         
   1 -15   1          1.33          3.00         4.48 o                         
   2 -15   1          4.74          1.20         4.77 o                         
   3 -15   1          0.23         -6.87         7.18 o                         
   4 -15   1          5.52         -5.64         5.64 o                         
  -5 -14   1          1.53         25.03         8.13 o                         
  -4 -14   1          6.25         -3.54         4.46 o                         
  -3 -14   1          3.47          4.54         4.44 o                         
  -2 -14   1         47.11         53.76         6.16 o                         
  -1 -14   1         37.13         32.76         5.32 o                         
   0 -14   1          2.18          5.18         3.55 o                         
   1 -14   1          0.33         -2.56         3.65 o                         
   2 -14   1         10.95         13.52         4.58 o                         
   3 -14   1         14.32         11.60         4.39 o                         
   4 -14   1          9.05         -4.70         5.58 o                         
   5 -14   1          1.41         -1.14         4.41 o                         
  -6 -13   1          0.79          6.60         7.36 o                         
  -5 -13   1          1.08         -1.77         4.16 o                         
  -4 -13   1          0.05          1.05         3.55 o                         
  -3 -13   1         44.56         40.30         5.96 o                         
  -2 -13   1         32.43         26.50         4.53 o                         
  -1 -13   1        118.06        131.72         7.84 o                         
   0 -13   1         92.41        106.35         6.73 o                         
   1 -13   1          3.91          2.14         3.23 o                         
   2 -13   1         13.11         15.15         4.52 o                         
   3 -13   1         13.96         11.79         4.22 o                         
   4 -13   1         23.45         17.10         4.93 o                         
   5 -13   1         25.86         31.95         5.71 o                         
   6 -13   1          2.58         -2.68         4.56 o                         
  -6 -12   1          2.50          6.21         9.24 o                         
  -5 -12   1          8.73          2.33         3.69 o                         
  -4 -12   1         14.52          9.78         7.25 o                         
  -3 -12   1         20.48         10.30         4.18 o                         
  -2 -12   1         25.88         21.64         4.42 o                         
  -1 -12   1         34.63         27.75         4.06 o                         
   0 -12   1         59.58         65.62         5.09 o                         
   1 -12   1         82.25         89.10         6.68 o                         
   2 -12   1          0.99         -2.77         2.77 o                         
   3 -12   1          0.48          1.98         3.16 o                         
   4 -12   1         16.03         27.21         4.66 o                         
   5 -12   1          0.80         -3.04         3.63 o                         
   6 -12   1          0.01          5.11         4.74 o                         
   7 -12   1          2.64          9.52         8.15 o                         
  -7 -11   1          1.65          5.79         5.38 o                         
  -6 -11   1          7.44          0.64         4.20 o                         
  -5 -11   1          4.02          7.04         3.50 o                         
  -4 -11   1          0.02          0.84         3.97 o                         
  -3 -11   1         30.14         34.55         4.87 o                         
  -2 -11   1          0.13         -1.10         2.46 o                         
  -1 -11   1         93.50         92.51         6.37 o                         
   0 -11   1          4.11          4.26         2.37 o                         
   1 -11   1        357.53        384.06        16.70 o                         
   2 -11   1        103.57        119.49         9.46 o                         
   3 -11   1        212.78        201.20        12.10 o                         
   4 -11   1          1.18         -2.43         2.86 o                         
   5 -11   1          0.33         -0.11         3.11 o                         
   6 -11   1          0.18         -2.15         3.35 o                         
   7 -11   1         14.67          9.32         5.85 o                         
   8 -11   1          5.58          8.86        11.21 o                         
  -8 -10   1          1.35          2.78         5.42 o                         
  -7 -10   1          4.03          6.09         5.54 o                         
  -6 -10   1          5.91         -2.49         3.66 o                         
  -5 -10   1          3.26         -0.81         2.58 o                         
  -4 -10   1         50.17         42.22         3.99 o                         
  -3 -10   1         30.74         28.00         3.16 o                         
  -2 -10   1         35.74         28.16         3.31 o                         
  -1 -10   1         28.84         24.48         2.87 o                         
   0 -10   1         44.34         51.48         4.12 o                         
   1 -10   1        153.61        160.29         5.88 o                         
   2 -10   1        100.98        102.49         4.51 o                         
   3 -10   1         64.10         60.61         5.03 o                         
   4 -10   1        117.65        114.77         6.29 o                         
   5 -10   1          2.28          0.32         2.49 o                         
   6 -10   1          4.36          0.15         3.38 o                         
   7 -10   1         10.10          6.54         6.36 o                         
   8 -10   1          0.02         10.58         5.35 o                         
  -8  -9   1          0.25          9.78         5.64 o                         
  -7  -9   1          1.56         -3.44         4.21 o                         
  -6  -9   1          0.34         -0.91         3.04 o                         
  -5  -9   1         19.05         18.97         3.73 o                         
  -4  -9   1          0.32         -0.71         2.12 o                         
  -3  -9   1          4.18          1.25         1.85 o                         
  -2  -9   1         13.78         13.77         2.11 o                         
  -1  -9   1        162.06        172.33         5.48 o                         
   0  -9   1        153.70        148.49         5.42 o                         
   1  -9   1        119.62        132.91         4.75 o                         
   2  -9   1          6.03          5.75         1.72 o                         
   3  -9   1        145.81        145.24         6.07 o                         
   4  -9   1        192.64        195.42         8.65 o                         
   5  -9   1         92.56         78.22         5.10 o                         
   6  -9   1         11.80          8.19         3.41 o                         
   7  -9   1         19.31         19.62         5.05 o                         
   8  -9   1         11.41         10.52         5.34 o                         
   9  -9   1          3.17          4.51         6.58 o                         
  -9  -8   1          0.27          4.22         6.72 o                         
  -8  -8   1         55.51         54.10         8.00 o                         
  -7  -8   1          7.84          0.69         4.00 o                         
  -6  -8   1          0.32         -2.43         2.43 o                         
  -5  -8   1          0.20         -2.19         2.19 o                         
  -4  -8   1         11.77          9.38         2.53 o                         
  -3  -8   1          0.15         -1.42         1.42 o                         
  -2  -8   1         82.16         74.94         3.38 o                         
  -1  -8   1         55.55         55.99         2.66 o                         
   0  -8   1         68.77         69.49         2.76 o                         
   1  -8   1        284.25        300.43         6.25 o                         
   2  -8   1         19.85         13.87         1.75 o                         
   3  -8   1         88.92         99.02         4.38 o                         
   4  -8   1        397.34        415.75        14.61 o                         
   5  -8   1        328.41        298.12        13.34 o                         
   6  -8   1        111.89        111.87         7.13 o                         
   7  -8   1         19.03         20.90         4.93 o                         
   8  -8   1         14.14         11.32         4.82 o                         
   9  -8   1          0.14          0.71         6.32 o                         
  -9  -7   1          4.50          1.89         6.25 o                         
  -8  -7   1         10.03          2.92         4.42 o                         
  -7  -7   1          0.24         -2.99         2.99 o                         
  -6  -7   1          1.73          1.03         2.52 o                         
  -5  -7   1         16.13          8.44         3.30 o                         
  -4  -7   1         12.96         12.68         2.10 o                         
  -3  -7   1          0.08          0.46         1.21 o                         
  -2  -7   1         34.37         40.37         2.44 o                         
  -1  -7   1       1509.70       1526.69        26.61 o                         
   0  -7   1        468.88        450.19         8.78 o                         
   1  -7   1        645.76        650.48        11.68 o                         
   2  -7   1          3.58          4.75         1.04 o                         
   3  -7   1        118.21        139.95         5.10 o                         
   4  -7   1         10.69         11.46         1.83 o                         
   5  -7   1        313.12        312.32        10.10 o                         
   6  -7   1          3.19          3.49         2.46 o                         
   7  -7   1          5.46          7.62         3.88 o                         
   8  -7   1          1.58          1.32         3.48 o                         
   9  -7   1          3.63         16.15        10.62 o                         
  -9  -6   1          1.37         -4.42         4.42 o                         
  -8  -6   1          8.23          4.46         4.01 o                         
  -7  -6   1         33.28         22.02         4.84 o                         
  -6  -6   1        486.89        498.58        15.31 o                         
  -5  -6   1         12.37         10.15         2.21 o                         
  -4  -6   1        238.74        258.31         6.33 o                         
  -3  -6   1        253.72        283.77         6.37 o                         
  -2  -6   1        502.71        505.67         9.82 o                         
  -1  -6   1        668.79        729.99        13.31 o                         
   0  -6   1        314.15        293.98         6.01 o                         
   1  -6   1         45.38         62.96         2.21 o                         
   2  -6   1          9.49         14.25         1.24 o                         
   3  -6   1         30.38         37.59         2.09 o                         
   4  -6   1          0.06         -0.02         1.08 o                         
   5  -6   1          6.45          9.21         1.79 o                         
   6  -6   1         43.18         37.09         3.68 o                         
   7  -6   1        161.98        163.77        11.75 o                         
   8  -6   1         33.65         34.24         5.77 o                         
   9  -6   1          0.16          2.71         4.39 o                         
  10  -6   1          0.37          8.82        15.65 o                         
 -10  -5   1          3.51          0.35         7.50 o                         
  -9  -5   1          4.07         -2.73         5.73 o                         
  -8  -5   1          0.82         -3.94         3.94 o                         
  -7  -5   1         15.47          6.61         4.34 o                         
  -6  -5   1         88.56         89.21         5.40 o                         
  -5  -5   1         85.89         77.47         3.89 o                         
  -4  -5   1        144.27        145.91         4.47 o                         
  -3  -5   1        729.20        794.92        14.72 o                         
  -2  -5   1          4.12          3.46         1.00 o                         
  -1  -5   1        211.20        200.06         4.16 o                         
   0  -5   1          1.08          2.47         0.69 o                         
   1  -5   1       1664.28       1783.41        29.34 o                         
   2  -5   1         29.13         31.82         1.56 o                         
   3  -5   1        535.07        491.19         9.55 o                         
   4  -5   1          1.70          2.41         1.21 o                         
   5  -5   1         25.56         26.58         2.31 o                         
   6  -5   1          2.85         -1.61         2.00 o                         
   7  -5   1          1.90         -1.19         2.93 o                         
   8  -5   1         11.19         13.68         4.00 o                         
   9  -5   1          0.89          0.05         5.55 o                         
  10  -5   1          2.11          1.21         4.48 o                         
 -10  -4   1          7.80          4.48         5.39 o                         
  -9  -4   1          2.28          3.75         4.82 o                         
  -8  -4   1          7.69          8.02         4.06 o                         
  -7  -4   1          0.03         -2.66         2.66 o                         
  -6  -4   1        191.67        211.22         7.88 o                         
  -5  -4   1        328.40        350.60         7.85 o                         
  -4  -4   1       4035.53       3996.30        70.63 o                         
  -3  -4   1       4791.72       5092.69        85.64 o                         
  -2  -4   1       2518.92       2542.85        43.15 o                         
  -1  -4   1          0.59         -0.35         0.51 o                         
   0  -4   1        107.42         83.12         2.09 o                         
   1  -4   1        331.03        289.95         5.22 o                         
   2  -4   1        345.94        356.55         6.95 o                         
   3  -4   1        145.15        170.62         4.12 o                         
   4  -4   1       1951.75       1815.39        30.49 o                         
   5  -4   1         75.19         72.22         3.11 o                         
   6  -4   1         13.37         15.33         2.60 o                         
   7  -4   1          0.47         -0.52         2.49 o                         
   8  -4   1          0.37         -3.03         3.03 o                         
   9  -4   1         30.33         24.07         5.29 o                         
  10  -4   1          6.17         10.49         5.17 o                         
 -10  -3   1          0.21          2.01         5.27 o                         
  -9  -3   1          0.45          6.40         4.33 o                         
  -8  -3   1         10.45          6.82         3.98 o                         
  -7  -3   1          8.82          5.12         2.93 o                         
  -6  -3   1          0.91          5.50         2.04 o                         
  -5  -3   1        187.17        196.31         5.61 o                         
  -4  -3   1         87.04        103.26         3.75 o                         
  -3  -3   1        773.51        713.27        12.99 o                         
  -2  -3   1       1158.43       1150.07        19.98 o                         
  -1  -3   1       1089.41       1006.99        19.87 o                         
   0  -3   1       2361.64       2190.21        40.11 o                         
   1  -3   1      14482.15      15494.80       256.00 o                         
   2  -3   1        229.50        232.97         4.60 o                         
   3  -3   1        731.55        746.19        13.53 o                         
   4  -3   1        232.94        215.96         5.17 o                         
   5  -3   1          9.85         12.56         1.54 o                         
   6  -3   1          3.60          2.48         1.80 o                         
   7  -3   1          0.20         -2.34         2.34 o                         
   8  -3   1          2.87          1.62         3.52 o                         
   9  -3   1          2.03          1.07         4.53 o                         
  10  -3   1          8.50          3.56         5.99 o                         
 -10  -2   1          0.31         -0.20         4.67 o                         
  -9  -2   1         20.47         16.84         5.17 o                         
  -8  -2   1          0.80         -3.95         3.95 o                         
  -7  -2   1         30.57         23.70         3.62 o                         
  -6  -2   1          0.32         -0.44         1.72 o                         
  -5  -2   1        260.63        265.82         6.00 o                         
  -4  -2   1       1474.13       1460.45        24.76 o                         
  -3  -2   1        779.15        775.66        13.95 o                         
  -2  -2   1      31048.62      35550.91       611.92 o                         
  -1  -2   1      14809.05      15195.07       343.04 o                         
   0  -2   1       1324.40       1195.55        36.69 o                         
   1  -2   1        718.36        658.77        14.67 o                         
   2  -2   1      10851.05      10835.65       195.91 o                         
   3  -2   1        138.75        144.78         3.62 o                         
   4  -2   1        115.42        113.87         3.42 o                         
   5  -2   1        686.58        696.56        12.29 o                         
   6  -2   1        129.08        119.28         6.98 o                         
   7  -2   1         19.33         11.23         3.91 o                         
   8  -2   1          4.90          1.82         3.49 o                         
   9  -2   1          1.52         -0.63         3.33 o                         
  10  -2   1          0.12          3.06         5.57 o                         
 -10  -1   1          0.02         -3.82         3.82 o                         
  -9  -1   1          4.22          4.85         4.33 o                         
  -8  -1   1          0.15         -1.92         2.78 o                         
  -7  -1   1          5.84          7.17         2.84 o                         
  -6  -1   1         17.33         23.05         2.53 o                         
  -5  -1   1        798.64        852.75        14.73 o                         
  -4  -1   1        184.84        172.31         4.01 o                         
  -3  -1   1       1345.68       1227.93        21.39 o                         
  -2  -1   1       1535.69       1382.25        25.67 o                         
  -1  -1   1       2190.07       1973.04        68.78 o                         
   0  -1   1        259.79        233.78         8.73 o                         
   1  -1   1       2325.62       2177.25        53.96 o                         
   2  -1   1       1515.05       1444.70        26.85 o                         
   3  -1   1         22.56         18.72         1.24 o                         
   4  -1   1        200.95        204.95         4.52 o                         
   5  -1   1        151.71        143.35         3.96 o                         
   6  -1   1        129.87        141.08         5.81 o                         
   7  -1   1          2.27         -0.84         3.95 o                         
   8  -1   1          0.08          0.05         2.83 o                         
   9  -1   1         18.15         18.84         5.19 o                         
  10  -1   1          0.26          2.79         5.01 o                         
 -10   0   1          0.07          4.36         6.28 o                         
  -9   0   1          3.39         -3.12         3.16 o                         
  -8   0   1          0.36         -2.25         2.50 o                         
  -7   0   1         85.97         63.19         5.06 o                         
  -6   0   1         11.54         13.37         1.89 o                         
  -5   0   1        343.95        317.13         6.45 o                         
  -4   0   1         44.39         56.34         2.23 o                         
  -3   0   1        437.89        371.27         7.16 o                         
  -2   0   1       1511.21       1374.02        25.56 o                         
  -1   0   1       7380.66       6874.70       237.47 o                         
   0   0   1          0.07          4.74         1.12 o                         
   1   0   1        745.16        705.58        31.52 o                         
   2   0   1         42.37         42.47         1.73 o                         
   3   0   1        817.94        776.53        14.61 o                         
   4   0   1        614.26        559.60        10.29 o                         
   5   0   1         33.34         37.38         2.21 o                         
   6   0   1         31.43         34.51         2.85 o                         
   7   0   1        113.18        115.67         6.95 o                         
   8   0   1         14.45          4.67         3.28 o                         
   9   0   1          0.50          2.17         3.89 o                         
  10   0   1         15.30          9.43         6.28 o                         
 -10   1   1          0.00          6.44         5.26 o                         
  -9   1   1          0.65          4.22         3.16 o                         
  -8   1   1          0.01          0.71         3.27 o                         
  -7   1   1         16.37          9.75         2.97 o                         
  -6   1   1        195.21        201.18         6.04 o                         
  -5   1   1         86.66         79.64         2.96 o                         
  -4   1   1        437.89        441.29         8.31 o                         
  -3   1   1        686.54        579.40        11.64 o                         
  -2   1   1       1290.03       1201.83        22.46 o                         
  -1   1   1         55.81         51.27         2.64 o                         
   0   1   1       3757.75       3706.03       128.69 o                         
   1   1   1        136.12        119.78         3.62 o                         
   2   1   1        102.60         83.35         2.54 o                         
   3   1   1         15.55         27.80         1.52 o                         
   4   1   1         60.94         63.80         2.60 o                         
   5   1   1          2.95          4.72         1.33 o                         
   6   1   1         67.05         69.85         3.95 o                         
   7   1   1          1.67          7.41         3.26 o                         
   8   1   1         50.73         50.72         5.22 o                         
   9   1   1          4.11          4.12         4.20 o                         
  10   1   1          5.80         -0.02         6.04 o                         
 -10   2   1          1.97          6.81         5.76 o                         
  -9   2   1          6.50          5.38         4.06 o                         
  -8   2   1         10.89          9.24         3.13 o                         
  -7   2   1         12.89         10.92         3.05 o                         
  -6   2   1         41.22         48.52         3.11 o                         
  -5   2   1         38.99         46.71         2.31 o                         
  -4   2   1        453.26        447.60         8.80 o                         
  -3   2   1         69.81         76.71         2.61 o                         
  -2   2   1      19741.02      20587.35       370.96 o                         
  -1   2   1        611.42        483.21        10.25 o                         
   0   2   1       1720.36       1546.51        35.72 o                         
   1   2   1        223.40        194.25         4.40 o                         
   2   2   1       2860.88       2909.79        49.22 o                         
   3   2   1         77.93         66.71         2.52 o                         
   4   2   1        204.20        239.86         5.45 o                         
   5   2   1          0.13          0.34         1.22 o                         
   6   2   1          4.93          4.41         2.06 o                         
   7   2   1          1.85         -2.72         2.72 o                         
   8   2   1         94.78         95.95         7.63 o                         
   9   2   1          9.99          4.56         5.83 o                         
  10   2   1          2.20         -4.41         5.21 o                         
 -10   3   1         17.51         19.92         7.00 o                         
  -9   3   1         63.49         66.49        11.57 o                         
  -8   3   1          0.14         -1.44         2.32 o                         
  -7   3   1          1.30          2.34         2.63 o                         
  -6   3   1         15.69         20.26         2.31 o                         
  -5   3   1        691.52        683.04        13.11 o                         
  -4   3   1       1387.74       1343.60        23.74 o                         
  -3   3   1        101.41         94.61         3.01 o                         
  -2   3   1       8043.04       7726.85       134.08 o                         
  -1   3   1       1524.27       1434.59        29.59 o                         
   0   3   1        534.14        491.26         9.69 o                         
   1   3   1        715.03        655.69        12.36 o                         
   2   3   1       1317.93       1301.38        22.76 o                         
   3   3   1        186.72        200.30         4.84 o                         
   4   3   1          3.18          0.52         1.04 o                         
   5   3   1         65.34         83.71         3.62 o                         
   6   3   1          0.04         -1.19         1.70 o                         
   7   3   1          3.44          4.95         2.97 o                         
   8   3   1         12.70         20.11         7.36 o                         
   9   3   1         10.74          6.05         5.45 o                         
  10   3   1         10.57         10.90         7.77 o                         
 -10   4   1         37.12         29.47         6.88 o                         
  -9   4   1         81.44         95.62         8.70 o                         
  -8   4   1        112.82        109.72         6.85 o                         
  -7   4   1         48.30         55.59         4.74 o                         
  -6   4   1        202.41        227.24         6.94 o                         
  -5   4   1        130.54        132.04         4.53 o                         
  -4   4   1        944.71        942.27        17.97 o                         
  -3   4   1         97.99        102.76         3.53 o                         
  -2   4   1         29.34         32.11         1.69 o                         
  -1   4   1          2.53          3.68         0.63 o                         
   0   4   1        244.76        224.66         5.11 o                         
   1   4   1        175.24        179.42         4.21 o                         
   2   4   1        772.74        883.08        17.47 o                         
   3   4   1       1379.21       1432.96        26.48 o                         
   4   4   1        379.34        406.10         8.73 o                         
   5   4   1          3.33          0.44         1.67 o                         
   6   4   1          3.63         -0.05         1.94 o                         
   7   4   1          4.58          3.67         3.13 o                         
   8   4   1          1.06         -4.02         4.12 o                         
   9   4   1          0.09         -0.81         4.95 o                         
  10   4   1          3.70          9.62         7.03 o                         
 -10   5   1          0.10          0.56         5.27 o                         
  -9   5   1         20.57         21.44         5.28 o                         
  -8   5   1        103.44        121.63        10.15 o                         
  -7   5   1         89.51         91.75         5.94 o                         
  -6   5   1         13.18         10.43         2.04 o                         
  -5   5   1          6.57          4.16         1.45 o                         
  -4   5   1       1505.15       1456.95        26.92 o                         
  -3   5   1         37.34         37.33         2.07 o                         
  -2   5   1          5.12          4.09         0.85 o                         
  -1   5   1        610.31        605.88        10.99 o                         
   0   5   1        418.98        382.08         8.17 o                         
   1   5   1        343.33        313.93         6.77 o                         
   2   5   1          5.31          2.81         1.17 o                         
   3   5   1          2.41         -1.07         1.07 o                         
   4   5   1         75.27         84.61         3.96 o                         
   5   5   1         14.38         16.75         2.33 o                         
   6   5   1          0.88         -2.28         2.28 o                         
   7   5   1         38.37         30.72         5.79 o                         
   8   5   1          0.60         -1.06         3.81 o                         
   9   5   1          0.00         -4.84         4.84 o                         
 -10   6   1          0.15          0.74         4.61 o                         
  -9   6   1          1.09          9.99         5.10 o                         
  -8   6   1         26.62         18.72         5.97 o                         
  -7   6   1         32.55         38.36         5.00 o                         
  -6   6   1         49.34         54.82         5.20 o                         
  -5   6   1         54.20         60.35         3.50 o                         
  -4   6   1        116.67        121.24         4.23 o                         
  -3   6   1          2.61          2.98         1.08 o                         
  -2   6   1         68.97         75.07         2.68 o                         
  -1   6   1          4.69          2.73         1.10 o                         
   0   6   1          9.75         12.91         1.24 o                         
   1   6   1         54.93         56.25         2.56 o                         
   2   6   1         11.98         17.79         1.83 o                         
   3   6   1         76.49         81.47         3.70 o                         
   4   6   1          1.68         -1.50         1.50 o                         
   5   6   1         22.57         20.69         2.85 o                         
   6   6   1          0.89          4.12         3.11 o                         
   7   6   1          1.92          4.37         3.97 o                         
   8   6   1          0.00         -1.63         6.04 o                         
   9   6   1          3.72          1.05         6.86 o                         
 -10   7   1          0.71          1.51         8.11 o                         
  -9   7   1          0.03         -1.11         4.26 o                         
  -8   7   1          0.04         -3.14         3.14 o                         
  -7   7   1         45.83         47.70         6.33 o                         
  -6   7   1          6.47         10.40         2.32 o                         
  -5   7   1        948.59        890.45        19.57 o                         
  -4   7   1          3.11          4.71         1.71 o                         
  -3   7   1        335.75        336.46         8.03 o                         
  -2   7   1          0.43         -0.66         1.15 o                         
  -1   7   1        244.34        260.36         6.98 o                         
   0   7   1         66.74         65.76         2.95 o                         
   1   7   1         81.62         91.51         3.51 o                         
   2   7   1         62.86         70.91         3.26 o                         
   3   7   1         10.75         11.54         2.00 o                         
   4   7   1         88.40         86.97         4.46 o                         
   5   7   1         21.91         19.09         2.92 o                         
   6   7   1          4.76          4.14         3.07 o                         
   7   7   1          7.48          6.38         4.70 o                         
   8   7   1          2.45          5.84         4.64 o                         
   9   7   1          0.79         -4.75         5.07 o                         
  -9   8   1          0.16          3.35         4.92 o                         
  -8   8   1          7.95          7.95         4.59 o                         
  -7   8   1          3.05         -3.95         4.06 o                         
  -6   8   1          5.30          2.44         2.56 o                         
  -5   8   1        400.93        405.54        10.77 o                         
  -4   8   1        335.34        330.54         9.04 o                         
  -3   8   1        113.67        106.94         5.36 o                         
  -2   8   1        137.55        161.31         5.50 o                         
  -1   8   1         65.43         77.16         3.43 o                         
   0   8   1        181.07        218.12         8.43 o                         
   1   8   1         12.23         16.92         1.89 o                         
   2   8   1        419.81        453.68        13.51 o                         
   3   8   1         82.49         85.07         4.27 o                         
   4   8   1         87.73         88.50         5.77 o                         
   5   8   1          3.59          1.26         2.24 o                         
   6   8   1          7.18          6.67         3.67 o                         
   7   8   1          5.49         -0.47         3.70 o                         
   8   8   1          1.11          4.83         5.04 o                         
  -9   9   1          2.60          0.04         4.70 o                         
  -8   9   1         45.55         51.37         7.35 o                         
  -7   9   1         26.16         22.63         5.49 o                         
  -6   9   1          0.00         -2.01         2.01 o                         
  -5   9   1          2.45          5.45         2.32 o                         
  -4   9   1        193.72        188.00         6.99 o                         
  -3   9   1        412.45        400.21        10.52 o                         
  -2   9   1          0.38         -0.28         1.56 o                         
  -1   9   1          8.90          5.43         1.76 o                         
   0   9   1         47.96         49.79         3.14 o                         
   1   9   1          0.82         -0.45         1.82 o                         
   2   9   1         49.19         53.44         3.51 o                         
   3   9   1        131.88        132.65         5.62 o                         
   4   9   1          5.02         -1.89         1.89 o                         
   5   9   1         21.03         12.38         3.10 o                         
   6   9   1          2.28          0.02         2.90 o                         
   7   9   1          4.39          3.99         4.66 o                         
   8   9   1          0.64         -2.85         5.32 o                         
  -8  10   1          6.63          0.35         6.32 o                         
  -7  10   1         69.31         71.49         8.89 o                         
  -6  10   1          3.46         -0.51         2.68 o                         
  -5  10   1         10.39          7.92         2.89 o                         
  -4  10   1         88.60         88.74         4.87 o                         
  -3  10   1        109.37        134.31         6.11 o                         
  -2  10   1         62.56         56.89         3.81 o                         
  -1  10   1          3.46          3.20         2.00 o                         
   0  10   1         20.91         17.78         2.91 o                         
   1  10   1          2.50          1.35         1.80 o                         
   2  10   1         37.36         40.33         3.66 o                         
   3  10   1          0.31         -1.60         2.15 o                         
   4  10   1         15.52         15.89         2.99 o                         
   5  10   1         64.10         59.91         5.02 o                         
   6  10   1          4.89          4.63         3.81 o                         
   7  10   1         15.50         21.67         5.71 o                         
  -8  11   1          2.97          7.22         5.73 o                         
  -7  11   1          2.07         -4.52         4.52 o                         
  -6  11   1          0.15          1.38         2.95 o                         
  -5  11   1          4.10          3.79         3.16 o                         
  -4  11   1         19.52         19.53         3.43 o                         
  -3  11   1          0.00         -2.57         2.57 o                         
  -2  11   1         21.66         22.47         3.08 o                         
  -1  11   1        383.60        396.83        13.48 o                         
   0  11   1         73.04         61.54         4.11 o                         
   1  11   1          3.06          4.70         2.48 o                         
   2  11   1         15.51         14.06         3.12 o                         
   3  11   1          0.41         -0.84         2.40 o                         
   4  11   1         13.24         10.00         3.51 o                         
   5  11   1         24.13         32.12         5.00 o                         
   6  11   1          4.23         -0.28         6.71 o                         
   7  11   1          3.75         -0.09         4.80 o                         
  -7  12   1          2.55         -3.59         5.31 o                         
  -6  12   1          5.72          6.96         3.99 o                         
  -5  12   1          6.24         10.61         3.81 o                         
  -4  12   1          4.13         -0.02         2.97 o                         
  -3  12   1          0.02         -1.95         1.95 o                         
  -2  12   1          0.25         -1.64         2.35 o                         
  -1  12   1          0.63         -2.02         2.02 o                         
   0  12   1         52.29         57.05         5.16 o                         
   1  12   1          3.99          4.42         3.28 o                         
   2  12   1         11.79          6.51         3.37 o                         
   3  12   1          5.27          1.15         3.60 o                         
   4  12   1         22.99         15.39         6.30 o                         
   5  12   1         29.60         27.47         5.21 o                         
   6  12   1          9.86          1.56         6.69 o                         
  -6  13   1          0.53          1.18         4.02 o                         
  -5  13   1         23.84         22.99         5.23 o                         
  -4  13   1          1.04          2.25         3.45 o                         
  -3  13   1         22.24         23.97         6.35 o                         
  -2  13   1          2.73          8.72         3.57 o                         
  -1  13   1         18.27         13.23         5.47 o                         
   0  13   1         16.91         18.52         3.84 o                         
   1  13   1         58.38         56.78         5.85 o                         
   2  13   1         13.48          6.44         3.81 o                         
   3  13   1          0.00         -3.55         3.55 o                         
   4  13   1          6.47          2.96         3.95 o                         
   5  13   1          3.40          3.28         4.67 o                         
  -5  14   1          1.82         -0.90         4.03 o                         
  -4  14   1          2.84         -2.94         4.14 o                         
  -3  14   1          0.88         -3.61         3.61 o                         
  -2  14   1          0.49         -3.53         3.53 o                         
  -1  14   1         11.62          3.17         4.42 o                         
   0  14   1          5.48         -0.63         3.97 o                         
   1  14   1          0.04         -0.22         3.72 o                         
   2  14   1          5.55         14.71         5.63 o                         
   3  14   1          7.17         11.20         4.62 o                         
   4  14   1          0.31         -1.49         5.49 o                         
  -4  15   1         10.54         -0.75         5.45 o                         
  -3  15   1         18.91         21.43         6.89 o                         
  -2  15   1          1.05         -3.29         4.82 o                         
  -1  15   1          0.01          0.53         4.09 o                         
   0  15   1          0.98         -5.34         5.34 o                         
   1  15   1          8.14          3.80         6.28 o                         
   2  15   1          2.51          1.23         6.49 o                         
   3  15   1          5.03          6.77         6.68 o                         
  -2  16   1          2.41          1.99        14.51 o                         
  -1  16   1          1.20         -5.98         5.98 o                         
   0  16   1          0.00         -2.95         6.76 o                         
  -1 -16   2          0.04         -4.53         7.55 o                         
   0 -16   2          0.13          0.45         6.76 o                         
   1 -16   2          2.54         -1.95         7.11 o                         
  -3 -15   2         41.93         31.80         7.89 o                         
  -2 -15   2          8.11         13.98         6.66 o                         
  -1 -15   2         16.27         17.84         6.82 o                         
   0 -15   2          0.75         -3.77         4.32 o                         
   1 -15   2          0.21         -4.80         4.80 o                         
   2 -15   2         10.78          3.47         5.02 o                         
   3 -15   2         10.70         12.76         6.53 o                         
   4 -15   2          0.42         -5.96         5.96 o                         
  -5 -14   2          3.12          7.79         6.48 o                         
  -4 -14   2          3.10         -1.54         4.36 o                         
  -3 -14   2         32.20         39.17         6.17 o                         
  -2 -14   2         35.86         49.53         7.42 o                         
  -1 -14   2         24.98         21.11         4.57 o                         
   0 -14   2         54.17         40.62         5.78 o                         
   1 -14   2          0.24         -3.63         3.87 o                         
   2 -14   2          2.69         -4.42         4.42 o                         
   3 -14   2          4.50          3.91         4.32 o                         
   4 -14   2          1.06          8.53         4.09 o                         
   5 -14   2          1.83         -5.20         5.20 o                         
  -6 -13   2          0.82         -1.01         6.16 o                         
  -5 -13   2         23.92         25.69         6.90 o                         
  -4 -13   2         10.78          6.56         4.56 o                         
  -3 -13   2         15.78         17.32         4.46 o                         
  -2 -13   2          6.48          6.61         4.08 o                         
  -1 -13   2        112.73        117.08         9.63 o                         
   0 -13   2         46.46         42.03         4.50 o                         
   1 -13   2         12.01          4.70         3.06 o                         
   2 -13   2          0.83          3.67         3.80 o                         
   3 -13   2          1.37         -2.62         4.19 o                         
   4 -13   2          0.01         -3.60         3.73 o                         
   5 -13   2          8.92          5.92         4.73 o                         
   6 -13   2          2.26         -3.07         6.98 o                         
  -7 -12   2          0.80          2.88         6.23 o                         
  -6 -12   2          0.76         -5.46         5.46 o                         
  -5 -12   2          0.05          2.19         3.32 o                         
  -4 -12   2         14.82         10.04         4.25 o                         
  -3 -12   2         37.96         42.15         8.84 o                         
  -2 -12   2         35.25         25.98         4.16 o                         
  -1 -12   2         27.48         19.96         3.77 o                         
   0 -12   2         72.44         70.73         5.26 o                         
   1 -12   2         17.86         11.11         3.52 o                         
   2 -12   2         96.69         82.41         8.23 o                         
   3 -12   2          0.22          0.62         3.65 o                         
   4 -12   2          0.00         -4.47         4.76 o                         
   5 -12   2          0.10         -3.04         3.04 o                         
   6 -12   2          0.19         -1.10         3.47 o                         
   7 -12   2          8.34         13.33         7.72 o                         
  -7 -11   2          0.77         -2.10         4.54 o                         
  -6 -11   2          0.13         -1.98         4.09 o                         
  -5 -11   2          0.10          3.33         3.23 o                         
  -4 -11   2         17.30         18.99         3.87 o                         
  -3 -11   2         57.40         67.87         5.99 o                         
  -2 -11   2         40.22         39.43         5.39 o                         
  -1 -11   2         60.74         79.40         5.12 o                         
   0 -11   2          8.18          9.65         2.64 o                         
   1 -11   2         33.99         33.40         3.68 o                         
   2 -11   2        171.43        188.53         8.89 o                         
   3 -11   2          0.86         -2.72         2.72 o                         
   4 -11   2          1.42          0.57         3.19 o                         
   5 -11   2          0.01         -3.45         3.45 o                         
   6 -11   2          3.35          0.47         4.36 o                         
   7 -11   2          1.06          8.45         6.45 o                         
  -8 -10   2          8.66          7.81         9.02 o                         
  -7 -10   2          0.00          2.30         3.63 o                         
  -6 -10   2          6.89         12.65         4.68 o                         
  -5 -10   2         16.40         11.35         3.43 o                         
  -4 -10   2         81.43         81.19         5.62 o                         
  -3 -10   2          2.02         -0.95         2.19 o                         
  -2 -10   2          4.41         -1.34         1.82 o                         
  -1 -10   2         45.05         45.11         3.90 o                         
   0 -10   2          1.44         -2.26         2.26 o                         
   1 -10   2         85.78         94.14         5.16 o                         
   2 -10   2        122.53        132.61         8.23 o                         
   3 -10   2        297.04        277.21        11.25 o                         
   4 -10   2         96.27         80.54         6.66 o                         
   5 -10   2          0.71         -2.56         2.56 o                         
   6 -10   2          2.04          0.71         3.58 o                         
   7 -10   2          0.07          2.56         4.89 o                         
   8 -10   2          1.19         -5.77         5.77 o                         
  -8  -9   2          0.29         -0.63         4.97 o                         
  -7  -9   2          1.55         -0.20         3.92 o                         
  -6  -9   2          0.00          2.39         3.18 o                         
  -5  -9   2          2.90          3.60         2.59 o                         
  -4  -9   2         11.88         16.44         2.99 o                         
  -3  -9   2          0.30         -0.46         1.68 o                         
  -2  -9   2        114.06        107.50         4.51 o                         
  -1  -9   2        267.16        279.14         7.17 o                         
   0  -9   2        107.50        113.87         3.86 o                         
   1  -9   2         66.79         68.15         3.29 o                         
   2  -9   2          3.93          1.23         1.53 o                         
   3  -9   2          7.85          7.57         2.06 o                         
   4  -9   2          4.50          4.78         2.75 o                         
   5  -9   2          5.60          3.50         2.47 o                         
   6  -9   2          7.93          8.75         3.64 o                         
   7  -9   2         17.75         15.33         4.69 o                         
   8  -9   2          7.30          1.20         4.38 o                         
  -9  -8   2          7.84          7.00         5.61 o                         
  -8  -8   2        137.65        122.81        10.40 o                         
  -7  -8   2         24.35         23.89         4.49 o                         
  -6  -8   2         74.75         59.83         5.46 o                         
  -5  -8   2          1.91         -2.46         2.46 o                         
  -4  -8   2         66.70         70.85         5.58 o                         
  -3  -8   2          5.31          7.89         1.88 o                         
  -2  -8   2        203.69        198.29         5.16 o                         
  -1  -8   2        228.88        218.33         5.28 o                         
   0  -8   2         15.78         14.75         1.38 o                         
   1  -8   2        373.66        396.25         7.84 o                         
   2  -8   2          2.90          2.20         1.22 o                         
   3  -8   2         24.11         22.70         2.53 o                         
   4  -8   2          1.12         -1.99         1.99 o                         
   5  -8   2        266.10        227.52         8.99 o                         
   6  -8   2         37.71         27.20         4.08 o                         
   7  -8   2          1.97          2.40         4.00 o                         
   8  -8   2         11.97          7.49         4.52 o                         
   9  -8   2          1.61          4.86         5.37 o                         
  -9  -7   2         33.40         24.90        11.54 o                         
  -8  -7   2         32.33         35.30         6.43 o                         
  -7  -7   2         24.41         23.05         4.25 o                         
  -6  -7   2          8.18          4.81         2.73 o                         
  -5  -7   2          0.15         -2.02         2.02 o                         
  -4  -7   2         39.26         37.33         2.78 o                         
  -3  -7   2         30.99         29.41         2.20 o                         
  -2  -7   2         63.85         73.13         3.10 o                         
  -1  -7   2         30.82         41.97         2.15 o                         
   0  -7   2          0.01          1.99         0.88 o                         
   1  -7   2          0.65         -0.91         0.91 o                         
   2  -7   2        142.58        136.81         3.90 o                         
   3  -7   2         16.90         23.12         2.28 o                         
   4  -7   2         17.55         20.99         2.19 o                         
   5  -7   2         98.67         96.51         4.88 o                         
   6  -7   2         53.85         41.88         5.08 o                         
   7  -7   2          9.99         12.41         3.88 o                         
   8  -7   2          2.66          5.33         3.87 o                         
   9  -7   2          0.01         -0.14         4.09 o                         
 -10  -6   2          2.10          2.13         7.64 o                         
  -9  -6   2          0.19          1.72         4.46 o                         
  -8  -6   2         63.89         62.07         7.39 o                         
  -7  -6   2         52.06         51.48         5.23 o                         
  -6  -6   2        738.98        783.78        20.30 o                         
  -5  -6   2        163.32        169.86         6.38 o                         
  -4  -6   2         82.62         98.79         5.66 o                         
  -3  -6   2         28.18         24.61         1.80 o                         
  -2  -6   2         92.32         93.61         2.97 o                         
  -1  -6   2       1115.82       1086.67        19.18 o                         
   0  -6   2        808.88        799.80        13.86 o                         
   1  -6   2        897.36        903.22        15.54 o                         
   2  -6   2        182.56        182.42         4.34 o                         
   3  -6   2        199.47        193.92         4.74 o                         
   4  -6   2        120.91        137.70         5.28 o                         
   5  -6   2          2.56          3.33         1.81 o                         
   6  -6   2         45.56         41.49         3.95 o                         
   7  -6   2         23.17         22.41         4.88 o                         
   8  -6   2          0.58         -2.57         3.33 o                         
   9  -6   2          2.57         -1.18         4.02 o                         
 -10  -5   2          0.51         -1.56         6.19 o                         
  -9  -5   2          2.38         -3.44         3.61 o                         
  -8  -5   2          0.04         -1.96         3.64 o                         
  -7  -5   2        165.19        164.44         9.27 o                         
  -6  -5   2        225.54        275.56         9.99 o                         
  -5  -5   2          1.32          6.54         1.73 o                         
  -4  -5   2          0.01          4.34         1.75 o                         
  -3  -5   2         59.08         56.65         2.31 o                         
  -2  -5   2        303.70        298.84         6.11 o                         
  -1  -5   2       1764.88       1728.50        29.59 o                         
   0  -5   2        108.61         96.56         2.55 o                         
   1  -5   2         32.44         40.06         1.73 o                         
   2  -5   2         55.43         62.46         2.36 o                         
   3  -5   2         83.11         68.93         2.59 o                         
   4  -5   2          8.86          8.48         1.33 o                         
   5  -5   2          1.69          2.40         2.38 o                         
   6  -5   2         11.83          9.51         2.63 o                         
   7  -5   2         17.17         10.05         3.53 o                         
   8  -5   2         34.59         31.69         4.94 o                         
   9  -5   2          1.97         -4.29         6.90 o                         
  10  -5   2          1.83          9.10        11.10 o                         
 -10  -4   2          0.00          0.34         5.45 o                         
  -9  -4   2          7.33          0.19         3.87 o                         
  -8  -4   2          9.85          8.39         4.45 o                         
  -7  -4   2          0.38         -2.57         2.57 o                         
  -6  -4   2         38.83         35.89         3.59 o                         
  -5  -4   2        579.38        608.97        12.07 o                         
  -4  -4   2       6979.14       7455.99       130.12 o                         
  -3  -4   2        110.97        118.39         4.92 o                         
  -2  -4   2          0.65         -0.27         0.65 o                         
  -1  -4   2       1255.50       1210.25        21.75 o                         
   0  -4   2          8.57         13.93         1.01 o                         
   1  -4   2         29.11         41.05         1.60 o                         
   2  -4   2          9.69         13.34         1.01 o                         
   3  -4   2        819.28        830.75        15.04 o                         
   4  -4   2        109.87        102.78         3.59 o                         
   5  -4   2          0.24         -0.97         1.29 o                         
   6  -4   2          3.62          4.55         2.34 o                         
   7  -4   2          5.96          7.02         3.50 o                         
   8  -4   2          6.48          1.58         4.54 o                         
   9  -4   2          0.03          5.08         4.84 o                         
  10  -4   2          7.33         18.70         5.89 o                         
 -10  -3   2          0.72         -4.22         4.41 o                         
  -9  -3   2         21.75         19.80         5.00 o                         
  -8  -3   2         11.00          6.85         4.05 o                         
  -7  -3   2         38.60         42.51         3.94 o                         
  -6  -3   2        108.12        128.35         5.39 o                         
  -5  -3   2        139.16        127.85         4.26 o                         
  -4  -3   2          0.20          4.46         1.40 o                         
  -3  -3   2       1048.76       1074.46        18.97 o                         
  -2  -3   2        110.15        100.40         2.83 o                         
  -1  -3   2        359.49        301.33         6.27 o                         
   0  -3   2         96.51         84.15         2.39 o                         
   1  -3   2        102.96         98.28         2.73 o                         
   2  -3   2       1506.76       1409.19        24.39 o                         
   3  -3   2        842.47        838.90        15.74 o                         
   4  -3   2          7.58          8.03         1.31 o                         
   5  -3   2          6.08          8.31         1.69 o                         
   6  -3   2          0.64         -1.71         1.71 o                         
   7  -3   2          2.07         -2.97         2.97 o                         
   8  -3   2          3.44          4.35         4.07 o                         
   9  -3   2          5.47          4.06         4.17 o                         
  10  -3   2          4.91          5.63         5.36 o                         
 -10  -2   2          0.54          1.82         4.31 o                         
  -9  -2   2          3.59         12.37         5.82 o                         
  -8  -2   2          5.14          0.02         3.36 o                         
  -7  -2   2         14.04         13.16         4.11 o                         
  -6  -2   2          0.50         -0.08         1.64 o                         
  -5  -2   2         94.92        118.36         3.94 o                         
  -4  -2   2        133.28        124.98         3.79 o                         
  -3  -2   2       2718.10       2561.29        45.28 o                         
  -2  -2   2       8657.95       8713.44       157.55 o                         
  -1  -2   2        184.15        178.85         4.09 o                         
   0  -2   2       4405.32       4324.62        82.14 o                         
   1  -2   2       1178.23       1057.89        19.88 o                         
   2  -2   2        439.93        403.26         8.37 o                         
   3  -2   2        240.14        217.51         4.83 o                         
   4  -2   2        477.88        463.14         8.91 o                         
   5  -2   2         86.10         93.60         4.10 o                         
   6  -2   2          1.25          0.82         1.89 o                         
   7  -2   2         19.42         17.81         4.08 o                         
   8  -2   2         44.41         41.99         5.95 o                         
   9  -2   2          1.84         12.65         4.74 o                         
  10  -2   2          2.25         -0.35         4.82 o                         
 -10  -1   2          3.61          8.94         4.98 o                         
  -9  -1   2          7.23          2.44         3.41 o                         
  -8  -1   2          0.63         -3.05         3.05 o                         
  -7  -1   2         18.93         11.21         2.33 o                         
  -6  -1   2          4.82          4.20         1.65 o                         
  -5  -1   2         51.41         53.36         2.28 o                         
  -4  -1   2        339.57        331.82         6.88 o                         
  -3  -1   2        457.69        432.53         8.20 o                         
  -2  -1   2        289.85        289.46         5.79 o                         
  -1  -1   2         25.17         21.86         1.28 o                         
   0  -1   2        240.34        191.52         7.65 o                         
   1  -1   2         64.73         73.18         2.21 o                         
   2  -1   2       5977.68       5798.72       105.30 o                         
   3  -1   2         40.32         38.52         1.72 o                         
   4  -1   2        220.64        222.75         5.03 o                         
   5  -1   2        102.35         83.27         3.89 o                         
   6  -1   2         17.99         12.80         2.40 o                         
   7  -1   2         17.94         17.46         3.50 o                         
   8  -1   2          9.23          1.10         3.61 o                         
   9  -1   2         12.55         22.78         5.59 o                         
  10  -1   2          3.26          4.18         5.05 o                         
 -11   0   2          0.22         31.01        15.65 o                         
 -10   0   2          1.50         -0.35         3.57 o                         
  -9   0   2         12.28         20.36         8.38 o                         
  -8   0   2          4.90          3.29         2.75 o                         
  -7   0   2         10.98          8.46         2.23 o                         
  -6   0   2         15.76         11.51         2.26 o                         
  -5   0   2        188.31        166.20         4.00 o                         
  -4   0   2        568.16        509.33         9.39 o                         
  -3   0   2        200.29        184.55         3.84 o                         
  -2   0   2       4202.05       3720.06        67.78 o                         
  -1   0   2        344.34        305.56        10.06 o                         
   0   0   2       7403.89       7218.82       192.81 o                         
   1   0   2       1771.49       1761.27        34.11 o                         
   2   0   2        752.25        694.53        14.41 o                         
   3   0   2        114.82        132.52         3.70 o                         
   4   0   2         83.72         65.76         2.78 o                         
   5   0   2        142.08        145.65         5.32 o                         
   6   0   2        232.77        238.66         9.24 o                         
   7   0   2         47.44         50.14         4.80 o                         
   8   0   2          2.55          0.44         3.88 o                         
   9   0   2         13.07         14.53         5.93 o                         
  10   0   2          1.47         -2.36         5.51 o                         
 -11   1   2         24.30          9.67        12.23 o                         
 -10   1   2          2.59          0.91         4.37 o                         
  -9   1   2          2.12          9.63         4.44 o                         
  -8   1   2          1.00         -2.22         2.22 o                         
  -7   1   2        290.57        277.30         8.53 o                         
  -6   1   2          0.83          1.09         1.69 o                         
  -5   1   2         43.32         42.98         2.18 o                         
  -4   1   2        138.73        141.98         3.86 o                         
  -3   1   2        107.52        103.12         3.02 o                         
  -2   1   2        874.34        787.60        15.03 o                         
  -1   1   2         38.70         43.96         1.57 o                         
   0   1   2        244.53        254.50         9.61 o                         
   1   1   2       2197.73       2057.89        37.98 o                         
   2   1   2         49.31         57.83         2.17 o                         
   3   1   2         12.33         10.29         1.31 o                         
   4   1   2        357.97        382.10         7.93 o                         
   5   1   2         24.02         29.34         2.68 o                         
   6   1   2         23.23         21.11         2.65 o                         
   7   1   2         92.52         95.98         9.66 o                         
   8   1   2          4.25         -0.01         3.56 o                         
   9   1   2         37.95         38.52         6.38 o                         
  10   1   2         15.93         16.39         7.49 o                         
 -10   2   2         40.70         38.86         9.80 o                         
  -9   2   2         15.22         12.93         4.15 o                         
  -8   2   2          6.64          5.30         3.47 o                         
  -7   2   2         69.74         72.08         4.59 o                         
  -6   2   2         62.29         64.10         3.48 o                         
  -5   2   2        157.29        150.22         4.90 o                         
  -4   2   2          0.30          1.17         0.86 o                         
  -3   2   2         58.85         65.75         2.34 o                         
  -2   2   2       1051.31        937.58        17.81 o                         
  -1   2   2       1840.17       1638.81        30.27 o                         
   0   2   2       6201.84       6279.15       104.74 o                         
   1   2   2       1263.30       1264.58        22.02 o                         
   2   2   2       1057.07       1051.17        18.69 o                         
   3   2   2          2.27          0.09         0.91 o                         
   4   2   2          9.57         10.71         1.44 o                         
   5   2   2        193.98        205.49         6.81 o                         
   6   2   2         21.21         20.85         2.89 o                         
   7   2   2         38.09         45.28         4.96 o                         
   8   2   2          1.19          7.22         3.69 o                         
   9   2   2         19.37         23.60         5.88 o                         
  10   2   2          5.50          3.74         8.75 o                         
 -10   3   2         66.78         60.86         8.79 o                         
  -9   3   2         42.07         58.66         5.76 o                         
  -8   3   2          3.79          0.14         2.76 o                         
  -7   3   2          3.64          0.41         1.83 o                         
  -6   3   2          7.74          4.45         1.76 o                         
  -5   3   2         96.39         96.39         3.51 o                         
  -4   3   2          0.32          0.53         0.91 o                         
  -3   3   2         24.48         19.44         1.32 o                         
  -2   3   2        273.75        223.01         5.03 o                         
  -1   3   2         43.75         39.86         2.34 o                         
   0   3   2       1071.15        963.19        17.59 o                         
   1   3   2        548.56        503.30         9.95 o                         
   2   3   2         43.77         42.67         1.99 o                         
   3   3   2         64.12         61.19         3.21 o                         
   4   3   2         13.71         13.50         1.63 o                         
   5   3   2         54.12         65.53         3.72 o                         
   6   3   2          0.84         -2.05         2.05 o                         
   7   3   2          1.29          5.72         3.27 o                         
   8   3   2          0.73          1.79         3.45 o                         
   9   3   2          0.42          0.07         4.17 o                         
  10   3   2          1.59          4.55         7.79 o                         
 -10   4   2         33.07         28.01         7.71 o                         
  -9   4   2          5.03         13.20         5.14 o                         
  -8   4   2         60.04         63.18         5.42 o                         
  -7   4   2        111.61        114.52         5.49 o                         
  -6   4   2          1.40          0.28         1.52 o                         
  -5   4   2         22.29         25.43         2.02 o                         
  -4   4   2        106.51         92.30         3.40 o                         
  -3   4   2          3.92          5.45         1.07 o                         
  -2   4   2         69.63         63.89         2.43 o                         
  -1   4   2       1296.33       1129.73        20.54 o                         
   0   4   2          0.15         -0.80         0.80 o                         
   1   4   2         21.87         12.34         1.25 o                         
   2   4   2         17.40         13.07         1.40 o                         
   3   4   2          9.76          9.44         1.50 o                         
   4   4   2         66.29         74.22         3.53 o                         
   5   4   2          5.12          3.86         2.18 o                         
   6   4   2         43.91         41.89         3.73 o                         
   7   4   2         89.99         98.87         7.97 o                         
   8   4   2          1.08          0.52         3.85 o                         
   9   4   2          3.47          6.43         4.49 o                         
 -10   5   2          0.90          0.85         5.58 o                         
  -9   5   2         18.27         17.50         5.51 o                         
  -8   5   2        101.43        103.22        11.00 o                         
  -7   5   2        293.93        277.79        12.50 o                         
  -6   5   2          1.76         -0.06         1.87 o                         
  -5   5   2        249.91        239.79         7.02 o                         
  -4   5   2        815.34        776.83        15.15 o                         
  -3   5   2        162.80        168.35         4.46 o                         
  -2   5   2         15.92         18.29         1.44 o                         
  -1   5   2        958.46        938.41        17.53 o                         
   0   5   2        454.68        427.73         9.15 o                         
   1   5   2          0.37         -0.25         0.99 o                         
   2   5   2        619.16        547.32        11.36 o                         
   3   5   2         68.91         62.58         3.05 o                         
   4   5   2          0.09          1.21         1.45 o                         
   5   5   2          3.07          6.16         2.16 o                         
   6   5   2         92.89         86.07         5.29 o                         
   7   5   2          0.35         -2.17         2.95 o                         
   8   5   2          0.10         -2.97         3.73 o                         
   9   5   2          0.28         -1.24         5.56 o                         
 -10   6   2          1.41          7.55         4.94 o                         
  -9   6   2          6.56         11.30         5.28 o                         
  -8   6   2         38.40         37.97         7.64 o                         
  -7   6   2         77.86         77.15         5.26 o                         
  -6   6   2        237.80        221.88         8.85 o                         
  -5   6   2         23.27         22.00         2.44 o                         
  -4   6   2        112.34        117.54         4.47 o                         
  -3   6   2         16.88         13.51         1.35 o                         
  -2   6   2         44.98         67.63         2.88 o                         
  -1   6   2         65.78         72.80         3.04 o                         
   0   6   2        584.51        641.55        12.61 o                         
   1   6   2       1615.09       1601.65        29.35 o                         
   2   6   2          0.28         -1.12         1.12 o                         
   3   6   2          0.27         -1.23         1.24 o                         
   4   6   2         36.82         34.48         2.94 o                         
   5   6   2          1.41          2.04         2.07 o                         
   6   6   2          0.07         -2.81         2.81 o                         
   7   6   2         19.38         13.23         4.68 o                         
   8   6   2          0.07         -0.64         4.31 o                         
   9   6   2          4.81          7.29         5.84 o                         
 -10   7   2          2.31         -1.47         4.35 o                         
  -9   7   2          8.09          4.78         8.48 o                         
  -8   7   2          0.02         -1.50         4.48 o                         
  -7   7   2          7.06          8.78         3.26 o                         
  -6   7   2        459.49        450.49        13.17 o                         
  -5   7   2        133.18        123.37         5.33 o                         
  -4   7   2         16.91         14.29         2.82 o                         
  -3   7   2          0.34         -0.63         1.21 o                         
  -2   7   2        164.43        180.87         5.54 o                         
  -1   7   2          3.24          3.15         1.24 o                         
   0   7   2        186.01        195.46         6.03 o                         
   1   7   2        508.47        512.23        10.80 o                         
   2   7   2        122.10        107.54         4.18 o                         
   3   7   2         92.03         92.64         4.43 o                         
   4   7   2        206.49        189.15         7.23 o                         
   5   7   2         74.13         78.74         5.09 o                         
   6   7   2          3.28          6.41         3.08 o                         
   7   7   2          0.06          1.55         4.06 o                         
   8   7   2          3.95          5.97         6.46 o                         
   9   7   2          5.21         -1.23         5.81 o                         
  -9   8   2          6.13          5.70         6.73 o                         
  -8   8   2          0.30         -2.21         3.76 o                         
  -7   8   2         27.79         24.21         4.57 o                         
  -6   8   2        120.89        131.09         6.83 o                         
  -5   8   2          9.23          3.76         2.11 o                         
  -4   8   2        101.66         93.24         4.72 o                         
  -3   8   2        137.31        151.99         5.73 o                         
  -2   8   2        134.11        126.54         4.77 o                         
  -1   8   2         85.69         87.10         4.01 o                         
   0   8   2          0.27          4.45         1.68 o                         
   1   8   2          0.94          0.49         1.25 o                         
   2   8   2         18.85         23.71         2.75 o                         
   3   8   2        144.33        154.96         6.75 o                         
   4   8   2         24.39         19.33         2.87 o                         
   5   8   2         51.05         47.45         4.01 o                         
   6   8   2          2.61         -0.44         4.46 o                         
   7   8   2          0.12          7.27         5.93 o                         
   8   8   2          0.04         -0.03         4.15 o                         
  -9   9   2          0.16          0.31         4.55 o                         
  -8   9   2          8.66          5.64         4.30 o                         
  -7   9   2          0.13          4.69         3.51 o                         
  -6   9   2          3.58         -0.60         2.21 o                         
  -5   9   2          0.25         -2.10         2.10 o                         
  -4   9   2         27.93         31.63         3.30 o                         
  -3   9   2        270.41        247.84         7.90 o                         
  -2   9   2        119.72        122.74         5.42 o                         
  -1   9   2          4.85          2.73         1.69 o                         
   0   9   2         32.54         35.29         2.73 o                         
   1   9   2         20.34         18.87         2.80 o                         
   2   9   2         20.72         20.25         3.05 o                         
   3   9   2         79.14         81.58         4.60 o                         
   4   9   2         21.31         20.47         3.05 o                         
   5   9   2         25.45         17.09         3.14 o                         
   6   9   2          8.26          4.15         3.70 o                         
   7   9   2          2.05          1.06         5.37 o                         
   8   9   2          1.33          0.51         5.03 o                         
  -8  10   2         19.29         29.72         6.58 o                         
  -7  10   2         16.00         13.17         4.47 o                         
  -6  10   2          3.88         -1.76         3.53 o                         
  -5  10   2          1.55         -3.03         3.03 o                         
  -4  10   2          0.36         -2.27         2.27 o                         
  -3  10   2         34.61         44.90         3.90 o                         
  -2  10   2        180.32        178.09         7.23 o                         
  -1  10   2         33.81         34.72         3.17 o                         
   0  10   2        189.48        202.30         7.75 o                         
   1  10   2         17.24         11.83         2.68 o                         
   2  10   2          8.12          7.67         2.49 o                         
   3  10   2        159.23        159.99         8.68 o                         
   4  10   2         22.91         20.92         3.93 o                         
   5  10   2         34.94         24.24         6.35 o                         
   6  10   2          0.81         -0.36         3.78 o                         
   7  10   2          8.57          7.12         5.33 o                         
  -8  11   2          0.00          7.42         5.75 o                         
  -7  11   2         49.96         62.39         7.20 o                         
  -6  11   2          0.05         -2.58         3.66 o                         
  -5  11   2         12.13          9.53         2.88 o                         
  -4  11   2          3.03         -0.06         2.61 o                         
  -3  11   2         37.64         38.98         4.73 o                         
  -2  11   2          6.17          0.98         2.28 o                         
  -1  11   2         77.39         73.15         5.00 o                         
   0  11   2         12.69          7.58         2.67 o                         
   1  11   2          0.81         -2.05         2.05 o                         
   2  11   2         73.93         74.74         5.27 o                         
   3  11   2          6.84          3.12         2.81 o                         
   4  11   2         16.37          9.42         3.67 o                         
   5  11   2         12.12          4.66         3.75 o                         
   6  11   2          6.10          2.25         5.05 o                         
   7  11   2          9.70         24.72         8.85 o                         
  -7  12   2          0.38          0.96         4.26 o                         
  -6  12   2          0.60          3.13         4.12 o                         
  -5  12   2         11.51          3.21         3.39 o                         
  -4  12   2          6.52          3.11         3.43 o                         
  -3  12   2         30.45         30.55         3.80 o                         
  -2  12   2          1.44          0.13         2.64 o                         
  -1  12   2          7.31          9.06         2.98 o                         
   0  12   2         96.44         97.68         5.78 o                         
   1  12   2         70.20         66.50         6.24 o                         
   2  12   2          9.12          5.13         3.03 o                         
   3  12   2          1.04         -2.20         2.90 o                         
   4  12   2          0.37         -0.99         3.16 o                         
   5  12   2          4.97          1.81         5.62 o                         
   6  12   2          4.13         -0.15         5.99 o                         
  -6  13   2         13.71          9.80         5.20 o                         
  -5  13   2         30.22         53.83         6.16 o                         
  -4  13   2          2.74          2.94         3.55 o                         
  -3  13   2          2.01         -1.29         2.98 o                         
  -2  13   2         10.66          6.72         3.04 o                         
  -1  13   2         33.19         32.85         5.40 o                         
   0  13   2          0.92         -1.01         2.85 o                         
   1  13   2         24.75         23.96         3.74 o                         
   2  13   2         78.03         75.59         6.24 o                         
   3  13   2          9.81          3.17         5.05 o                         
   4  13   2          3.05         -3.29         3.57 o                         
   5  13   2          6.54         16.47         5.94 o                         
  -5  14   2          5.86          5.96         5.54 o                         
  -4  14   2          0.21          7.72         4.54 o                         
  -3  14   2          5.51          1.13         3.64 o                         
  -2  14   2          7.33          6.52         4.01 o                         
  -1  14   2          1.79         -3.80         5.15 o                         
   0  14   2          7.95          7.10         4.37 o                         
   1  14   2          1.85          0.25         4.28 o                         
   2  14   2         41.87         52.04         6.71 o                         
   3  14   2          8.89         11.46         5.47 o                         
   4  14   2          0.03         -0.35         4.75 o                         
  -4  15   2          0.66         -7.60         7.60 o                         
  -3  15   2         13.00         18.88         7.06 o                         
  -2  15   2          3.89          4.39         5.45 o                         
  -1  15   2          0.02         -2.12         5.34 o                         
   0  15   2         10.05         25.83        13.70 o                         
   1  15   2          0.00         -4.93         4.93 o                         
   2  15   2          1.87          0.33         6.00 o                         
  -1  16   2          0.01         -4.84        10.81 o                         
   0 -16   3          2.49          6.49         6.65 o                         
  -3 -15   3         26.54         30.70         8.96 o                         
  -2 -15   3         41.92         40.19         9.55 o                         
  -1 -15   3          0.12         -4.62         6.51 o                         
   0 -15   3          1.13         -2.40         4.26 o                         
   1 -15   3          1.09         -0.56         5.14 o                         
   2 -15   3          0.13          1.26         5.84 o                         
   3 -15   3         25.34         32.88         7.07 o                         
  -5 -14   3          4.87          5.27         6.89 o                         
  -4 -14   3          6.41          1.98         6.12 o                         
  -3 -14   3          7.68          2.27         4.22 o                         
  -2 -14   3         13.50         18.06         5.16 o                         
  -1 -14   3         27.84         31.17         6.25 o                         
   0 -14   3          0.46         -3.80         3.80 o                         
   1 -14   3          1.73          1.49         3.66 o                         
   2 -14   3          0.46         -4.15         4.15 o                         
   3 -14   3          0.30         -4.28         4.28 o                         
   4 -14   3          0.01         -4.05         4.38 o                         
   5 -14   3          7.92         15.08         7.72 o                         
  -6 -13   3         10.53          2.11         5.73 o                         
  -5 -13   3          6.08          1.55         4.68 o                         
  -4 -13   3          0.73         -3.64         3.64 o                         
  -3 -13   3         35.52         26.56         5.58 o                         
  -2 -13   3          5.66          3.01         3.38 o                         
  -1 -13   3         24.92         19.58         4.16 o                         
   0 -13   3         29.38         26.25         4.67 o                         
   1 -13   3         19.99         13.74         3.86 o                         
   2 -13   3         17.19         15.61         4.71 o                         
   3 -13   3          0.20         -1.86         4.18 o                         
   4 -13   3          6.71          2.02         4.27 o                         
   5 -13   3          4.95          8.15         7.84 o                         
   6 -13   3          0.67         -0.97         5.31 o                         
  -7 -12   3          1.25          9.15         6.78 o                         
  -6 -12   3         15.36         11.31         5.56 o                         
  -5 -12   3          4.15          1.01         3.80 o                         
  -4 -12   3          6.66          4.88         3.81 o                         
  -3 -12   3          0.07         -2.90         3.32 o                         
  -2 -12   3         23.55         14.45         3.74 o                         
  -1 -12   3         55.40         44.03         4.77 o                         
   0 -12   3         64.76         71.63         6.40 o                         
   1 -12   3        205.99        224.11        10.27 o                         
   2 -12   3         45.72         41.44         5.71 o                         
   3 -12   3          2.25         -3.27         3.27 o                         
   4 -12   3          0.10         -2.94         2.94 o                         
   5 -12   3          0.10         -3.44         3.44 o                         
   6 -12   3          6.85         10.54         9.62 o                         
  -7 -11   3          1.29          1.03         4.42 o                         
  -6 -11   3          1.20          0.89         4.32 o                         
  -5 -11   3          0.40          5.59         3.15 o                         
  -4 -11   3          4.44          0.10         2.67 o                         
  -3 -11   3         41.35         40.51         4.21 o                         
  -2 -11   3         18.07         28.04         4.11 o                         
  -1 -11   3         31.62         35.33         4.18 o                         
   0 -11   3         74.91         66.88         4.77 o                         
   1 -11   3         17.12         15.28         4.50 o                         
   2 -11   3          5.14          5.75         2.75 o                         
   3 -11   3          1.28         -0.01         3.10 o                         
   4 -11   3          0.02         -2.80         2.80 o                         
   5 -11   3          0.28         -0.63         3.74 o                         
   6 -11   3         22.67         14.94         4.93 o                         
   7 -11   3          9.88         16.78         6.16 o                         
  -8 -10   3          0.56          1.95         5.76 o                         
  -7 -10   3          5.62         16.88         4.78 o                         
  -6 -10   3          0.19          3.27         4.05 o                         
  -5 -10   3         32.76         30.28         4.09 o                         
  -4 -10   3        194.07        178.61         8.14 o                         
  -3 -10   3        226.18        224.92         8.48 o                         
  -2 -10   3         75.58         75.81         4.85 o                         
  -1 -10   3         24.26         25.10         2.74 o                         
   0 -10   3          9.05          7.83         2.33 o                         
   1 -10   3         20.30         21.54         2.97 o                         
   2 -10   3          8.01          3.68         2.43 o                         
   3 -10   3        118.24        106.92         7.65 o                         
   4 -10   3          6.47         -2.86         2.86 o                         
   5 -10   3          5.17          3.90         4.39 o                         
   6 -10   3          0.31         -3.41         3.41 o                         
   7 -10   3         12.57          8.82         5.08 o                         
   8 -10   3          4.33         20.46         7.45 o                         
  -8  -9   3          0.42          4.13         5.31 o                         
  -7  -9   3          4.10          4.20         4.87 o                         
  -6  -9   3          4.53          5.87         3.75 o                         
  -5  -9   3          5.56          4.76         2.87 o                         
  -4  -9   3          0.33          2.22         2.38 o                         
  -3  -9   3         80.13         76.95         5.01 o                         
  -2  -9   3        103.60        118.64         7.02 o                         
  -1  -9   3         16.16         15.13         2.45 o                         
   0  -9   3         85.70        100.82         4.09 o                         
   1  -9   3         15.57         14.48         1.84 o                         
   2  -9   3         24.69         35.11         3.47 o                         
   3  -9   3         38.09         36.99         3.59 o                         
   4  -9   3        106.40         96.57         6.23 o                         
   5  -9   3          0.67         -0.09         2.78 o                         
   6  -9   3          6.19         -2.75         5.33 o                         
   7  -9   3          0.06         -3.59         3.59 o                         
   8  -9   3          1.21          7.88         8.16 o                         
  -9  -8   3         37.19         48.61         9.73 o                         
  -8  -8   3        261.73        240.42        25.41 o                         
  -7  -8   3          3.49          2.97         3.65 o                         
  -6  -8   3         51.08         46.14         4.98 o                         
  -5  -8   3         56.73         63.21         4.34 o                         
  -4  -8   3        147.08        149.45         5.98 o                         
  -3  -8   3          0.56          1.52         1.49 o                         
  -2  -8   3        214.92        225.24         5.59 o                         
  -1  -8   3         23.77         28.47         1.87 o                         
   0  -8   3        116.73        117.05         3.82 o                         
   1  -8   3         47.59         57.36         2.66 o                         
   2  -8   3         13.14         15.32         2.12 o                         
   3  -8   3         19.80         20.55         2.33 o                         
   4  -8   3         37.43         43.55         3.57 o                         
   5  -8   3          0.29         -0.16         2.28 o                         
   6  -8   3          4.38          5.88         3.00 o                         
   7  -8   3          5.54          6.89         3.64 o                         
   8  -8   3          0.03          3.82         4.87 o                         
   9  -8   3          4.53         27.88        21.05 o                         
  -9  -7   3         12.85          6.92         7.19 o                         
  -8  -7   3         25.30         25.51         6.25 o                         
  -7  -7   3         10.53         12.77         3.86 o                         
  -6  -7   3          0.74          8.44         3.22 o                         
  -5  -7   3         25.56         41.04         3.27 o                         
  -4  -7   3        159.57        168.71         5.87 o                         
  -3  -7   3        180.51        179.16         5.60 o                         
  -2  -7   3          5.28          4.25         1.07 o                         
  -1  -7   3        182.78        189.50         4.61 o                         
   0  -7   3        644.60        631.04        11.35 o                         
   1  -7   3         18.04         18.53         1.53 o                         
   2  -7   3         28.08         28.40         1.87 o                         
   3  -7   3         30.00         31.84         2.42 o                         
   4  -7   3         85.61         83.27         3.99 o                         
   5  -7   3         71.29         64.87         4.62 o                         
   6  -7   3         47.99         36.44         4.14 o                         
   7  -7   3          1.69          0.64         3.06 o                         
   8  -7   3         22.70         25.96         6.05 o                         
   9  -7   3          0.03          7.43         5.95 o                         
 -10  -6   3          0.14          1.49         5.71 o                         
  -9  -6   3          0.01         -4.48         4.48 o                         
  -8  -6   3          0.79          0.08         3.79 o                         
  -7  -6   3        174.69        176.97         9.85 o                         
  -6  -6   3       1791.39       1948.66        44.81 o                         
  -5  -6   3         71.73         77.81         3.74 o                         
  -4  -6   3         15.90         20.00         2.07 o                         
  -3  -6   3        100.05         87.77         3.89 o                         
  -2  -6   3          0.20         -0.02         0.89 o                         
  -1  -6   3        707.41        719.14        13.13 o                         
   0  -6   3        766.73        786.28        14.08 o                         
   1  -6   3        300.38        341.76         6.93 o                         
   2  -6   3        248.15        262.33         5.57 o                         
   3  -6   3         64.03         71.27         3.24 o                         
   4  -6   3          3.36          6.08         3.50 o                         
   5  -6   3          6.68          6.43         2.24 o                         
   6  -6   3          0.08         -2.16         2.16 o                         
   7  -6   3          0.03         -0.07         2.83 o                         
   8  -6   3         11.15          8.13         4.64 o                         
   9  -6   3          0.44         -4.78         4.78 o                         
 -10  -5   3          2.99          0.88         6.66 o                         
  -9  -5   3          0.00          1.73         4.62 o                         
  -8  -5   3         31.39         32.82         5.53 o                         
  -7  -5   3          0.17         -0.15         2.65 o                         
  -6  -5   3         52.12         49.05         3.63 o                         
  -5  -5   3        239.86        233.45         6.49 o                         
  -4  -5   3        180.76        183.75         5.34 o                         
  -3  -5   3        172.87        229.48         4.96 o                         
  -2  -5   3        181.05        160.71         4.07 o                         
  -1  -5   3        721.16        702.09        13.26 o                         
   0  -5   3         76.45         96.60         3.04 o                         
   1  -5   3       1696.93       1701.16        28.18 o                         
   2  -5   3       1556.31       1578.51        27.60 o                         
   3  -5   3         29.04         22.97         1.55 o                         
   4  -5   3         33.56         35.15         2.49 o                         
   5  -5   3          0.89         -1.43         1.43 o                         
   6  -5   3         43.95         42.73         4.23 o                         
   7  -5   3         19.05         20.44         3.55 o                         
   8  -5   3          1.61          3.99         3.75 o                         
   9  -5   3          0.54         -3.34         3.34 o                         
 -10  -4   3          6.83         12.12         5.38 o                         
  -9  -4   3          4.75          0.08         3.99 o                         
  -8  -4   3         30.00         29.43         5.24 o                         
  -7  -4   3         33.18         32.44         3.89 o                         
  -6  -4   3         10.66          5.80         2.27 o                         
  -5  -4   3         30.81         28.40         2.26 o                         
  -4  -4   3       1861.95       1850.84        32.13 o                         
  -3  -4   3        474.75        501.74        10.07 o                         
  -2  -4   3          5.04          2.75         0.83 o                         
  -1  -4   3        226.51        200.82         4.45 o                         
   0  -4   3        177.23        185.82         4.16 o                         
   1  -4   3         92.93         94.07         2.84 o                         
   2  -4   3       2464.63       2500.87        42.75 o                         
   3  -4   3        237.13        250.06         5.86 o                         
   4  -4   3         27.61         26.66         2.05 o                         
   5  -4   3          0.85         -1.59         1.59 o                         
   6  -4   3         79.22         95.75         6.31 o                         
   7  -4   3          0.72          0.18         2.45 o                         
   8  -4   3          1.20         -1.89         3.32 o                         
   9  -4   3          0.70         -4.01         4.01 o                         
 -10  -3   3          4.24          8.17         5.16 o                         
  -9  -3   3          1.79          2.64         6.05 o                         
  -8  -3   3          1.20         -3.44         3.84 o                         
  -7  -3   3         22.82         22.48         3.31 o                         
  -6  -3   3         27.48         38.89         3.19 o                         
  -5  -3   3        207.05        214.76         5.82 o                         
  -4  -3   3        157.88        163.58         4.34 o                         
  -3  -3   3          0.01          0.28         0.78 o                         
  -2  -3   3        754.57        717.02        13.38 o                         
  -1  -3   3       2271.28       2304.41        40.55 o                         
   0  -3   3         20.81         19.25         1.19 o                         
   1  -3   3        721.00        754.17        14.06 o                         
   2  -3   3        251.61        268.54         5.66 o                         
   3  -3   3        205.62        203.83         4.94 o                         
   4  -3   3        571.17        574.97        11.74 o                         
   5  -3   3         56.52         55.23         3.72 o                         
   6  -3   3        102.90         98.00         5.02 o                         
   7  -3   3          1.11         -0.42         2.95 o                         
   8  -3   3          8.53          8.56         4.57 o                         
   9  -3   3          1.13         -3.49         3.49 o                         
  10  -3   3          0.86          3.43         6.04 o                         
 -10  -2   3          0.73         11.99         4.58 o                         
  -9  -2   3         57.75         33.47         5.85 o                         
  -8  -2   3         40.28         32.16         5.23 o                         
  -7  -2   3          0.15         -1.93         1.93 o                         
  -6  -2   3         25.30         23.67         2.55 o                         
  -5  -2   3        439.86        457.74         9.71 o                         
  -4  -2   3        155.80        147.64         4.15 o                         
  -3  -2   3        970.93        917.71        17.06 o                         
  -2  -2   3       1498.34       1520.75        27.16 o                         
  -1  -2   3        344.63        290.91         6.05 o                         
   0  -2   3       1267.37       1167.01        21.82 o                         
   1  -2   3        764.78        740.01        13.74 o                         
   2  -2   3         34.17         41.01         2.88 o                         
   3  -2   3          2.96          4.61         1.09 o                         
   4  -2   3        967.00        969.65        17.57 o                         
   5  -2   3         27.87         35.51         2.73 o                         
   6  -2   3          0.66         -0.18         2.04 o                         
   7  -2   3          4.12          3.13         2.57 o                         
   8  -2   3         11.50          7.12         4.14 o                         
   9  -2   3          1.47         -0.96         4.48 o                         
  10  -2   3          4.25          8.72         6.09 o                         
 -11  -1   3          3.16          8.25        17.07 o                         
 -10  -1   3          1.32          7.38         6.89 o                         
  -9  -1   3         62.55         79.28         7.90 o                         
  -8  -1   3          8.18          4.56         3.13 o                         
  -7  -1   3         23.12         17.72         3.80 o                         
  -6  -1   3         16.47         17.95         2.21 o                         
  -5  -1   3          4.15          3.60         1.42 o                         
  -4  -1   3        320.32        360.79         7.31 o                         
  -3  -1   3       4330.19       4164.30        72.90 o                         
  -2  -1   3        920.94        876.35        16.03 o                         
  -1  -1   3       1236.22       1135.89        19.51 o                         
   0  -1   3         39.23         31.15         1.60 o                         
   1  -1   3          0.05          0.20         0.66 o                         
   2  -1   3        107.77         90.12         2.77 o                         
   3  -1   3         74.27         67.12         2.86 o                         
   4  -1   3         80.99         85.45         4.17 o                         
   5  -1   3         38.66         52.39         3.26 o                         
   6  -1   3        159.52        162.64         7.28 o                         
   7  -1   3        100.83         91.34         6.66 o                         
   8  -1   3        107.81        120.19         9.81 o                         
   9  -1   3         11.30          8.52         5.70 o                         
  10  -1   3         12.54         13.84         6.93 o                         
 -11   0   3         24.85         26.08        10.48 o                         
 -10   0   3          6.56          9.94         4.88 o                         
  -9   0   3          1.64         -1.36         6.63 o                         
  -8   0   3         21.19         21.38         3.66 o                         
  -7   0   3         91.21         87.27         4.41 o                         
  -6   0   3         57.54         75.74         3.58 o                         
  -5   0   3         21.59         16.30         1.52 o                         
  -4   0   3         29.41         22.89         1.79 o                         
  -3   0   3        288.73        222.69         5.19 o                         
  -2   0   3        142.00        156.91         3.38 o                         
  -1   0   3       5072.48       4743.81        82.42 o                         
   0   0   3       2192.90       2041.32        33.26 o                         
   1   0   3        651.82        597.91        10.75 o                         
   2   0   3        207.34        186.55         4.64 o                         
   3   0   3        245.82        269.76         6.53 o                         
   4   0   3        149.60        141.80         4.98 o                         
   5   0   3          3.89          6.71         1.90 o                         
   6   0   3         54.53         50.29         3.81 o                         
   7   0   3          8.38          7.84         3.28 o                         
   8   0   3         18.09         17.87         4.65 o                         
   9   0   3          1.07         -0.06         4.62 o                         
  10   0   3         28.59         25.77        11.25 o                         
 -11   1   3         24.53         33.65        10.17 o                         
 -10   1   3          0.42          0.57         3.41 o                         
  -9   1   3         32.97         24.16         4.74 o                         
  -8   1   3         22.71         20.90         3.12 o                         
  -7   1   3         17.40         18.16         2.55 o                         
  -6   1   3          7.01         10.85         2.12 o                         
  -5   1   3        177.02        158.95         4.55 o                         
  -4   1   3          1.93          0.91         0.72 o                         
  -3   1   3        651.07        596.05        11.47 o                         
  -2   1   3          0.75          0.55         0.97 o                         
  -1   1   3       1402.46       1231.05        21.98 o                         
   0   1   3       3861.71       3586.62        60.16 o                         
   1   1   3         17.89         29.43         1.42 o                         
   2   1   3          9.50          5.95         0.95 o                         
   3   1   3        366.29        416.08         8.84 o                         
   4   1   3         11.49          7.51         1.35 o                         
   5   1   3         65.09         66.33         3.90 o                         
   6   1   3          0.96         -1.34         2.19 o                         
   7   1   3          4.66          0.13         2.22 o                         
   8   1   3         52.65         61.84         6.81 o                         
   9   1   3          7.91         18.38         5.82 o                         
  10   1   3         13.55          0.09         5.65 o                         
 -11   2   3          1.52         15.54        12.31 o                         
 -10   2   3         32.14         32.47         6.58 o                         
  -9   2   3         36.41         43.10         5.76 o                         
  -8   2   3          5.91          9.09         2.72 o                         
  -7   2   3          3.25          1.65         1.88 o                         
  -6   2   3          5.43          6.98         1.80 o                         
  -5   2   3          1.37          0.22         1.17 o                         
  -4   2   3         81.66         75.37         2.88 o                         
  -3   2   3        901.60        866.59        16.89 o                         
  -2   2   3        169.80        131.33         3.25 o                         
  -1   2   3         10.42         17.47         1.03 o                         
   0   2   3        158.66        133.98         2.96 o                         
   1   2   3        159.93        135.04         3.51 o                         
   2   2   3        348.36        306.35         6.26 o                         
   3   2   3         87.18         85.89         3.00 o                         
   4   2   3         74.10         68.47         3.34 o                         
   5   2   3         69.41         89.12         4.49 o                         
   6   2   3          0.20         -1.94         2.09 o                         
   7   2   3         79.55         78.19         5.37 o                         
   8   2   3         69.05         64.77         6.17 o                         
   9   2   3          0.28         -4.05         4.05 o                         
 -10   3   3         16.26         21.71         6.65 o                         
  -9   3   3        102.03        112.29         7.71 o                         
  -8   3   3          4.17          7.29         2.81 o                         
  -7   3   3         96.91         90.89         4.67 o                         
  -6   3   3          0.02          0.09         1.50 o                         
  -5   3   3         81.62         74.71         3.04 o                         
  -4   3   3        349.33        334.23         7.30 o                         
  -3   3   3        392.66        389.50         7.62 o                         
  -2   3   3          0.05          2.38         0.78 o                         
  -1   3   3         13.32          7.90         0.77 o                         
   0   3   3       2314.69       2243.91        36.89 o                         
   1   3   3         60.52         52.14         2.31 o                         
   2   3   3         35.21         28.66         1.74 o                         
   3   3   3         71.40         97.63         3.53 o                         
   4   3   3          4.34          4.14         1.70 o                         
   5   3   3         53.27         52.90         3.66 o                         
   6   3   3         52.16         49.80         4.25 o                         
   7   3   3          0.57          3.62         2.53 o                         
   8   3   3         15.11         15.23         4.94 o                         
   9   3   3          2.89          0.15         5.23 o                         
 -10   4   3          4.81          7.51         5.82 o                         
  -9   4   3         12.63          7.39         3.76 o                         
  -8   4   3        131.87        117.76         6.11 o                         
  -7   4   3          2.20         -0.27         2.05 o                         
  -6   4   3         55.10         59.87         3.60 o                         
  -5   4   3          8.93          2.76         1.42 o                         
  -4   4   3        204.41        218.71         5.44 o                         
  -3   4   3         36.54         46.37         1.96 o                         
  -2   4   3       1621.61       1602.85        30.20 o                         
  -1   4   3       1410.04       1354.35        23.52 o                         
   0   4   3        890.85        833.21        15.08 o                         
   1   4   3        572.87        511.68        10.06 o                         
   2   4   3          2.89         -0.36         1.11 o                         
   3   4   3         14.09          4.69         1.25 o                         
   4   4   3        119.55        103.72         4.16 o                         
   5   4   3        281.26        261.49         8.89 o                         
   6   4   3        229.99        237.23         9.01 o                         
   7   4   3          1.50         -1.50         2.59 o                         
   8   4   3          0.17         -4.16         4.16 o                         
   9   4   3          0.28         -5.46         5.46 o                         
 -10   5   3          0.19         -3.04         4.41 o                         
  -9   5   3          2.50          2.88         3.82 o                         
  -8   5   3         28.50         24.38         4.04 o                         
  -7   5   3         72.41         77.65         5.85 o                         
  -6   5   3          1.64         -1.88         1.88 o                         
  -5   5   3          9.06          7.34         1.55 o                         
  -4   5   3          0.60          0.80         1.09 o                         
  -3   5   3          7.73         10.24         1.21 o                         
  -2   5   3        273.65        272.90         6.74 o                         
  -1   5   3       1431.91       1419.06        24.57 o                         
   0   5   3         11.37         17.79         1.54 o                         
   1   5   3          1.69         -0.94         0.94 o                         
   2   5   3         20.77         23.85         2.04 o                         
   3   5   3         24.12         23.41         2.43 o                         
   4   5   3         38.37         31.96         2.67 o                         
   5   5   3         60.19         54.62         4.15 o                         
   6   5   3        117.65        114.51         6.18 o                         
   7   5   3         18.95         15.23         3.51 o                         
   8   5   3         17.69         13.72         8.22 o                         
   9   5   3          0.01          1.16         5.62 o                         
 -10   6   3          3.36          2.39         5.67 o                         
  -9   6   3          5.28          4.94         4.44 o                         
  -8   6   3          8.99          9.24         3.09 o                         
  -7   6   3          0.58         -2.39         2.39 o                         
  -6   6   3         74.02         75.43         5.71 o                         
  -5   6   3        110.94        129.71         5.28 o                         
  -4   6   3         60.09         61.54         3.35 o                         
  -3   6   3          2.95          3.87         1.32 o                         
  -2   6   3         54.06         54.07         2.62 o                         
  -1   6   3         43.64         44.16         2.26 o                         
   0   6   3        308.41        340.59         7.57 o                         
   1   6   3        529.18        524.62        10.94 o                         
   2   6   3        327.37        370.05         8.63 o                         
   3   6   3          0.70          0.81         1.70 o                         
   4   6   3        227.66        237.45        10.89 o                         
   5   6   3         16.84         22.48         3.55 o                         
   6   6   3          2.01         -2.14         2.90 o                         
   7   6   3          8.67          8.68         3.78 o                         
   8   6   3          2.76          2.57         4.41 o                         
   9   6   3          0.48         -0.46         6.28 o                         
 -10   7   3          0.30         -4.50         5.00 o                         
  -9   7   3          0.18          7.89         4.42 o                         
  -8   7   3          0.70         -0.90         2.89 o                         
  -7   7   3          0.04         -1.29         2.32 o                         
  -6   7   3         11.86         11.04         3.01 o                         
  -5   7   3        260.96        245.93         7.69 o                         
  -4   7   3         95.03         94.57         4.41 o                         
  -3   7   3          3.00          3.64         1.55 o                         
  -2   7   3          4.01          6.77         1.51 o                         
  -1   7   3         77.18         78.35         3.31 o                         
   0   7   3        211.77        191.30         5.85 o                         
   1   7   3         34.78         36.17         2.48 o                         
   2   7   3          0.09         -0.75         1.43 o                         
   3   7   3          3.11          4.24         1.88 o                         
   4   7   3        578.26        562.85        13.54 o                         
   5   7   3          8.75         16.35         3.19 o                         
   6   7   3         22.49         22.48         3.95 o                         
   7   7   3          8.08          4.08         4.01 o                         
   8   7   3          8.20          8.13         5.69 o                         
  -9   8   3          0.46          4.51         5.90 o                         
  -8   8   3          0.18         -0.98         3.72 o                         
  -7   8   3          2.46         -2.69         2.69 o                         
  -6   8   3         25.92         30.62         5.62 o                         
  -5   8   3          6.08          4.99         2.24 o                         
  -4   8   3        171.81        169.95         6.13 o                         
  -3   8   3         46.99         48.14         3.16 o                         
  -2   8   3         81.20         89.04         4.06 o                         
  -1   8   3          0.64          0.30         1.46 o                         
   0   8   3         63.60         71.40         3.92 o                         
   1   8   3         12.20         10.42         2.11 o                         
   2   8   3        261.16        286.16         8.24 o                         
   3   8   3        120.90        128.97         6.42 o                         
   4   8   3         28.41         36.35         4.26 o                         
   5   8   3          9.96          5.95         3.04 o                         
   6   8   3         99.86        100.69         8.47 o                         
   7   8   3          7.48         -3.54         3.54 o                         
   8   8   3          0.66          8.51         9.53 o                         
  -9   9   3         21.94         23.15         7.01 o                         
  -8   9   3          0.39         -0.49         5.36 o                         
  -7   9   3         20.56         18.67         6.51 o                         
  -6   9   3          3.24          5.71         2.69 o                         
  -5   9   3        100.63        106.42         5.47 o                         
  -4   9   3         52.09         52.25         3.56 o                         
  -3   9   3        191.90        203.17         7.64 o                         
  -2   9   3        140.10        147.24         6.22 o                         
  -1   9   3         13.36         12.77         2.15 o                         
   0   9   3          1.26         -1.06         1.53 o                         
   1   9   3          0.61         -1.13         1.96 o                         
   2   9   3        455.17        441.82        12.44 o                         
   3   9   3         14.45         19.80         3.28 o                         
   4   9   3         69.28         63.53         6.01 o                         
   5   9   3          0.14          4.67         2.86 o                         
   6   9   3          2.44          3.22         4.41 o                         
   7   9   3          8.96          9.68         5.64 o                         
  -8  10   3          8.91          8.53         4.66 o                         
  -7  10   3          0.05          5.12         3.39 o                         
  -6  10   3          9.94          7.07         2.88 o                         
  -5  10   3         41.34         41.45         3.97 o                         
  -4  10   3          3.03          1.88         2.37 o                         
  -3  10   3         15.94         15.57         2.84 o                         
  -2  10   3         99.37        111.46         6.99 o                         
  -1  10   3         24.05         18.98         2.63 o                         
   0  10   3          0.67          3.06         2.25 o                         
   1  10   3         13.70         13.80         2.84 o                         
   2  10   3        127.37        126.85         6.57 o                         
   3  10   3         54.49         54.59         4.82 o                         
   4  10   3        146.99        133.77         7.25 o                         
   5  10   3         44.89         29.58         5.06 o                         
   6  10   3          9.26         10.83         5.50 o                         
   7  10   3          0.02          0.26         4.98 o                         
  -8  11   3         16.53         23.40         7.02 o                         
  -7  11   3          9.82         17.64         7.11 o                         
  -6  11   3          2.51          3.29         3.75 o                         
  -5  11   3         14.63         11.72         3.59 o                         
  -4  11   3          0.01         -2.11         2.37 o                         
  -3  11   3         64.70         65.06         5.24 o                         
  -2  11   3         58.92         63.40         5.12 o                         
  -1  11   3         36.77         30.86         3.40 o                         
   0  11   3        348.09        346.23        10.84 o                         
   1  11   3          3.95          8.59         3.44 o                         
   2  11   3         34.59         35.71         4.08 o                         
   3  11   3         10.30          7.62         3.14 o                         
   4  11   3          0.14         -1.13         2.91 o                         
   5  11   3          3.81          6.24         5.49 o                         
   6  11   3          8.71          6.51         5.95 o                         
  -7  12   3          6.22         -4.85         4.85 o                         
  -6  12   3          0.15         -0.63         4.38 o                         
  -5  12   3          5.22          3.42         3.06 o                         
  -4  12   3          1.49          0.33         2.59 o                         
  -3  12   3          0.92         -2.38         2.38 o                         
  -2  12   3          0.60         -2.23         2.23 o                         
  -1  12   3         20.30         24.21         3.46 o                         
   0  12   3         10.78         11.45         3.29 o                         
   1  12   3        104.45         98.75         8.79 o                         
   2  12   3         11.37         13.61         3.67 o                         
   3  12   3         50.10         47.67         5.24 o                         
   4  12   3          7.54          7.88         3.91 o                         
   5  12   3         10.09          9.19         5.52 o                         
   6  12   3         12.24         31.95         7.08 o                         
  -6  13   3          0.18         -4.23         4.23 o                         
  -5  13   3         21.72         38.91         5.94 o                         
  -4  13   3          0.58         -0.87         2.73 o                         
  -3  13   3          1.31         -2.63         2.94 o                         
  -2  13   3         42.06         44.47         4.42 o                         
  -1  13   3          0.45          0.19         2.88 o                         
   0  13   3          7.50         11.35         3.26 o                         
   1  13   3         22.28         24.50         4.07 o                         
   2  13   3         12.24         13.53         3.87 o                         
   3  13   3          0.61         -3.54         3.54 o                         
   4  13   3          3.68          1.18         3.96 o                         
   5  13   3          9.09          4.48         5.83 o                         
  -5  14   3          1.74         -3.83         3.83 o                         
  -4  14   3          0.93          3.51         3.96 o                         
  -3  14   3          5.37          2.12         2.87 o                         
  -2  14   3         11.26         13.40         3.41 o                         
  -1  14   3         21.36         20.42         4.11 o                         
   0  14   3          0.02         -0.21         3.45 o                         
   1  14   3         74.11         70.92         5.79 o                         
   2  14   3         75.84         67.51         6.36 o                         
   3  14   3          0.05          2.07         4.67 o                         
   4  14   3          6.23          9.55         6.96 o                         
  -4  15   3          4.82          0.08         6.39 o                         
  -3  15   3         32.38         29.57         8.62 o                         
  -2  15   3          3.02          8.45         5.83 o                         
  -1  15   3         14.21         18.37         6.56 o                         
   0  15   3          0.23         -0.96         5.74 o                         
   1  15   3          1.22          6.32         6.69 o                         
   2  15   3          0.26         -0.20         4.99 o                         
  -3 -15   4         23.71         10.73         7.42 o                         
  -2 -15   4          1.37         -4.89         4.89 o                         
  -1 -15   4          3.74         -4.17         5.38 o                         
   0 -15   4          2.61         -3.87         5.24 o                         
   1 -15   4          0.17          3.94         7.47 o                         
   2 -15   4          0.46         -2.51         6.80 o                         
   3 -15   4          0.02         -2.24         4.68 o                         
  -5 -14   4          1.12         -5.52         5.52 o                         
  -4 -14   4          5.85          6.45         6.28 o                         
  -3 -14   4          1.21          0.13         5.08 o                         
  -2 -14   4          4.95          5.42         5.15 o                         
  -1 -14   4         61.00         65.27         6.98 o                         
   0 -14   4         62.12         46.12         6.32 o                         
   1 -14   4         19.90         16.28         4.58 o                         
   2 -14   4          1.71         -1.50         4.20 o                         
   3 -14   4          1.58          3.24         5.47 o                         
   4 -14   4          6.97         16.19         7.40 o                         
  -6 -13   4          1.18          0.28         8.33 o                         
  -5 -13   4          0.37         -2.35         5.91 o                         
  -4 -13   4          0.16         -0.92         3.91 o                         
  -3 -13   4          9.12          4.08         3.90 o                         
  -2 -13   4         31.79         34.11         4.74 o                         
  -1 -13   4          9.07          2.93         4.36 o                         
   0 -13   4          0.10          7.15         3.81 o                         
   1 -13   4         12.86         18.12         3.96 o                         
   2 -13   4          6.01          4.99         3.63 o                         
   3 -13   4          8.70          7.76         4.11 o                         
   4 -13   4         12.91          6.72         5.46 o                         
   5 -13   4          8.61          5.44         8.66 o                         
  -7 -12   4          0.04          0.03         8.17 o                         
  -6 -12   4          1.71          2.61         4.14 o                         
  -5 -12   4         13.82         14.82         5.18 o                         
  -4 -12   4          0.76          0.13         3.90 o                         
  -3 -12   4          0.32         -1.89         2.95 o                         
  -2 -12   4         20.14          7.86         3.66 o                         
  -1 -12   4         81.32        100.94         8.99 o                         
   0 -12   4         85.17         88.40         6.91 o                         
   1 -12   4        148.36        143.86         8.94 o                         
   2 -12   4          0.00          1.62         2.84 o                         
   3 -12   4          1.06         -3.12         3.12 o                         
   4 -12   4          0.14         -2.76         3.44 o                         
   5 -12   4          8.75         11.56         4.70 o                         
   6 -12   4          0.54         -3.83         3.83 o                         
  -7 -11   4          0.69         -1.25         4.15 o                         
  -6 -11   4          0.62          0.32         3.87 o                         
  -5 -11   4         40.56         46.43         6.38 o                         
  -4 -11   4         18.07         21.14         3.81 o                         
  -3 -11   4         20.91         17.98         3.44 o                         
  -2 -11   4        102.66        107.90         7.73 o                         
  -1 -11   4          0.97         -2.02         2.02 o                         
   0 -11   4          2.87         -2.65         3.55 o                         
   1 -11   4         56.21         56.16         5.93 o                         
   2 -11   4        116.88        127.99         6.71 o                         
   3 -11   4          0.68         -2.68         2.84 o                         
   4 -11   4          5.26          0.02         3.16 o                         
   5 -11   4         16.54          8.10         3.92 o                         
   6 -11   4          1.37          3.69         4.02 o                         
   7 -11   4          4.63         10.67         5.47 o                         
  -8 -10   4          1.14          8.52         5.46 o                         
  -7 -10   4          0.05         -3.84         3.84 o                         
  -6 -10   4          7.38          7.23         4.39 o                         
  -5 -10   4         21.34         19.53         4.24 o                         
  -4 -10   4         57.25         68.31         4.88 o                         
  -3 -10   4          5.73          7.08         2.73 o                         
  -2 -10   4        271.22        286.08        11.53 o                         
  -1 -10   4         13.40         12.09         2.57 o                         
   0 -10   4         10.87         12.87         2.47 o                         
   1 -10   4          5.87          4.30         2.19 o                         
   2 -10   4         20.48         21.71         3.23 o                         
   3 -10   4         26.62         18.41         3.22 o                         
   4 -10   4          0.15         -2.76         2.76 o                         
   5 -10   4          0.50         -3.01         3.01 o                         
   6 -10   4         22.62         22.60         5.32 o                         
   7 -10   4          0.49          1.55         4.43 o                         
  -8  -9   4         18.73         24.27         5.60 o                         
  -7  -9   4         15.15         14.45         4.83 o                         
  -6  -9   4         16.75         14.07         4.33 o                         
  -5  -9   4         17.09         21.00         4.10 o                         
  -4  -9   4          5.31          6.71         2.71 o                         
  -3  -9   4         44.10         46.70         3.67 o                         
  -2  -9   4         93.30        101.13         4.41 o                         
  -1  -9   4          4.82          4.40         1.65 o                         
   0  -9   4          1.73         -1.24         1.42 o                         
   1  -9   4         15.22         18.17         2.12 o                         
   2  -9   4          5.19          3.97         1.71 o                         
   3  -9   4        136.03        136.45         6.63 o                         
   4  -9   4         40.63         29.78         4.51 o                         
   5  -9   4          6.99          5.55         3.51 o                         
   6  -9   4          1.64         -4.28         4.95 o                         
   7  -9   4          4.63          0.36         3.55 o                         
   8  -9   4          0.05          2.65         5.62 o                         
  -9  -8   4         17.64         16.48         8.74 o                         
  -8  -8   4        162.76        165.59        12.23 o                         
  -7  -8   4         42.15         34.95         4.94 o                         
  -6  -8   4         21.79         19.15         3.90 o                         
  -5  -8   4         54.65         53.23         4.36 o                         
  -4  -8   4        276.64        313.34         8.66 o                         
  -3  -8   4          0.86         -2.19         2.19 o                         
  -2  -8   4        117.33        131.08         4.82 o                         
  -1  -8   4        407.87        442.56         9.53 o                         
   0  -8   4        128.08        143.87         4.72 o                         
   1  -8   4         13.36         15.54         1.85 o                         
   2  -8   4         66.41         82.44         3.92 o                         
   3  -8   4         53.24         45.82         3.30 o                         
   4  -8   4        109.90        105.13         5.74 o                         
   5  -8   4          4.69          1.04         2.89 o                         
   6  -8   4          2.30          6.77         3.68 o                         
   7  -8   4          0.00          2.53         4.30 o                         
   8  -8   4          4.42         11.35         5.89 o                         
  -9  -7   4          0.75          3.64         5.12 o                         
  -8  -7   4         34.07         26.59         4.93 o                         
  -7  -7   4         24.75         21.87         3.98 o                         
  -6  -7   4        159.57        154.31         7.58 o                         
  -5  -7   4         59.05         65.40         3.84 o                         
  -4  -7   4         42.59         38.62         3.16 o                         
  -3  -7   4        221.54        228.31         6.93 o                         
  -2  -7   4        304.03        311.78         7.11 o                         
  -1  -7   4        322.41        307.32         6.95 o                         
   0  -7   4        288.06        317.41         7.12 o                         
   1  -7   4          1.73          2.14         1.21 o                         
   2  -7   4          8.05          5.75         1.35 o                         
   3  -7   4         22.36         13.74         1.79 o                         
   4  -7   4         10.30         10.23         2.40 o                         
   5  -7   4          0.04         -1.35         2.13 o                         
   6  -7   4          7.73          4.85         2.42 o                         
   7  -7   4          6.67         13.14         3.88 o                         
   8  -7   4          0.21          0.40         4.03 o                         
   9  -7   4          5.82         11.72         7.86 o                         
 -10  -6   4          0.52         -4.53         5.24 o                         
  -9  -6   4          6.34          5.03         5.11 o                         
  -8  -6   4          8.90          7.87         3.52 o                         
  -7  -6   4          1.92          1.63         3.01 o                         
  -6  -6   4         58.21         55.98         4.14 o                         
  -5  -6   4         29.47         28.20         2.74 o                         
  -4  -6   4        118.73        145.39         4.92 o                         
  -3  -6   4         98.04        104.00         4.07 o                         
  -2  -6   4        196.01        195.84         4.80 o                         
  -1  -6   4        103.16        120.71         3.86 o                         
   0  -6   4         85.78        105.07         3.74 o                         
   1  -6   4        200.97        220.46         4.84 o                         
   2  -6   4         93.51         99.07         3.50 o                         
   3  -6   4          0.12         -0.04         1.22 o                         
   4  -6   4          0.35          0.42         1.72 o                         
   5  -6   4          3.26          5.96         2.26 o                         
   6  -6   4          0.00         -1.68         2.01 o                         
   7  -6   4          1.45          4.71         3.05 o                         
   8  -6   4          1.96          8.23         5.15 o                         
   9  -6   4          0.44          3.91         6.02 o                         
 -10  -5   4          2.43         -0.97         7.67 o                         
  -9  -5   4          0.09         -0.56         3.93 o                         
  -8  -5   4         81.91        104.51         9.93 o                         
  -7  -5   4         35.05         28.01         5.54 o                         
  -6  -5   4        236.89        242.44         8.21 o                         
  -5  -5   4         11.42         15.05         2.26 o                         
  -4  -5   4         12.82         10.08         1.62 o                         
  -3  -5   4          5.58          4.88         1.42 o                         
  -2  -5   4         12.62         11.56         1.41 o                         
  -1  -5   4         58.14         59.73         2.42 o                         
   0  -5   4        184.83        201.46         4.73 o                         
   1  -5   4         14.06         11.87         1.25 o                         
   2  -5   4          0.31         -0.07         0.89 o                         
   3  -5   4        310.57        331.71         7.58 o                         
   4  -5   4        247.66        251.74         8.24 o                         
   5  -5   4          0.00         -1.81         1.81 o                         
   6  -5   4          1.42         -2.97         3.05 o                         
   7  -5   4         21.76         19.82         3.97 o                         
   8  -5   4          3.67          4.17         4.05 o                         
   9  -5   4          0.00         -0.68         6.25 o                         
 -10  -4   4          8.63         11.41         5.97 o                         
  -9  -4   4          0.08          2.95         4.70 o                         
  -8  -4   4          2.71          6.44         3.38 o                         
  -7  -4   4         11.98         10.51         2.73 o                         
  -6  -4   4        123.87        146.68         6.09 o                         
  -5  -4   4         25.03         20.58         2.23 o                         
  -4  -4   4         48.24         74.18         3.05 o                         
  -3  -4   4        553.38        576.44        11.41 o                         
  -2  -4   4        115.57        130.30         3.68 o                         
  -1  -4   4        121.37        149.68         3.64 o                         
   0  -4   4        404.25        405.82         8.12 o                         
   1  -4   4          1.31         -0.68         0.68 o                         
   2  -4   4        179.57        209.49         4.91 o                         
   3  -4   4        278.21        281.68         6.58 o                         
   4  -4   4        113.58        104.38         4.63 o                         
   5  -4   4        102.20        103.30         5.03 o                         
   6  -4   4          0.01         -2.01         2.01 o                         
   7  -4   4          2.50          7.31         3.22 o                         
   8  -4   4         29.71         33.64         6.89 o                         
   9  -4   4          6.32         10.42         5.20 o                         
 -10  -3   4         11.33         17.26         5.64 o                         
  -9  -3   4          0.02          3.20         4.38 o                         
  -8  -3   4          8.75         12.35         3.44 o                         
  -7  -3   4          1.61          4.32         2.14 o                         
  -6  -3   4         58.55         69.90         5.55 o                         
  -5  -3   4         48.07         54.58         3.29 o                         
  -4  -3   4        742.91        762.30        14.71 o                         
  -3  -3   4        444.34        520.63        10.29 o                         
  -2  -3   4          8.78         12.03         1.14 o                         
  -1  -3   4       1606.73       1564.80        28.03 o                         
   0  -3   4        238.03        259.16         5.76 o                         
   1  -3   4        216.98        205.74         4.34 o                         
   2  -3   4        132.12        125.44         3.59 o                         
   3  -3   4         20.87         19.83         1.69 o                         
   4  -3   4        174.64        204.96         6.80 o                         
   5  -3   4        299.47        299.54         9.17 o                         
   6  -3   4        112.13        128.03         7.25 o                         
   7  -3   4          0.70          4.03         3.03 o                         
   8  -3   4          5.16          5.65         4.38 o                         
   9  -3   4          4.53         11.70         5.07 o                         
 -10  -2   4          3.58          3.35         5.17 o                         
  -9  -2   4         19.23         22.57         5.53 o                         
  -8  -2   4          3.39          1.76         2.61 o                         
  -7  -2   4          0.40         -2.21         2.21 o                         
  -6  -2   4         35.67         35.69         3.07 o                         
  -5  -2   4         69.62         98.95         4.25 o                         
  -4  -2   4        387.58        405.33         8.92 o                         
  -3  -2   4       1556.71       1667.37        30.11 o                         
  -2  -2   4       1038.19       1018.64        17.88 o                         
  -1  -2   4       1467.94       1384.04        25.94 o                         
   0  -2   4        240.37        231.79         4.78 o                         
   1  -2   4        553.23        550.31         9.77 o                         
   2  -2   4         12.34         16.50         1.34 o                         
   3  -2   4         76.38         85.95         2.91 o                         
   4  -2   4         46.94         46.42         2.81 o                         
   5  -2   4        132.27        135.93         5.84 o                         
   6  -2   4        193.97        195.97         8.09 o                         
   7  -2   4         20.82         23.77         3.53 o                         
   8  -2   4         35.31         49.84         6.84 o                         
   9  -2   4          0.96         -3.96         3.96 o                         
 -11  -1   4          8.12          2.48         6.46 o                         
 -10  -1   4          8.73          7.63         4.76 o                         
  -9  -1   4         38.24         50.39         6.91 o                         
  -8  -1   4          4.80          1.91         2.88 o                         
  -7  -1   4         23.69         22.23         3.02 o                         
  -6  -1   4          0.02          0.06         1.63 o                         
  -5  -1   4        200.11        190.00         5.56 o                         
  -4  -1   4         64.85         51.93         2.66 o                         
  -3  -1   4        129.42        134.22         3.67 o                         
  -2  -1   4        303.95        296.43         5.92 o                         
  -1  -1   4        154.41        157.22         3.36 o                         
   0  -1   4        500.06        540.69         9.47 o                         
   1  -1   4        104.02        102.45         3.08 o                         
   2  -1   4       1193.58       1099.11        20.21 o                         
   3  -1   4         12.40          8.14         1.42 o                         
   4  -1   4         11.63         14.09         1.84 o                         
   5  -1   4          0.01          0.70         1.46 o                         
   6  -1   4         27.64         33.61         3.47 o                         
   7  -1   4         53.40         62.10         5.08 o                         
   8  -1   4         18.43         16.83         5.09 o                         
   9  -1   4         26.25         17.24         6.19 o                         
 -11   0   4          0.60          0.59         5.09 o                         
 -10   0   4          1.77          5.21         4.23 o                         
  -9   0   4          8.73          4.92         3.80 o                         
  -8   0   4          8.41          3.54         2.32 o                         
  -7   0   4         95.11         93.37         4.92 o                         
  -6   0   4         47.80         54.09         3.30 o                         
  -5   0   4         21.00         16.02         1.72 o                         
  -4   0   4         84.77         75.88         2.96 o                         
  -3   0   4        251.49        252.30         5.35 o                         
  -2   0   4        277.69        248.91         4.89 o                         
  -1   0   4         46.87         49.74         1.55 o                         
   0   0   4         16.19         20.40         0.95 o                         
   1   0   4       1742.96       1693.45        26.17 o                         
   2   0   4        210.57        184.32         4.77 o                         
   3   0   4       1219.61       1300.18        25.37 o                         
   4   0   4        244.77        226.82         8.28 o                         
   5   0   4          0.62         -1.60         1.64 o                         
   6   0   4          4.72          1.29         2.24 o                         
   7   0   4          0.54          4.33         2.90 o                         
   8   0   4         41.58         41.93         7.33 o                         
   9   0   4         16.95         20.38         6.58 o                         
 -11   1   4          5.42          9.65         6.90 o                         
 -10   1   4          0.02          6.11         4.36 o                         
  -9   1   4          7.26          5.71         3.24 o                         
  -8   1   4          3.59          2.45         2.30 o                         
  -7   1   4        109.72        103.01         4.91 o                         
  -6   1   4        182.01        175.39         6.48 o                         
  -5   1   4        528.75        518.93        10.89 o                         
  -4   1   4        346.90        330.09         7.48 o                         
  -3   1   4         14.72         15.00         1.31 o                         
  -2   1   4        800.11        743.02        11.95 o                         
  -1   1   4         10.16         11.04         0.83 o                         
   0   1   4        705.72        687.16        10.47 o                         
   1   1   4        466.79        412.11         7.46 o                         
   2   1   4        518.77        475.77         9.74 o                         
   3   1   4         13.63         10.74         1.38 o                         
   4   1   4        201.08        193.02         6.26 o                         
   5   1   4          1.59          5.66         1.95 o                         
   6   1   4         26.20         27.11         3.22 o                         
   7   1   4         35.65         40.63         4.22 o                         
   8   1   4          8.38          9.80         4.94 o                         
   9   1   4         16.62         13.63         6.15 o                         
 -11   2   4          0.12          1.66         7.01 o                         
 -10   2   4         32.68         35.08         7.03 o                         
  -9   2   4         13.71         21.68         4.46 o                         
  -8   2   4         46.74         45.20         3.63 o                         
  -7   2   4         25.68         20.35         2.66 o                         
  -6   2   4        100.24        110.39         4.73 o                         
  -5   2   4        123.83        130.03         4.60 o                         
  -4   2   4        913.73        928.42        17.65 o                         
  -3   2   4       1447.12       1398.36        24.35 o                         
  -2   2   4        889.70        864.76        14.30 o                         
  -1   2   4        196.30        209.26         3.78 o                         
   0   2   4       1821.87       1800.73        26.26 o                         
   1   2   4        153.61        145.33         3.54 o                         
   2   2   4        628.13        598.96        11.08 o                         
   3   2   4        374.18        392.25         8.45 o                         
   4   2   4          5.80          3.70         1.54 o                         
   5   2   4         50.77         58.35         3.76 o                         
   6   2   4         30.40         33.12         3.20 o                         
   7   2   4         30.75         37.42         3.90 o                         
   8   2   4         12.25         13.92         4.94 o                         
   9   2   4          0.01         -5.38         5.38 o                         
 -10   3   4         10.10         12.71         5.19 o                         
  -9   3   4          5.90          4.14         3.76 o                         
  -8   3   4          6.81          4.55         2.31 o                         
  -7   3   4          2.74          0.63         2.07 o                         
  -6   3   4         77.84         80.43         3.94 o                         
  -5   3   4          3.35          3.84         1.97 o                         
  -4   3   4        376.91        382.30         8.14 o                         
  -3   3   4        738.52        719.57        13.18 o                         
  -2   3   4         24.15         25.70         1.38 o                         
  -1   3   4         59.15         53.21         1.65 o                         
   0   3   4         68.51         63.71         2.13 o                         
   1   3   4        780.76        786.40        14.07 o                         
   2   3   4        885.27        872.92        15.70 o                         
   3   3   4         24.38         24.83         1.89 o                         
   4   3   4          0.02          0.20         1.44 o                         
   5   3   4         66.61         72.69         4.60 o                         
   6   3   4          0.36          2.16         2.27 o                         
   7   3   4          1.15          5.66         2.95 o                         
   8   3   4          5.19          5.57         5.08 o                         
   9   3   4          3.87         -2.70         5.22 o                         
 -10   4   4          6.77          8.87         4.89 o                         
  -9   4   4          3.44         -0.05         3.47 o                         
  -8   4   4         20.71         23.96         3.39 o                         
  -7   4   4         73.44         73.00         4.27 o                         
  -6   4   4         57.20         58.97         3.60 o                         
  -5   4   4          3.79          5.35         1.46 o                         
  -4   4   4        180.98        190.58         5.00 o                         
  -3   4   4         14.96         16.53         1.31 o                         
  -2   4   4        973.88       1037.20        18.46 o                         
  -1   4   4        600.00        603.37        10.47 o                         
   0   4   4        216.31        203.75         4.71 o                         
   1   4   4        402.07        443.71         9.53 o                         
   2   4   4        131.38        151.82         4.59 o                         
   3   4   4        303.63        279.04         7.00 o                         
   4   4   4         34.22         32.33         2.85 o                         
   5   4   4          0.77          1.54         2.28 o                         
   6   4   4        171.84        167.53         7.55 o                         
   7   4   4         16.38          7.49         3.20 o                         
   8   4   4          0.12         -1.08         4.39 o                         
   9   4   4          1.12         -2.06         6.64 o                         
 -10   5   4          0.04         -4.26         4.26 o                         
  -9   5   4          0.00          0.36         5.88 o                         
  -8   5   4          0.24          1.08         2.70 o                         
  -7   5   4         92.13        105.64         5.77 o                         
  -6   5   4         67.77         59.66         4.31 o                         
  -5   5   4          1.99          2.51         1.45 o                         
  -4   5   4         20.28         20.81         1.78 o                         
  -3   5   4          2.92          1.34         0.93 o                         
  -2   5   4        535.39        524.18         9.64 o                         
  -1   5   4        187.82        214.03         5.02 o                         
   0   5   4         16.56         17.95         1.59 o                         
   1   5   4         50.90         69.13         2.89 o                         
   2   5   4          0.11         -1.15         1.15 o                         
   3   5   4        154.87        143.91         5.29 o                         
   4   5   4         43.48         39.84         4.14 o                         
   5   5   4          4.91          5.66         2.75 o                         
   6   5   4        100.68        101.82         6.41 o                         
   7   5   4         19.62         17.20         3.70 o                         
   8   5   4          1.00          1.29         3.78 o                         
   9   5   4          0.03         -5.30         5.30 o                         
 -10   6   4          0.11          3.22         5.09 o                         
  -9   6   4          3.24          0.43         3.27 o                         
  -8   6   4          0.39          0.36         2.99 o                         
  -7   6   4         42.02         50.92         4.34 o                         
  -6   6   4        128.87        134.65         6.71 o                         
  -5   6   4         63.03         72.15         4.62 o                         
  -4   6   4         82.48         92.09         4.88 o                         
  -3   6   4         42.94         39.19         3.08 o                         
  -2   6   4         53.17         60.91         2.95 o                         
  -1   6   4        366.53        361.59         8.03 o                         
   0   6   4        695.46        759.74        15.00 o                         
   1   6   4        512.08        511.33        10.53 o                         
   2   6   4          5.70          3.90         1.49 o                         
   3   6   4         58.53         41.02         2.96 o                         
   4   6   4        102.12         89.21         5.22 o                         
   5   6   4        317.59        330.26        11.08 o                         
   6   6   4          0.19          1.01         3.22 o                         
   7   6   4         58.28         55.31         4.92 o                         
   8   6   4         29.37         22.59         5.84 o                         
 -10   7   4          0.66          1.12         4.88 o                         
  -9   7   4          9.26         13.68         5.29 o                         
  -8   7   4          1.56          3.41         3.16 o                         
  -7   7   4         29.84         28.94         3.85 o                         
  -6   7   4         53.39         51.40         4.88 o                         
  -5   7   4         81.12         89.83         4.92 o                         
  -4   7   4         98.40         92.62         4.26 o                         
  -3   7   4         14.94         22.50         2.33 o                         
  -2   7   4          4.56          2.91         1.42 o                         
  -1   7   4         16.14         18.15         2.05 o                         
   0   7   4          2.46          2.28         1.45 o                         
   1   7   4        224.79        249.05         6.91 o                         
   2   7   4         27.74         32.14         2.72 o                         
   3   7   4        315.32        299.73         8.70 o                         
   4   7   4        409.46        432.86        13.09 o                         
   5   7   4         21.92         24.74         3.72 o                         
   6   7   4          9.44          2.42         3.07 o                         
   7   7   4         31.69         36.11         4.92 o                         
   8   7   4          1.64          8.30         5.98 o                         
  -9   8   4          3.61          0.02         5.65 o                         
  -8   8   4          5.85          6.55         3.20 o                         
  -7   8   4         12.90         14.42         3.71 o                         
  -6   8   4          0.24         -2.27         2.27 o                         
  -5   8   4         70.92         76.52         4.51 o                         
  -4   8   4        219.15        221.12         7.11 o                         
  -3   8   4        153.79        174.97         6.48 o                         
  -2   8   4          0.83          1.44         1.68 o                         
  -1   8   4         34.56         39.41         2.97 o                         
   0   8   4         14.83          9.61         2.14 o                         
   1   8   4         27.25         23.28         2.85 o                         
   2   8   4          0.04          4.20         1.99 o                         
   3   8   4        409.20        437.84        11.43 o                         
   4   8   4         14.78         15.16         3.37 o                         
   5   8   4         21.26         24.50         4.11 o                         
   6   8   4          0.56         -2.37         3.00 o                         
   7   8   4          4.36          5.92         4.27 o                         
   8   8   4          7.15          1.68         7.80 o                         
  -9   9   4         15.58         38.49         6.89 o                         
  -8   9   4          2.81          1.93         3.90 o                         
  -7   9   4          1.94          2.91         2.76 o                         
  -6   9   4          1.32          0.13         2.55 o                         
  -5   9   4         16.13         10.63         2.75 o                         
  -4   9   4         62.93         68.62         4.53 o                         
  -3   9   4         25.64         28.62         3.28 o                         
  -2   9   4        130.00        122.61         6.31 o                         
  -1   9   4        120.34        136.62         8.06 o                         
   0   9   4          2.38         -1.59         1.59 o                         
   1   9   4         45.96         46.87         4.38 o                         
   2   9   4        604.25        618.16        17.24 o                         
   3   9   4        181.73        183.37         9.21 o                         
   4   9   4          0.71          5.36         3.33 o                         
   5   9   4          4.62          1.44         3.49 o                         
   6   9   4          1.60          4.91         3.71 o                         
   7   9   4          2.12          4.34         4.95 o                         
  -8  10   4          0.57          2.13         4.24 o                         
  -7  10   4         10.91          7.47         3.56 o                         
  -6  10   4          5.82          4.16         3.74 o                         
  -5  10   4         19.45         17.60         3.04 o                         
  -4  10   4          2.71          1.10         1.95 o                         
  -3  10   4         56.24         58.59         5.59 o                         
  -2  10   4        393.80        392.35        13.25 o                         
  -1  10   4          1.76          1.93         2.00 o                         
   0  10   4          1.28          0.90         2.00 o                         
   1  10   4         31.88         35.78         4.35 o                         
   2  10   4        134.55        142.62         8.15 o                         
   3  10   4          9.72          5.41         3.31 o                         
   4  10   4         20.57         26.56         5.59 o                         
   5  10   4         24.47         21.29         5.03 o                         
   6  10   4          0.54         -4.68         5.25 o                         
   7  10   4         16.13         21.80         7.31 o                         
  -8  11   4          0.52         -0.43         5.72 o                         
  -7  11   4         29.38         41.70         7.05 o                         
  -6  11   4          4.83          9.63         3.83 o                         
  -5  11   4          0.07         -2.55         2.55 o                         
  -4  11   4         14.64         11.20         2.91 o                         
  -3  11   4          6.06          2.00         2.43 o                         
  -2  11   4         24.97         29.36         3.98 o                         
  -1  11   4         39.23         48.44         4.14 o                         
   0  11   4         53.78         58.93         4.47 o                         
   1  11   4         93.16        115.92         6.51 o                         
   2  11   4         39.25         41.91         4.37 o                         
   3  11   4          8.71          0.78         2.85 o                         
   4  11   4          4.33          3.52         3.48 o                         
   5  11   4          0.00         -3.30         3.96 o                         
   6  11   4          1.52          0.66         4.47 o                         
  -7  12   4          8.81          8.03         5.66 o                         
  -6  12   4          2.23         -1.77         4.23 o                         
  -5  12   4          4.18          0.33         2.96 o                         
  -4  12   4          5.98          5.25         3.13 o                         
  -3  12   4          5.04          4.29         2.65 o                         
  -2  12   4          1.92         -0.63         2.47 o                         
  -1  12   4         31.78         38.29         4.81 o                         
   0  12   4        568.37        609.08        24.23 o                         
   1  12   4         22.62         28.73         4.19 o                         
   2  12   4          0.52         -0.62         2.91 o                         
   3  12   4         15.20         18.20         3.91 o                         
   4  12   4          4.04         -0.37         3.55 o                         
   5  12   4          1.22          2.47         4.09 o                         
  -6  13   4          1.28         -1.21         4.99 o                         
  -5  13   4         27.16         37.26         4.54 o                         
  -4  13   4          9.48          8.56         3.42 o                         
  -3  13   4          5.74          4.46         3.04 o                         
  -2  13   4          4.79          9.96         3.50 o                         
  -1  13   4         32.91         36.45         4.43 o                         
   0  13   4         13.32         26.10         5.59 o                         
   1  13   4         24.68         22.54         3.57 o                         
   2  13   4         13.78         12.84         3.91 o                         
   3  13   4          1.06         -0.15         3.28 o                         
   4  13   4          8.16          6.11         5.96 o                         
  -5  14   4          0.70         -1.95         5.61 o                         
  -4  14   4          1.49          0.46         3.85 o                         
  -3  14   4          0.38         -0.84         3.14 o                         
  -2  14   4         45.51         41.44         4.89 o                         
  -1  14   4         25.52         23.13         4.70 o                         
   0  14   4          9.52          7.59         3.67 o                         
   1  14   4         31.26         37.56         4.84 o                         
   2  14   4         29.16         35.06         5.02 o                         
   3  14   4          4.68          2.16         3.65 o                         
  -4  15   4          3.22         19.06        17.64 o                         
  -3  15   4         15.61         11.89         4.77 o                         
  -2  15   4         16.04         11.09         5.21 o                         
  -1  15   4         15.82         14.60         4.64 o                         
   0  15   4          0.33         -1.66         3.40 o                         
   1  15   4          9.82         10.70         5.77 o                         
  -3 -15   5          2.48          9.80         6.80 o                         
  -2 -15   5          8.49          4.91         5.78 o                         
  -1 -15   5          2.68          4.54         6.30 o                         
   0 -15   5          1.31          0.60         5.18 o                         
   1 -15   5         11.14         11.72         8.17 o                         
   2 -15   5         43.74         47.03         9.73 o                         
  -5 -14   5          0.64         -0.57        11.38 o                         
  -4 -14   5          0.01         -4.25         4.25 o                         
  -3 -14   5          3.93         -3.99         6.24 o                         
  -2 -14   5         29.78         29.38         5.84 o                         
  -1 -14   5         42.99         34.23         5.88 o                         
   0 -14   5          0.59         -3.84         3.84 o                         
   1 -14   5         14.87         12.69         4.89 o                         
   2 -14   5          0.08         -3.60         3.60 o                         
   3 -14   5         40.42         47.20         7.39 o                         
   4 -14   5          0.01          8.42         6.86 o                         
  -6 -13   5          1.41          2.87         8.00 o                         
  -5 -13   5          1.39         11.54         6.88 o                         
  -4 -13   5          5.06          0.19         3.96 o                         
  -3 -13   5          0.09         -3.01         3.01 o                         
  -2 -13   5          0.37         -0.71         6.00 o                         
  -1 -13   5         71.27         66.83         9.12 o                         
   0 -13   5        156.90        169.25        11.04 o                         
   1 -13   5          0.85         -0.08         3.47 o                         
   2 -13   5          1.87          5.99         3.11 o                         
   3 -13   5          2.19          0.88         4.75 o                         
   4 -13   5          0.06         -2.57         5.45 o                         
   5 -13   5          9.04         19.58         6.76 o                         
  -7 -12   5          0.01          0.37         6.42 o                         
  -6 -12   5         38.35         30.95         8.28 o                         
  -5 -12   5         21.74         21.03         5.11 o                         
  -4 -12   5         38.15         31.92         4.92 o                         
  -3 -12   5          1.26         -1.83         2.76 o                         
  -2 -12   5          2.91          0.22         3.21 o                         
  -1 -12   5          0.07         -0.94         3.40 o                         
   0 -12   5          3.19         -0.68         3.22 o                         
   1 -12   5         43.45         54.52         5.42 o                         
   2 -12   5          0.02         -2.54         2.54 o                         
   3 -12   5          0.29         -1.95         3.00 o                         
   4 -12   5         21.12         20.68         5.24 o                         
   5 -12   5          1.47         -0.16         4.06 o                         
   6 -12   5          2.09         -2.61         5.16 o                         
  -7 -11   5          5.61         13.18         5.27 o                         
  -6 -11   5          7.35          6.60         4.29 o                         
  -5 -11   5          3.04          0.22         3.70 o                         
  -4 -11   5         15.91         17.27         3.27 o                         
  -3 -11   5          1.12         -1.08         2.45 o                         
  -2 -11   5         39.00         44.63         4.04 o                         
  -1 -11   5          0.93         -2.36         2.68 o                         
   0 -11   5          5.28          2.80         2.89 o                         
   1 -11   5         82.41         73.49         5.30 o                         
   2 -11   5         36.95         23.75         3.73 o                         
   3 -11   5          0.05         -2.13         2.67 o                         
   4 -11   5          0.00         -4.43         4.43 o                         
   5 -11   5         25.15         35.04         5.76 o                         
   6 -11   5          2.32          4.17         4.32 o                         
  -8 -10   5          0.15         -3.16         4.73 o                         
  -7 -10   5          0.52          5.05         4.06 o                         
  -6 -10   5         19.11         22.41         4.93 o                         
  -5 -10   5          0.70          2.37         3.52 o                         
  -4 -10   5         13.22         13.79         3.16 o                         
  -3 -10   5        122.39        134.48         6.89 o                         
  -2 -10   5          0.10         -2.02         2.02 o                         
  -1 -10   5        121.13        112.65         4.92 o                         
   0 -10   5          5.82          4.99         1.91 o                         
   1 -10   5          8.81         -0.14         2.58 o                         
   2 -10   5         27.74         36.37         3.77 o                         
   3 -10   5          5.02          3.40         2.64 o                         
   4 -10   5         26.40         33.26         5.08 o                         
   5 -10   5          8.04          4.85         4.13 o                         
   6 -10   5          1.65          4.57         4.35 o                         
   7 -10   5          0.46          0.59         4.26 o                         
  -8  -9   5          2.22         -3.89         3.89 o                         
  -7  -9   5          5.79          9.37         4.01 o                         
  -6  -9   5          3.89         -0.45         3.27 o                         
  -5  -9   5         33.68         35.58         4.52 o                         
  -4  -9   5        258.19        265.04        10.34 o                         
  -3  -9   5         43.11         39.98         3.15 o                         
  -2  -9   5         22.59         27.80         2.62 o                         
  -1  -9   5          0.19         -1.22         1.59 o                         
   0  -9   5         43.68         47.23         3.19 o                         
   1  -9   5          7.49          3.49         1.69 o                         
   2  -9   5          4.90          6.97         2.00 o                         
   3  -9   5         10.78         12.03         2.42 o                         
   4  -9   5         53.09         43.99         4.90 o                         
   5  -9   5          7.87          4.37         3.74 o                         
   6  -9   5         30.42         31.49         5.55 o                         
   7  -9   5          0.56          8.00         4.30 o                         
   8  -9   5          2.31          0.28        14.79 o                         
  -9  -8   5          5.87          1.47         8.44 o                         
  -8  -8   5         35.16         43.50         6.20 o                         
  -7  -8   5         11.64          9.71         3.90 o                         
  -6  -8   5         38.22         44.74         5.35 o                         
  -5  -8   5         26.47         36.58         3.91 o                         
  -4  -8   5          0.89          0.13         2.44 o                         
  -3  -8   5         94.04        101.75         4.59 o                         
  -2  -8   5        190.22        192.67         6.16 o                         
  -1  -8   5         31.97         40.99         2.50 o                         
   0  -8   5          9.91         11.26         1.76 o                         
   1  -8   5         74.35         80.06         3.65 o                         
   2  -8   5         94.51        100.20         4.32 o                         
   3  -8   5         85.55         87.01         4.19 o                         
   4  -8   5         67.64         64.07         5.12 o                         
   5  -8   5          3.49          6.88         3.31 o                         
   6  -8   5          3.14         -0.08         3.34 o                         
   7  -8   5          2.73          2.40         4.09 o                         
   8  -8   5          0.98         -5.53         7.54 o                         
  -9  -7   5          6.38          5.03         6.29 o                         
  -8  -7   5         48.39         36.77         5.57 o                         
  -7  -7   5          8.37         16.63         4.10 o                         
  -6  -7   5         30.26         34.31         3.72 o                         
  -5  -7   5          1.57         -2.11         2.11 o                         
  -4  -7   5        113.21        128.89         5.15 o                         
  -3  -7   5          4.20          6.51         1.82 o                         
  -2  -7   5         27.69         29.03         2.26 o                         
  -1  -7   5         64.85         61.58         2.95 o                         
   0  -7   5          0.20          3.13         1.90 o                         
   1  -7   5        237.26        239.66         6.11 o                         
   2  -7   5         60.64         56.91         3.08 o                         
   3  -7   5         10.14         14.17         2.04 o                         
   4  -7   5        106.06         94.02         5.23 o                         
   5  -7   5          6.52          1.52         2.63 o                         
   6  -7   5          8.54          5.33         2.85 o                         
   7  -7   5          6.26          2.79         3.17 o                         
   8  -7   5          8.21         23.60        10.38 o                         
 -10  -6   5          0.00         -5.83         5.83 o                         
  -9  -6   5          0.61          2.06         4.42 o                         
  -8  -6   5         32.64         31.83         4.46 o                         
  -7  -6   5          0.09         -1.22         2.47 o                         
  -6  -6   5          3.94          3.23         2.45 o                         
  -5  -6   5         10.33          9.46         2.46 o                         
  -4  -6   5          0.27         -1.39         1.39 o                         
  -3  -6   5          3.87          2.61         1.35 o                         
  -2  -6   5         42.32         32.25         2.08 o                         
  -1  -6   5         89.99        106.80         3.67 o                         
   0  -6   5        749.97        798.26        15.32 o                         
   1  -6   5        607.08        645.92        12.95 o                         
   2  -6   5        674.81        667.78        12.93 o                         
   3  -6   5        148.84        154.17         4.97 o                         
   4  -6   5        145.45        147.82         6.08 o                         
   5  -6   5         11.46         11.14         2.42 o                         
   6  -6   5         76.15         68.35         5.17 o                         
   7  -6   5         22.93         17.97         3.66 o                         
   8  -6   5          2.88          3.11         4.96 o                         
 -10  -5   5          0.00         -5.34         5.34 o                         
  -9  -5   5          0.06         -3.90         3.90 o                         
  -8  -5   5          0.63          3.02         4.47 o                         
  -7  -5   5          1.13         -2.26         2.26 o                         
  -6  -5   5         66.66         69.22         4.27 o                         
  -5  -5   5         48.86         59.78         3.70 o                         
  -4  -5   5          9.17         13.28         1.73 o                         
  -3  -5   5         19.96         25.45         2.84 o                         
  -2  -5   5        177.85        214.57         5.30 o                         
  -1  -5   5         96.08         70.48         2.98 o                         
   0  -5   5         37.23         29.76         1.76 o                         
   1  -5   5         49.36         60.51         3.05 o                         
   2  -5   5        627.39        693.23        13.28 o                         
   3  -5   5        396.58        397.99         8.56 o                         
   4  -5   5         58.87         56.85         3.66 o                         
   5  -5   5          0.39         -1.96         1.96 o                         
   6  -5   5         62.86         58.75         4.14 o                         
   7  -5   5          0.27          2.60         2.91 o                         
   8  -5   5          1.62         -1.04         3.79 o                         
   9  -5   5          1.28         -2.65         7.56 o                         
 -10  -4   5          0.23         -2.98         4.97 o                         
  -9  -4   5          3.88          3.25         4.64 o                         
  -8  -4   5          6.29          4.31         3.42 o                         
  -7  -4   5         47.33         46.28         4.03 o                         
  -6  -4   5         34.16         37.73         3.12 o                         
  -5  -4   5         13.17         15.85         2.30 o                         
  -4  -4   5          3.04          2.28         1.43 o                         
  -3  -4   5          2.67          0.51         1.03 o                         
  -2  -4   5        303.50        323.44         7.32 o                         
  -1  -4   5       1918.54       2124.27        36.34 o                         
   0  -4   5        399.91        356.95         7.47 o                         
   1  -4   5        260.62        261.89         5.50 o                         
   2  -4   5         36.00         42.98         2.23 o                         
   3  -4   5          1.39          0.84         1.25 o                         
   4  -4   5        203.42        215.53         7.71 o                         
   5  -4   5          8.55         12.50         2.53 o                         
   6  -4   5        199.55        213.95         8.40 o                         
   7  -4   5          9.84         12.41         3.40 o                         
   8  -4   5         12.29          9.76         4.87 o                         
   9  -4   5          6.42         -1.28         5.41 o                         
 -10  -3   5          4.19          6.12         4.43 o                         
  -9  -3   5         25.54         28.16         5.00 o                         
  -8  -3   5          1.87          2.20         2.48 o                         
  -7  -3   5          3.48          2.45         2.33 o                         
  -6  -3   5         13.79         11.00         2.40 o                         
  -5  -3   5          0.00          0.92         1.44 o                         
  -4  -3   5        286.20        289.80         6.63 o                         
  -3  -3   5         19.03         16.04         1.45 o                         
  -2  -3   5         38.16         33.98         1.94 o                         
  -1  -3   5         31.87         31.60         1.63 o                         
   0  -3   5       2033.15       2058.79        36.77 o                         
   1  -3   5         14.09         16.56         1.23 o                         
   2  -3   5        254.43        227.15         5.27 o                         
   3  -3   5        117.02        110.79         4.12 o                         
   4  -3   5         12.05         13.08         2.10 o                         
   5  -3   5         34.48         39.09         3.44 o                         
   6  -3   5        109.10        117.26         6.30 o                         
   7  -3   5         16.17         15.67         3.52 o                         
   8  -3   5         14.52         12.46         5.04 o                         
   9  -3   5          1.52          3.32         5.17 o                         
 -10  -2   5         25.92         27.88         5.64 o                         
  -9  -2   5          0.27          1.77         4.25 o                         
  -8  -2   5         38.53         27.73         3.96 o                         
  -7  -2   5         69.34         81.23         5.11 o                         
  -6  -2   5         17.50         16.12         2.52 o                         
  -5  -2   5         11.84         14.25         2.06 o                         
  -4  -2   5         73.25         62.73         2.72 o                         
  -3  -2   5       1397.23       1388.97        24.39 o                         
  -2  -2   5       1278.41       1227.18        21.51 o                         
  -1  -2   5        113.00        133.59         3.24 o                         
   0  -2   5        207.26        212.99         4.66 o                         
   1  -2   5        837.39        849.42        14.80 o                         
   2  -2   5        114.29        110.13         3.62 o                         
   3  -2   5         95.92        102.45         4.23 o                         
   4  -2   5        187.20        204.24         7.14 o                         
   5  -2   5         77.74         70.62         4.47 o                         
   6  -2   5         11.94          8.79         3.00 o                         
   7  -2   5         10.04         13.94         3.24 o                         
   8  -2   5         23.64         19.66         4.97 o                         
   9  -2   5          1.39          9.10         6.14 o                         
 -11  -1   5          0.52          8.35        14.84 o                         
 -10  -1   5          0.47          3.06         4.38 o                         
  -9  -1   5          2.13         -1.18         2.43 o                         
  -8  -1   5         30.76         33.41         3.64 o                         
  -7  -1   5        115.65        126.49         6.24 o                         
  -6  -1   5          2.15          0.91         1.59 o                         
  -5  -1   5        131.68        127.63         4.36 o                         
  -4  -1   5        111.62        109.67         3.68 o                         
  -3  -1   5        178.17        187.54         4.59 o                         
  -2  -1   5       2898.44       2805.08        44.19 o                         
  -1  -1   5        509.76        503.44         8.14 o                         
   0  -1   5          4.34          4.55         0.66 o                         
   1  -1   5       1363.71       1377.49        23.21 o                         
   2  -1   5         33.71         31.26         1.79 o                         
   3  -1   5         39.67         39.19         2.39 o                         
   4  -1   5         33.98         35.47         2.97 o                         
   5  -1   5         30.08         25.02         3.88 o                         
   6  -1   5         20.28         21.29         3.32 o                         
   7  -1   5          8.56          5.94         3.36 o                         
   8  -1   5        106.51        123.43        12.96 o                         
   9  -1   5          2.29          4.92         5.04 o                         
 -11   0   5          0.02         -2.12         4.88 o                         
 -10   0   5          2.46         -2.12         4.50 o                         
  -9   0   5         10.83         12.85         4.39 o                         
  -8   0   5         50.91         49.18         5.67 o                         
  -7   0   5          2.92         -1.33         1.93 o                         
  -6   0   5        463.86        504.30        11.70 o                         
  -5   0   5        834.71        864.66        16.91 o                         
  -4   0   5        412.60        402.05         8.55 o                         
  -3   0   5          0.03         -0.23         0.62 o                         
  -2   0   5        521.37        469.24         7.70 o                         
  -1   0   5        637.51        633.68        10.10 o                         
   0   0   5       1067.21       1058.64        15.78 o                         
   1   0   5       1527.75       1613.83        24.45 o                         
   2   0   5        220.50        233.57         5.36 o                         
   3   0   5        390.32        392.78         9.12 o                         
   4   0   5         67.64         70.06         3.88 o                         
   5   0   5          0.39         -0.24         1.96 o                         
   6   0   5          1.59         -2.93         2.93 o                         
   7   0   5         18.40         24.05         4.07 o                         
   8   0   5         15.43         14.18         5.03 o                         
   9   0   5          1.31          0.33         5.14 o                         
 -11   1   5         19.71         25.54         7.32 o                         
 -10   1   5          2.13          0.74         5.79 o                         
  -9   1   5          0.56          0.31         2.91 o                         
  -8   1   5          0.09          1.74         2.68 o                         
  -7   1   5         39.89         42.10         3.61 o                         
  -6   1   5        183.17        174.19         6.15 o                         
  -5   1   5        429.45        448.42        10.70 o                         
  -4   1   5        282.28        248.80         5.76 o                         
  -3   1   5        204.54        159.94         3.90 o                         
  -2   1   5        157.36        138.88         2.90 o                         
  -1   1   5          0.03         -0.36         0.76 o                         
   0   1   5        170.17        153.82         3.08 o                         
   1   1   5        101.89         84.73         2.40 o                         
   2   1   5        112.99        126.53         3.46 o                         
   3   1   5        521.21        575.73        12.00 o                         
   4   1   5          5.35          4.85         1.68 o                         
   5   1   5         23.97         25.08         2.78 o                         
   6   1   5          5.19         -2.05         2.16 o                         
   7   1   5          1.48          4.76         2.79 o                         
   8   1   5          0.46          2.15         4.27 o                         
   9   1   5          2.37         10.66         6.81 o                         
 -11   2   5          0.55          3.38         8.48 o                         
 -10   2   5         22.48         26.98         5.16 o                         
  -9   2   5         10.16         11.91         3.21 o                         
  -8   2   5          0.85          0.55         2.65 o                         
  -7   2   5          0.76         -1.15         1.92 o                         
  -6   2   5         36.13         39.64         3.00 o                         
  -5   2   5          5.14          3.94         1.53 o                         
  -4   2   5        971.82       1043.56        19.65 o                         
  -3   2   5        212.10        215.17         4.71 o                         
  -2   2   5        324.66        322.60         5.52 o                         
  -1   2   5        227.82        262.02         4.69 o                         
   0   2   5          4.23          1.14         0.61 o                         
   1   2   5        131.14        147.54         3.32 o                         
   2   2   5        873.53        906.06        16.93 o                         
   3   2   5        362.35        416.66         9.03 o                         
   4   2   5         32.38         35.82         3.28 o                         
   5   2   5         68.83         66.13         4.13 o                         
   6   2   5         11.25         10.69         2.88 o                         
   7   2   5          8.75         10.88         3.26 o                         
   8   2   5          0.67         -3.94         3.94 o                         
   9   2   5         14.58          6.67         6.02 o                         
 -10   3   5          0.49          2.06         5.73 o                         
  -9   3   5         54.88         57.64         5.48 o                         
  -8   3   5         45.53         50.51         3.86 o                         
  -7   3   5          6.94          2.35         2.86 o                         
  -6   3   5         34.27         32.95         2.80 o                         
  -5   3   5          0.74         -1.25         1.31 o                         
  -4   3   5        164.54        184.19         4.86 o                         
  -3   3   5          9.71          7.29         1.13 o                         
  -2   3   5        734.66        758.34        12.49 o                         
  -1   3   5         26.81         39.08         1.59 o                         
   0   3   5        915.23        989.32        14.72 o                         
   1   3   5        568.30        562.45         9.76 o                         
   2   3   5          1.31          2.73         1.13 o                         
   3   3   5          0.23          0.02         1.33 o                         
   4   3   5         48.64         50.19         3.32 o                         
   5   3   5         11.76         12.15         2.51 o                         
   6   3   5         32.23         28.83         3.63 o                         
   7   3   5          1.26          0.84         3.00 o                         
   8   3   5          2.97          9.50         5.20 o                         
   9   3   5          1.48         -4.31         5.96 o                         
 -10   4   5          1.70          0.49         5.67 o                         
  -9   4   5         16.57         13.39         4.10 o                         
  -8   4   5         86.28         87.46         5.61 o                         
  -7   4   5         22.01         17.51         2.87 o                         
  -6   4   5          0.04         -1.45         1.45 o                         
  -5   4   5          2.93          3.43         1.58 o                         
  -4   4   5          2.16          1.61         1.02 o                         
  -3   4   5        144.94        155.68         4.49 o                         
  -2   4   5          2.98          8.09         1.05 o                         
  -1   4   5        350.26        361.97         6.26 o                         
   0   4   5        531.94        545.87         9.30 o                         
   1   4   5          5.88          3.31         1.26 o                         
   2   4   5        237.03        264.30         6.39 o                         
   3   4   5          3.58          5.52         1.60 o                         
   4   4   5         48.26         56.61         4.30 o                         
   5   4   5        354.51        372.53        13.46 o                         
   6   4   5          3.12          7.14         3.02 o                         
   7   4   5          8.60          5.65         3.29 o                         
   8   4   5          0.04         -1.28         4.78 o                         
   9   4   5          0.02         -3.21         6.06 o                         
 -10   5   5          1.62          6.58         6.56 o                         
  -9   5   5          4.81         10.56         3.80 o                         
  -8   5   5         32.81         36.55         4.00 o                         
  -7   5   5         43.71         42.87         3.92 o                         
  -6   5   5        126.67        127.96         6.18 o                         
  -5   5   5          9.09          9.67         2.28 o                         
  -4   5   5        138.57        167.04         5.18 o                         
  -3   5   5          3.51          6.00         1.37 o                         
  -2   5   5        270.32        285.67         6.00 o                         
  -1   5   5        272.96        269.58         5.64 o                         
   0   5   5       2236.99       2276.53        39.58 o                         
   1   5   5         81.53         94.05         3.57 o                         
   2   5   5          0.05          0.02         1.53 o                         
   3   5   5          0.00          1.41         1.52 o                         
   4   5   5         75.76         75.29         4.71 o                         
   5   5   5         70.10         75.42         5.15 o                         
   6   5   5          2.81          3.73         2.68 o                         
   7   5   5          0.69          0.17         3.67 o                         
   8   5   5          0.47          8.96         5.06 o                         
 -10   6   5          5.17          5.82         5.25 o                         
  -9   6   5          4.42          5.71         4.05 o                         
  -8   6   5          3.08          2.74         2.85 o                         
  -7   6   5         35.46         37.74         4.85 o                         
  -6   6   5        157.62        157.30         7.64 o                         
  -5   6   5         42.38         43.57         4.09 o                         
  -4   6   5        102.97        103.10         4.59 o                         
  -3   6   5         72.43         75.44         3.75 o                         
  -2   6   5          3.96         -0.19         1.09 o                         
  -1   6   5        127.15        130.02         4.10 o                         
   0   6   5         27.07         28.79         2.11 o                         
   1   6   5         27.65         35.71         2.67 o                         
   2   6   5        138.19        140.16         5.20 o                         
   3   6   5          0.06          0.52         1.92 o                         
   4   6   5        562.04        574.20        14.83 o                         
   5   6   5          1.81         -1.35         2.48 o                         
   6   6   5         37.57         37.05         4.51 o                         
   7   6   5         59.10         53.19         5.06 o                         
   8   6   5          0.85         -4.27         4.27 o                         
 -10   7   5          1.58         -3.64         4.46 o                         
  -9   7   5          1.83         -0.96         3.48 o                         
  -8   7   5          0.74          1.62         2.61 o                         
  -7   7   5         26.45         28.06         3.99 o                         
  -6   7   5         15.23         16.31         3.65 o                         
  -5   7   5         44.93         47.63         4.10 o                         
  -4   7   5        342.61        323.88         8.65 o                         
  -3   7   5         30.29         30.83         2.77 o                         
  -2   7   5        224.21        254.69         7.21 o                         
  -1   7   5         79.62         74.16         3.73 o                         
   0   7   5          2.64         -1.40         1.40 o                         
   1   7   5         21.74         18.26         2.30 o                         
   2   7   5        292.28        271.67         8.08 o                         
   3   7   5         30.67         28.54         2.99 o                         
   4   7   5         53.96         51.84         4.92 o                         
   5   7   5          6.21          4.69         2.97 o                         
   6   7   5         11.02          4.71         3.24 o                         
   7   7   5          9.29         13.27         4.01 o                         
   8   7   5          2.56          2.62         5.27 o                         
  -9   8   5          1.04          6.21         4.79 o                         
  -8   8   5          0.56          3.30         3.20 o                         
  -7   8   5          3.38          1.19         3.12 o                         
  -6   8   5         38.81         33.32         4.34 o                         
  -5   8   5        102.06         97.73         5.59 o                         
  -4   8   5        283.30        280.51         8.26 o                         
  -3   8   5        156.46        183.30         7.18 o                         
  -2   8   5         22.23         23.36         2.92 o                         
  -1   8   5         69.15         80.99         4.11 o                         
   0   8   5          1.07         -1.56         1.56 o                         
   1   8   5          2.84          2.83         2.09 o                         
   2   8   5        297.57        313.05        13.06 o                         
   3   8   5          1.70          1.63         2.62 o                         
   4   8   5          0.28         -1.43         2.29 o                         
   5   8   5         19.91         20.56         3.46 o                         
   6   8   5         27.29         20.75         4.20 o                         
   7   8   5          0.15         -1.84         4.10 o                         
  -9   9   5          6.80          9.12         5.32 o                         
  -8   9   5          4.74         10.76         3.80 o                         
  -7   9   5          6.36          9.39         3.40 o                         
  -6   9   5         43.59         38.36         4.50 o                         
  -5   9   5         15.65          8.06         2.94 o                         
  -4   9   5         20.39         24.44         3.23 o                         
  -3   9   5          4.98         13.15         3.11 o                         
  -2   9   5         26.19         28.42         3.13 o                         
  -1   9   5          3.11          3.81         2.00 o                         
   0   9   5         50.19         50.65         4.52 o                         
   1   9   5        164.23        158.51         7.37 o                         
   2   9   5        223.29        222.48        13.17 o                         
   3   9   5         49.60         41.97         4.35 o                         
   4   9   5          0.99          2.82         3.55 o                         
   5   9   5          0.18          2.21         3.32 o                         
   6   9   5          1.03          3.04         3.78 o                         
   7   9   5          1.84         12.04         5.36 o                         
  -8  10   5          5.39          3.55         3.52 o                         
  -7  10   5          1.28          0.59         3.52 o                         
  -6  10   5          0.88          2.45         2.91 o                         
  -5  10   5          5.79          8.70         3.07 o                         
  -4  10   5         12.32         11.02         2.80 o                         
  -3  10   5        170.33        155.92         7.21 o                         
  -2  10   5        163.48        155.82         7.09 o                         
  -1  10   5         25.10         27.55         3.82 o                         
   0  10   5         75.75         78.19         5.29 o                         
   1  10   5         53.15         49.58         5.39 o                         
   2  10   5         42.79         41.70         4.26 o                         
   3  10   5          3.81          2.39         2.74 o                         
   4  10   5         21.10         11.10         4.31 o                         
   5  10   5          8.45         -0.90         3.41 o                         
   6  10   5          0.05         -2.20         3.83 o                         
  -8  11   5          2.59          0.30         4.98 o                         
  -7  11   5         28.19         36.42         5.08 o                         
  -6  11   5          5.99          5.75         3.51 o                         
  -5  11   5         10.79          6.55         3.36 o                         
  -4  11   5          8.39          2.33         2.48 o                         
  -3  11   5         64.14         70.42         5.01 o                         
  -2  11   5          1.50         -2.29         2.29 o                         
  -1  11   5         84.87         86.95         5.99 o                         
   0  11   5         60.04         65.52         4.71 o                         
   1  11   5        145.54        158.98         7.93 o                         
   2  11   5          1.79          2.76         2.83 o                         
   3  11   5          8.43          9.15         3.38 o                         
   4  11   5          2.30          1.88         4.24 o                         
   5  11   5          8.63          0.50         5.27 o                         
   6  11   5          0.19         -7.06         7.06 o                         
  -7  12   5          1.09          0.85         4.85 o                         
  -6  12   5          1.03         -0.70         3.53 o                         
  -5  12   5          1.97          3.32         3.12 o                         
  -4  12   5          1.96          1.81         2.80 o                         
  -3  12   5          0.23         -2.27         2.93 o                         
  -2  12   5         14.02         17.39         3.94 o                         
  -1  12   5        279.11        292.76        12.02 o                         
   0  12   5          4.73         13.69         3.14 o                         
   1  12   5         10.42          6.38         3.11 o                         
   2  12   5          9.28         12.10         3.84 o                         
   3  12   5          0.32         -2.75         2.75 o                         
   4  12   5          3.90          2.80         4.37 o                         
   5  12   5          0.08          0.64         5.31 o                         
  -6  13   5          0.71          3.45         4.47 o                         
  -5  13   5         27.02         38.33         5.22 o                         
  -4  13   5         15.27         15.65         4.08 o                         
  -3  13   5          1.41         -1.04         3.88 o                         
  -2  13   5         39.62         40.17         4.79 o                         
  -1  13   5          0.74          1.56         3.64 o                         
   0  13   5         18.88         10.25         3.23 o                         
   1  13   5         26.91         21.97         3.54 o                         
   2  13   5         13.26         15.48         4.42 o                         
   3  13   5         16.50         14.74         4.31 o                         
   4  13   5          0.41         -0.49         4.50 o                         
  -5  14   5          0.07         -2.02         4.17 o                         
  -4  14   5          0.40         -1.57         3.40 o                         
  -3  14   5         25.90         29.14         4.63 o                         
  -2  14   5         24.73         20.24         4.50 o                         
  -1  14   5         18.08         16.92         4.34 o                         
   0  14   5          0.15         -0.88         3.69 o                         
   1  14   5         19.51         17.61         4.84 o                         
   2  14   5         22.02         15.18         4.88 o                         
   3  14   5          4.76          6.47         4.70 o                         
  -3  15   5          2.99          2.46         4.99 o                         
  -2  15   5          0.36         -1.91         5.51 o                         
  -1  15   5          1.96          3.91         4.44 o                         
   0  15   5          0.11         -1.92         4.19 o                         
   1  15   5          0.06         -2.73         7.54 o                         
  -2 -15   6         20.97         12.93         6.93 o                         
  -1 -15   6          0.00          4.37         6.10 o                         
   0 -15   6          1.18          0.24         5.47 o                         
   1 -15   6          1.52          9.10         6.17 o                         
  -4 -14   6          0.31          5.82         6.42 o                         
  -3 -14   6          7.09         -5.23         6.67 o                         
  -2 -14   6          0.14         -3.84         3.84 o                         
  -1 -14   6          0.97         -3.53         3.53 o                         
   0 -14   6         14.24         14.07         5.40 o                         
   1 -14   6          2.80          6.64         4.63 o                         
   2 -14   6         34.96         30.67         7.51 o                         
   3 -14   6         12.88         -1.66         6.79 o                         
  -5 -13   6          8.67         11.55         6.93 o                         
  -4 -13   6          3.64          3.83         4.70 o                         
  -3 -13   6          0.01         -3.67         3.67 o                         
  -2 -13   6          0.86          5.37         4.33 o                         
  -1 -13   6          9.79          7.64         6.58 o                         
   0 -13   6          0.82         -0.41         3.63 o                         
   1 -13   6          3.41          7.74         3.95 o                         
   2 -13   6         10.78          8.92         3.96 o                         
   3 -13   6         13.34         12.45         5.26 o                         
   4 -13   6          0.13          1.46         5.21 o                         
  -6 -12   6         13.26         13.99         5.46 o                         
  -5 -12   6          6.06          8.84         4.97 o                         
  -4 -12   6          3.02          1.51         3.17 o                         
  -3 -12   6         20.01          1.87         3.28 o                         
  -2 -12   6         16.39         12.05         4.67 o                         
  -1 -12   6         12.59          8.52         4.28 o                         
   0 -12   6         63.27         77.23         7.78 o                         
   1 -12   6        104.96        111.90         7.33 o                         
   2 -12   6         39.78         44.80         4.64 o                         
   3 -12   6          0.81         -1.91         3.61 o                         
   4 -12   6          0.04         -1.73         4.06 o                         
   5 -12   6          0.30         -2.56         4.64 o                         
  -7 -11   6          0.00         -3.35         5.64 o                         
  -6 -11   6          3.29         -3.37         3.69 o                         
  -5 -11   6         20.04         16.92         4.61 o                         
  -4 -11   6          3.46          6.10         2.67 o                         
  -3 -11   6         17.09         12.65         2.97 o                         
  -2 -11   6         43.80         44.32         4.34 o                         
  -1 -11   6          4.16          1.90         3.51 o                         
   0 -11   6          3.76          8.17         3.12 o                         
   1 -11   6         15.49         14.61         3.32 o                         
   2 -11   6         12.57          9.27         4.27 o                         
   3 -11   6          0.10          0.00         3.15 o                         
   4 -11   6         54.59         52.59         6.50 o                         
   5 -11   6          1.17         -2.32         3.81 o                         
   6 -11   6          0.04          5.93         6.49 o                         
  -8 -10   6          0.86         -3.23         6.00 o                         
  -7 -10   6          0.00         -0.86         4.12 o                         
  -6 -10   6          0.36         -2.25         3.70 o                         
  -5 -10   6          0.76          0.09         3.45 o                         
  -4 -10   6         98.74         95.99         8.04 o                         
  -3 -10   6         28.64         34.08         3.75 o                         
  -2 -10   6         14.76         13.26         2.55 o                         
  -1 -10   6        123.01        135.49         6.41 o                         
   0 -10   6        189.37        209.31         7.69 o                         
   1 -10   6          7.54          4.10         2.04 o                         
   2 -10   6         14.44          3.56         2.77 o                         
   3 -10   6         38.73         32.44         4.83 o                         
   4 -10   6          0.03          1.46         3.60 o                         
   5 -10   6         29.85         26.40         5.17 o                         
   6 -10   6          4.38          8.61         4.52 o                         
   7 -10   6          0.00          3.89         5.45 o                         
  -8  -9   6          1.09         -4.09         4.09 o                         
  -7  -9   6          7.43          4.07         6.39 o                         
  -6  -9   6          9.73          5.65         4.56 o                         
  -5  -9   6          2.24         -0.50         2.67 o                         
  -4  -9   6          1.36         -1.90         2.04 o                         
  -3  -9   6        111.27        104.84         4.88 o                         
  -2  -9   6          0.64          4.23         2.05 o                         
  -1  -9   6        379.33        400.35        10.34 o                         
   0  -9   6         36.44         38.61         2.85 o                         
   1  -9   6          0.02         -0.81         1.57 o                         
   2  -9   6        229.28        232.17         7.36 o                         
   3  -9   6          0.00         -0.48         2.22 o                         
   4  -9   6          4.03          5.84         3.05 o                         
   5  -9   6          2.21          3.84         3.76 o                         
   6  -9   6          0.81         -0.97         3.60 o                         
   7  -9   6          0.16         -1.88         4.83 o                         
  -9  -8   6          0.00          0.33         5.00 o                         
  -8  -8   6          1.32          3.11         4.23 o                         
  -7  -8   6         19.02         22.66         4.79 o                         
  -6  -8   6         17.69         16.39         3.50 o                         
  -5  -8   6          4.51         -1.03         4.64 o                         
  -4  -8   6         45.50         42.39         3.79 o                         
  -3  -8   6        111.54        119.97         5.01 o                         
  -2  -8   6        270.35        276.68         7.53 o                         
  -1  -8   6         55.04         62.55         3.41 o                         
   0  -8   6         57.10         54.76         3.13 o                         
   1  -8   6          0.09          2.94         1.71 o                         
   2  -8   6        137.12        125.38         5.01 o                         
   3  -8   6         87.60         87.25         4.85 o                         
   4  -8   6         22.21         16.30         2.89 o                         
   5  -8   6         41.16         31.25         4.69 o                         
   6  -8   6          1.44          9.67         4.02 o                         
   7  -8   6          5.72          5.82         4.50 o                         
   8  -8   6          6.83         10.53        16.50 o                         
  -9  -7   6          8.80          4.46         5.52 o                         
  -8  -7   6         26.65         32.62         5.03 o                         
  -7  -7   6         25.26         23.77         4.37 o                         
  -6  -7   6          1.59          1.95         2.84 o                         
  -5  -7   6         20.28         17.82         3.11 o                         
  -4  -7   6          1.21          2.39         2.01 o                         
  -3  -7   6        254.74        251.85         8.64 o                         
  -2  -7   6         60.17         64.85         3.30 o                         
  -1  -7   6         61.44         79.93         3.41 o                         
   0  -7   6        235.48        262.05         6.65 o                         
   1  -7   6        223.04        227.42         6.46 o                         
   2  -7   6        384.10        375.70         8.84 o                         
   3  -7   6          3.58         -1.73         1.73 o                         
   4  -7   6          7.09          2.79         2.29 o                         
   5  -7   6          8.38          8.96         2.94 o                         
   6  -7   6          0.02         -2.78         2.78 o                         
   7  -7   6          0.10          3.79         4.15 o                         
   8  -7   6          0.35         10.50        10.38 o                         
 -10  -6   6          1.57          0.06        14.08 o                         
  -9  -6   6          0.36         -1.26         4.01 o                         
  -8  -6   6          2.63          5.51         3.89 o                         
  -7  -6   6          0.51         -0.34         2.82 o                         
  -6  -6   6         29.16         39.51         4.05 o                         
  -5  -6   6        215.37        237.50         8.71 o                         
  -4  -6   6         54.57         63.22         3.53 o                         
  -3  -6   6        181.40        229.14         6.45 o                         
  -2  -6   6          1.11          2.41         1.35 o                         
  -1  -6   6          4.21          2.78         1.16 o                         
   0  -6   6         56.69         58.55         3.74 o                         
   1  -6   6        434.23        477.56        10.24 o                         
   2  -6   6          3.54          1.18         1.38 o                         
   3  -6   6         32.77         30.65         2.85 o                         
   4  -6   6         77.70         65.68         4.61 o                         
   5  -6   6          4.30          2.60         2.32 o                         
   6  -6   6          6.87          7.25         3.35 o                         
   7  -6   6          6.12          6.39         3.62 o                         
   8  -6   6          3.84          8.55         6.37 o                         
 -10  -5   6          0.35          3.79         5.42 o                         
  -9  -5   6          3.67          3.22         3.64 o                         
  -8  -5   6          0.92         -2.75         2.75 o                         
  -7  -5   6         26.07         21.65         3.24 o                         
  -6  -5   6         56.09         72.28         4.55 o                         
  -5  -5   6        223.13        249.49         7.97 o                         
  -4  -5   6        103.89        109.54         4.13 o                         
  -3  -5   6        157.53        181.04         5.71 o                         
  -2  -5   6        208.33        225.11         5.67 o                         
  -1  -5   6        161.25        179.23         4.86 o                         
   0  -5   6         64.40         75.98         2.89 o                         
   1  -5   6        393.90        378.19         8.09 o                         
   2  -5   6        128.32        144.36         4.85 o                         
   3  -5   6         71.16         69.96         3.74 o                         
   4  -5   6        293.66        300.89         9.23 o                         
   5  -5   6         62.10         75.26         4.65 o                         
   6  -5   6          9.31          7.15         2.73 o                         
   7  -5   6         15.13         14.20         3.71 o                         
   8  -5   6          0.29         -3.99         4.30 o                         
 -10  -4   6          7.79          9.38         6.61 o                         
  -9  -4   6         28.60         21.91         4.80 o                         
  -8  -4   6          0.00         -2.73         2.73 o                         
  -7  -4   6         13.78          6.50         2.81 o                         
  -6  -4   6          4.06          2.17         2.16 o                         
  -5  -4   6        143.17        134.68         5.52 o                         
  -4  -4   6         64.05         57.74         2.90 o                         
  -3  -4   6        100.69        108.15         3.74 o                         
  -2  -4   6          1.04         -0.55         1.02 o                         
  -1  -4   6         83.78         96.19         3.23 o                         
   0  -4   6        327.78        320.93         6.75 o                         
   1  -4   6        118.98        138.28         3.99 o                         
   2  -4   6          8.64          8.54         1.31 o                         
   3  -4   6         43.72         44.49         3.42 o                         
   4  -4   6          0.01         -1.48         1.87 o                         
   5  -4   6         89.95         83.53         4.88 o                         
   6  -4   6         26.38         29.05         3.89 o                         
   7  -4   6          1.32          2.13         3.58 o                         
   8  -4   6         18.40         17.39         4.93 o                         
   9  -4   6          2.22         -2.88         7.51 o                         
 -10  -3   6         11.76         14.22         5.45 o                         
  -9  -3   6          8.43          8.82         3.63 o                         
  -8  -3   6         11.04         14.75         3.27 o                         
  -7  -3   6         68.67         70.96         4.55 o                         
  -6  -3   6         13.70         14.91         2.40 o                         
  -5  -3   6         19.39         21.13         3.33 o                         
  -4  -3   6        138.40        150.42         4.39 o                         
  -3  -3   6        117.44        164.87         4.65 o                         
  -2  -3   6         61.78         63.28         2.86 o                         
  -1  -3   6       4238.75       4406.23        73.96 o                         
   0  -3   6       1025.54       1008.97        18.93 o                         
   1  -3   6          3.22          0.36         0.80 o                         
   2  -3   6         34.47         36.94         3.38 o                         
   3  -3   6         18.61         30.56         2.91 o                         
   4  -3   6        199.79        219.39         7.64 o                         
   5  -3   6         94.41         99.32         5.40 o                         
   6  -3   6        283.45        306.43        11.00 o                         
   7  -3   6         16.95         14.72         3.47 o                         
   8  -3   6          0.91          0.21         4.45 o                         
   9  -3   6          0.98          2.13         4.91 o                         
 -10  -2   6         12.27         12.01         5.18 o                         
  -9  -2   6          2.13          1.25         3.37 o                         
  -8  -2   6         21.92         17.31         3.44 o                         
  -7  -2   6        276.95        266.67        10.38 o                         
  -6  -2   6        103.81        109.16         5.90 o                         
  -5  -2   6         35.48         35.24         2.92 o                         
  -4  -2   6         12.95         11.58         1.81 o                         
  -3  -2   6         42.07         30.22         1.80 o                         
  -2  -2   6         62.01         86.94         2.93 o                         
  -1  -2   6        416.89        424.31         7.69 o                         
   0  -2   6          6.93         13.90         1.07 o                         
   1  -2   6        232.95        199.72         4.67 o                         
   2  -2   6         88.70         71.84         2.97 o                         
   3  -2   6        116.31        106.31         4.51 o                         
   4  -2   6          2.96          4.54         1.92 o                         
   5  -2   6         12.87          7.47         2.98 o                         
   6  -2   6         89.92         98.43         6.05 o                         
   7  -2   6          0.71          3.53         3.26 o                         
   8  -2   6          0.72          3.03         4.11 o                         
   9  -2   6          0.90         -4.53         5.86 o                         
 -10  -1   6          0.87          4.07         4.68 o                         
  -9  -1   6         13.61          9.60         3.18 o                         
  -8  -1   6         35.15         31.01         3.80 o                         
  -7  -1   6         36.71         29.50         3.90 o                         
  -6  -1   6         16.53         17.45         2.50 o                         
  -5  -1   6         16.27         16.32         2.08 o                         
  -4  -1   6          0.04         -0.83         0.83 o                         
  -3  -1   6        775.01        797.24        14.15 o                         
  -2  -1   6        952.43        931.20        14.09 o                         
  -1  -1   6        637.20        641.63        10.02 o                         
   0  -1   6        212.35        225.31         4.07 o                         
   1  -1   6        385.26        405.19         7.53 o                         
   2  -1   6          1.97          4.95         1.00 o                         
   3  -1   6        116.92        123.23         4.92 o                         
   4  -1   6         54.54         57.12         4.07 o                         
   5  -1   6          2.10          3.11         2.44 o                         
   6  -1   6         52.77         49.20         4.37 o                         
   7  -1   6          6.12          7.17         2.96 o                         
   8  -1   6         54.73         60.84         6.49 o                         
   9  -1   6          0.93          1.85         5.68 o                         
 -11   0   6          2.24          6.54         7.16 o                         
 -10   0   6          4.59          5.98         4.36 o                         
  -9   0   6         13.52         11.85         3.34 o                         
  -8   0   6         38.58         35.95         4.53 o                         
  -7   0   6          9.82          6.69         2.20 o                         
  -6   0   6         12.34         13.68         2.40 o                         
  -5   0   6        146.75        160.04         5.16 o                         
  -4   0   6         63.69         75.54         2.61 o                         
  -3   0   6        311.40        327.15         6.11 o                         
  -2   0   6         74.73         96.34         2.63 o                         
  -1   0   6        235.37        247.20         4.65 o                         
   0   0   6         61.63         63.52         2.06 o                         
   1   0   6          6.51          6.47         0.87 o                         
   2   0   6        139.28        163.89         4.47 o                         
   3   0   6         23.49         40.26         2.74 o                         
   4   0   6         31.76         39.73         3.52 o                         
   5   0   6          1.55         -1.93         1.93 o                         
   6   0   6          8.82          9.81         3.18 o                         
   7   0   6         13.18         17.11         4.00 o                         
   8   0   6         46.55         47.50         6.50 o                         
   9   0   6          4.12         -0.25         5.65 o                         
 -11   1   6          1.07          4.26         7.91 o                         
 -10   1   6         11.15         16.50         4.73 o                         
  -9   1   6          8.20          8.43         3.04 o                         
  -8   1   6          0.46         -1.94         1.94 o                         
  -7   1   6          6.92          4.56         1.95 o                         
  -6   1   6          1.91          2.89         1.63 o                         
  -5   1   6         48.76         56.82         3.02 o                         
  -4   1   6       1122.55       1175.13        20.31 o                         
  -3   1   6         23.17         27.65         1.42 o                         
  -2   1   6        167.69        188.95         3.70 o                         
  -1   1   6        121.58        132.27         3.17 o                         
   0   1   6       1007.88        943.79        14.08 o                         
   1   1   6        606.39        660.61        10.55 o                         
   2   1   6        285.24        314.96         6.45 o                         
   3   1   6         20.13         23.00         2.35 o                         
   4   1   6         51.77         63.18         3.82 o                         
   5   1   6          0.02         -2.02         2.02 o                         
   6   1   6         10.79         10.90         2.96 o                         
   7   1   6         22.52         25.14         3.95 o                         
   8   1   6          2.95          9.07         4.77 o                         
   9   1   6          1.24          5.34         6.08 o                         
 -10   2   6         14.23         12.83         4.89 o                         
  -9   2   6          3.57          1.86         2.63 o                         
  -8   2   6          5.89          6.18         2.79 o                         
  -7   2   6         12.65         13.49         2.61 o                         
  -6   2   6          2.17          1.80         1.93 o                         
  -5   2   6         35.90         26.54         2.48 o                         
  -4   2   6         35.78         30.30         1.65 o                         
  -3   2   6        523.56        574.51         9.57 o                         
  -2   2   6        185.89        175.84         3.70 o                         
  -1   2   6        889.68       1052.16        16.08 o                         
   0   2   6       1078.00       1076.50        16.03 o                         
   1   2   6       3445.19       3580.37        51.81 o                         
   2   2   6        330.00        329.94         6.98 o                         
   3   2   6        860.89        921.62        19.43 o                         
   4   2   6         28.18         22.65         2.60 o                         
   5   2   6         34.75         31.66         3.88 o                         
   6   2   6          1.28          1.31         2.77 o                         
   7   2   6          0.01          1.92         3.15 o                         
   8   2   6         10.09          6.91         4.40 o                         
   9   2   6         15.45         11.10         7.27 o                         
 -10   3   6         13.04         16.35         5.62 o                         
  -9   3   6          6.64          9.91         3.40 o                         
  -8   3   6         22.97         18.72         3.18 o                         
  -7   3   6          0.43         -2.01         2.01 o                         
  -6   3   6         87.96         85.65         4.14 o                         
  -5   3   6         14.41         12.94         1.85 o                         
  -4   3   6          0.02         -0.33         0.94 o                         
  -3   3   6        150.21        133.80         3.47 o                         
  -2   3   6        223.48        250.95         4.90 o                         
  -1   3   6        681.62        640.23        10.36 o                         
   0   3   6        781.48        846.38        13.30 o                         
   1   3   6        239.58        269.13         5.55 o                         
   2   3   6        529.05        532.38        10.62 o                         
   3   3   6        247.87        256.27         9.88 o                         
   4   3   6         45.69         44.37         3.35 o                         
   5   3   6         30.92         22.75         3.11 o                         
   6   3   6          2.42          1.45         3.37 o                         
   7   3   6         10.39          9.21         3.82 o                         
   8   3   6          0.73         -1.11         4.44 o                         
 -10   4   6          0.13          0.66         4.81 o                         
  -9   4   6         44.29         51.42         5.63 o                         
  -8   4   6         78.59         80.77         7.02 o                         
  -7   4   6          1.73         -1.96         2.11 o                         
  -6   4   6         51.86         55.20         3.88 o                         
  -5   4   6        175.58        173.72         5.88 o                         
  -4   4   6         28.26         34.38         2.25 o                         
  -3   4   6         27.66         23.45         1.54 o                         
  -2   4   6       1401.63       1519.01        23.42 o                         
  -1   4   6       1444.02       1528.23        23.00 o                         
   0   4   6         88.31        100.00         2.97 o                         
   1   4   6          5.06          2.25         1.11 o                         
   2   4   6        625.02        647.44        12.61 o                         
   3   4   6        752.86        766.23        17.11 o                         
   4   4   6          4.64          0.20         2.18 o                         
   5   4   6        157.81        164.09         7.52 o                         
   6   4   6         45.50         43.36         5.27 o                         
   7   4   6          1.45          3.47         3.67 o                         
   8   4   6         12.40         17.03         6.03 o                         
 -10   5   6          0.13          2.55         5.61 o                         
  -9   5   6          1.33         -2.74         2.74 o                         
  -8   5   6          7.47          7.92         3.02 o                         
  -7   5   6          7.25         10.02         2.55 o                         
  -6   5   6         74.11         91.78         5.33 o                         
  -5   5   6        204.00        207.90         8.53 o                         
  -4   5   6         15.29         17.82         2.04 o                         
  -3   5   6         10.36         11.64         1.56 o                         
  -2   5   6        531.46        597.38        10.39 o                         
  -1   5   6        227.66        218.39         5.01 o                         
   0   5   6         12.28         21.75         1.67 o                         
   1   5   6          3.13          3.94         1.60 o                         
   2   5   6          1.16         -0.52         1.92 o                         
   3   5   6          2.80          1.93         2.03 o                         
   4   5   6        101.06         95.51         5.78 o                         
   5   5   6         41.98         40.34         4.19 o                         
   6   5   6          0.18          2.40         2.92 o                         
   7   5   6          5.89          3.51         3.21 o                         
   8   5   6          2.68          6.78         6.80 o                         
 -10   6   6          0.00          6.40         7.88 o                         
  -9   6   6          1.69          3.87         3.07 o                         
  -8   6   6         16.56         22.52         3.57 o                         
  -7   6   6        192.04        204.40        10.92 o                         
  -6   6   6        279.58        301.75        11.02 o                         
  -5   6   6         19.07         12.68         3.37 o                         
  -4   6   6        337.04        369.42         9.16 o                         
  -3   6   6        178.13        185.91         6.35 o                         
  -2   6   6          3.45          8.52         1.61 o                         
  -1   6   6        196.70        227.86         6.61 o                         
   0   6   6        280.08        307.10         8.77 o                         
   1   6   6        590.51        621.31        12.95 o                         
   2   6   6        116.32        112.34         4.77 o                         
   3   6   6         59.75         57.95         4.36 o                         
   4   6   6          2.68          0.77         2.46 o                         
   5   6   6          4.90          2.65         2.54 o                         
   6   6   6          0.67          1.63         2.87 o                         
   7   6   6          4.58         -0.53         3.91 o                         
   8   6   6          2.44         -4.92         4.92 o                         
 -10   7   6          1.46         -2.50         6.36 o                         
  -9   7   6          0.33          1.19         3.04 o                         
  -8   7   6          8.57          6.05         3.14 o                         
  -7   7   6         75.05         82.27         6.17 o                         
  -6   7   6         23.15         24.64         3.67 o                         
  -5   7   6          7.27          5.10         2.97 o                         
  -4   7   6          0.38         -1.25         1.60 o                         
  -3   7   6          7.70          8.53         2.08 o                         
  -2   7   6        153.03        155.47         6.20 o                         
  -1   7   6          4.12          2.33         1.56 o                         
   0   7   6         21.67         14.74         2.24 o                         
   1   7   6         88.59         85.47         4.85 o                         
   2   7   6         72.85         70.42         4.20 o                         
   3   7   6         51.50         45.78         4.02 o                         
   4   7   6          9.45          5.21         3.87 o                         
   5   7   6         21.66         14.53         3.38 o                         
   6   7   6          0.31         -2.71         2.88 o                         
   7   7   6          0.46          2.10         3.70 o                         
  -9   8   6          7.41          9.12         3.93 o                         
  -8   8   6          0.03         -1.68         3.01 o                         
  -7   8   6          5.28          3.66         2.75 o                         
  -6   8   6         23.09         13.28         3.59 o                         
  -5   8   6        334.73        327.09        10.65 o                         
  -4   8   6        534.86        537.15        15.41 o                         
  -3   8   6         20.09         14.48         2.70 o                         
  -2   8   6        247.01        271.34         8.62 o                         
  -1   8   6        138.10        159.00         7.44 o                         
   0   8   6         19.01         14.51         2.73 o                         
   1   8   6         13.89         10.97         3.02 o                         
   2   8   6         37.38         34.82         3.72 o                         
   3   8   6          8.84         10.34         3.41 o                         
   4   8   6         38.67         45.62         4.37 o                         
   5   8   6         13.58         16.60         3.75 o                         
   6   8   6          1.01          0.91         3.29 o                         
   7   8   6          0.02          0.05         4.52 o                         
  -9   9   6         32.37         29.42         5.94 o                         
  -8   9   6          3.75          1.67         3.54 o                         
  -7   9   6          0.24          1.61         2.48 o                         
  -6   9   6          8.96          9.04         3.69 o                         
  -5   9   6         35.88         35.87         4.24 o                         
  -4   9   6         43.66         49.17         4.62 o                         
  -3   9   6         92.94         99.93         5.59 o                         
  -2   9   6          1.87         -1.66         1.85 o                         
  -1   9   6        123.14        126.26         5.99 o                         
   0   9   6        203.04        194.85         8.17 o                         
   1   9   6          6.48          1.97         2.82 o                         
   2   9   6         16.70         13.28         3.27 o                         
   3   9   6         37.22         42.11         4.94 o                         
   4   9   6          0.10          5.16         3.45 o                         
   5   9   6          3.20          5.80         3.70 o                         
   6   9   6         18.14         23.73         4.98 o                         
  -8  10   6          3.44          1.06         4.02 o                         
  -7  10   6         11.74         19.52         4.41 o                         
  -6  10   6          9.91          7.82         3.75 o                         
  -5  10   6         15.30          9.28         3.16 o                         
  -4  10   6         37.88         41.49         4.05 o                         
  -3  10   6        256.30        264.59        10.05 o                         
  -2  10   6        365.99        371.92        11.65 o                         
  -1  10   6         50.53         51.23         4.32 o                         
   0  10   6          2.56          4.30         3.08 o                         
   1  10   6         36.06         22.50         4.63 o                         
   2  10   6          0.66         -1.70         3.07 o                         
   3  10   6         11.90         10.69         4.08 o                         
   4  10   6         20.82         15.93         4.86 o                         
   5  10   6          4.51          4.93         4.32 o                         
   6  10   6          1.65          3.40         4.93 o                         
  -8  11   6          0.01         -0.89         3.33 o                         
  -7  11   6          9.34         10.39         4.09 o                         
  -6  11   6          8.10          7.83         4.55 o                         
  -5  11   6          6.19          5.68         3.20 o                         
  -4  11   6         20.09         21.11         3.17 o                         
  -3  11   6          6.28          3.32         2.77 o                         
  -2  11   6        117.98        124.31         7.63 o                         
  -1  11   6        137.19        143.33         7.41 o                         
   0  11   6        265.10        277.36        11.19 o                         
   1  11   6         15.97         12.41         3.76 o                         
   2  11   6         12.29         20.20         4.08 o                         
   3  11   6          3.43         -3.23         3.23 o                         
   4  11   6          2.07         -0.15         3.49 o                         
   5  11   6          4.42          6.11         5.14 o                         
  -7  12   6          0.13          2.83         3.91 o                         
  -6  12   6          1.88          1.13         3.78 o                         
  -5  12   6          6.53          9.43         3.54 o                         
  -4  12   6         12.69         12.93         4.25 o                         
  -3  12   6         26.63         26.28         3.91 o                         
  -2  12   6          3.26          5.27         3.29 o                         
  -1  12   6          0.31          2.48         2.98 o                         
   0  12   6         38.56         28.37         4.32 o                         
   1  12   6          2.76          4.03         3.26 o                         
   2  12   6          0.38         -0.60         3.00 o                         
   3  12   6         10.06          5.86         4.28 o                         
   4  12   6          0.01         -0.38         4.02 o                         
  -6  13   6          0.28         -3.85         3.85 o                         
  -5  13   6          0.36         -1.75         3.03 o                         
  -4  13   6          0.02         -3.09         3.09 o                         
  -3  13   6          7.29          4.51         3.62 o                         
  -2  13   6         59.58         69.33         7.51 o                         
  -1  13   6          9.39         11.63         3.84 o                         
   0  13   6          0.44         -1.62         2.51 o                         
   1  13   6         45.01         44.30         4.60 o                         
   2  13   6         29.64         25.95         4.66 o                         
   3  13   6          1.71         -3.36         4.35 o                         
  -5  14   6         10.73         17.92        14.79 o                         
  -4  14   6          0.34         -0.21         3.84 o                         
  -3  14   6         26.57         31.71         5.28 o                         
  -2  14   6          0.40          2.80         3.32 o                         
  -1  14   6          7.15          2.22         3.44 o                         
   0  14   6          0.01          0.76         3.76 o                         
   1  14   6          6.83         18.06         4.96 o                         
   2  14   6          0.03          4.75         4.60 o                         
  -2  15   6         21.44         14.83         8.05 o                         
  -1  15   6          0.56          2.38         4.08 o                         
  -1 -15   7          0.10         -4.61         4.61 o                         
   0 -15   7          2.80          1.68         5.84 o                         
  -4 -14   7          0.78          2.70        19.35 o                         
  -3 -14   7          0.37          4.84         7.91 o                         
  -2 -14   7          0.03         -3.95         4.26 o                         
  -1 -14   7          0.29          3.91         3.98 o                         
   0 -14   7          0.00          0.95         4.56 o                         
   1 -14   7          1.32          2.96         5.65 o                         
   2 -14   7         13.75         13.65        11.80 o                         
   3 -14   7          9.95         -1.30        11.10 o                         
  -5 -13   7          0.18          2.39         6.12 o                         
  -4 -13   7          1.92         -0.84         5.49 o                         
  -3 -13   7          5.99         -1.43         4.18 o                         
  -2 -13   7         22.62         24.66         5.68 o                         
  -1 -13   7          0.79         -0.43         3.66 o                         
   0 -13   7         45.28         47.36         6.17 o                         
   1 -13   7         13.04         22.93         4.85 o                         
   2 -13   7         10.07          7.97         4.88 o                         
   3 -13   7          3.16         -3.08         5.28 o                         
   4 -13   7          2.08         -2.70         6.65 o                         
  -6 -12   7          6.12          2.03         5.53 o                         
  -5 -12   7          3.28          6.15         5.04 o                         
  -4 -12   7          1.22          0.12         3.83 o                         
  -3 -12   7          3.28          0.18         3.41 o                         
  -2 -12   7          8.06         11.90         4.12 o                         
  -1 -12   7         37.13         31.44         5.58 o                         
   0 -12   7        171.38        157.63         9.67 o                         
   1 -12   7         25.75         26.19         4.20 o                         
   2 -12   7         13.63         20.63         4.17 o                         
   3 -12   7         27.41         29.76         5.27 o                         
   4 -12   7          0.03          1.20         4.46 o                         
   5 -12   7          1.72         -4.65         4.78 o                         
  -7 -11   7          9.88         -2.72         5.56 o                         
  -6 -11   7          4.03         -0.43         3.70 o                         
  -5 -11   7          1.07         -0.58         3.57 o                         
  -4 -11   7         25.02         23.88         4.01 o                         
  -3 -11   7          4.55          2.95         3.23 o                         
  -2 -11   7         39.31         45.48         4.99 o                         
  -1 -11   7          0.70          6.53         2.48 o                         
   0 -11   7        103.12        109.00         8.71 o                         
   1 -11   7         11.90         12.50         3.80 o                         
   2 -11   7          0.60         -2.68         2.78 o                         
   3 -11   7          5.34          3.54         3.56 o                         
   4 -11   7          3.52          4.84         4.26 o                         
   5 -11   7          0.21          7.83         4.23 o                         
   6 -11   7          3.81         -3.12         5.76 o                         
  -8 -10   7          0.17         -5.70         5.70 o                         
  -7 -10   7          0.01         -4.01         4.01 o                         
  -6 -10   7          1.28          0.10         4.08 o                         
  -5 -10   7          1.19         -2.37         3.38 o                         
  -4 -10   7         29.97         23.45         5.26 o                         
  -3 -10   7         21.00         16.45         2.87 o                         
  -2 -10   7        384.31        364.35        10.14 o                         
  -1 -10   7        420.51        434.07        11.54 o                         
   0 -10   7          0.82         -0.87         2.09 o                         
   1 -10   7          9.03          9.16         2.29 o                         
   2 -10   7        109.12         99.29         5.06 o                         
   3 -10   7          3.45         -2.54         2.79 o                         
   4 -10   7          6.30         11.66         4.35 o                         
   5 -10   7          4.87          3.09         4.07 o                         
   6 -10   7          0.74          3.89         4.89 o                         
  -8  -9   7          2.67         -1.67         5.44 o                         
  -7  -9   7          2.00         -0.60         4.36 o                         
  -6  -9   7         10.02          8.79         3.88 o                         
  -5  -9   7          7.04          3.40         2.71 o                         
  -4  -9   7         23.78         21.63         3.00 o                         
  -3  -9   7         14.75         12.10         2.39 o                         
  -2  -9   7        234.40        245.51         8.38 o                         
  -1  -9   7         38.66         43.46         3.42 o                         
   0  -9   7        225.30        245.07         7.93 o                         
   1  -9   7         50.33         43.46         3.23 o                         
   2  -9   7          8.51         10.97         2.23 o                         
   3  -9   7          9.60          7.58         2.48 o                         
   4  -9   7          5.16          4.40         3.01 o                         
   5  -9   7          0.01         -3.44         3.44 o                         
   6  -9   7          9.32         10.66         4.47 o                         
   7  -9   7          2.39         14.96         5.97 o                         
  -9  -8   7          6.46         -5.08         5.08 o                         
  -8  -8   7          0.15         -0.12         4.04 o                         
  -7  -8   7         16.49         18.68         4.50 o                         
  -6  -8   7         24.43         25.70         3.72 o                         
  -5  -8   7          1.13          0.21         2.17 o                         
  -4  -8   7         63.95         61.71         4.11 o                         
  -3  -8   7        175.96        187.93         6.61 o                         
  -2  -8   7         44.40         53.76         3.60 o                         
  -1  -8   7         11.82         13.01         2.20 o                         
   0  -8   7        224.74        229.76         7.63 o                         
   1  -8   7        276.71        281.65         7.76 o                         
   2  -8   7         29.41         21.28         2.75 o                         
   3  -8   7          1.89         -1.35         2.03 o                         
   4  -8   7         93.05         95.50         8.39 o                         
   5  -8   7          3.90          3.02         3.07 o                         
   6  -8   7          0.50          7.44         4.01 o                         
   7  -8   7         15.89          8.18         5.00 o                         
  -9  -7   7          0.93         -5.38         5.38 o                         
  -8  -7   7         43.55         35.52         5.45 o                         
  -7  -7   7          2.72          3.07         3.04 o                         
  -6  -7   7          1.60          4.40         2.65 o                         
  -5  -7   7          4.23         -1.38         2.58 o                         
  -4  -7   7        580.69        598.01        14.28 o                         
  -3  -7   7        634.68        650.64        14.26 o                         
  -2  -7   7        146.26        145.34         5.34 o                         
  -1  -7   7         14.87         14.75         2.17 o                         
   0  -7   7         42.08         40.07         2.76 o                         
   1  -7   7         31.18         38.79         3.05 o                         
   2  -7   7        188.03        196.97         6.53 o                         
   3  -7   7         18.44         19.65         2.84 o                         
   4  -7   7         80.38         78.74         6.13 o                         
   5  -7   7         15.43         13.21         3.54 o                         
   6  -7   7          0.02          3.03         3.11 o                         
   7  -7   7          0.01         -0.28         3.93 o                         
 -10  -6   7          0.03          1.42        11.38 o                         
  -9  -6   7          2.87          1.35         5.41 o                         
  -8  -6   7          2.25         -0.51         3.57 o                         
  -7  -6   7          4.97          3.76         2.96 o                         
  -6  -6   7         20.51         12.82         2.82 o                         
  -5  -6   7         11.70         11.74         2.90 o                         
  -4  -6   7         39.34         54.00         3.41 o                         
  -3  -6   7         51.22         51.93         3.92 o                         
  -2  -6   7         54.19         50.51         2.98 o                         
  -1  -6   7         26.55         27.48         2.08 o                         
   0  -6   7        122.23        130.57         4.62 o                         
   1  -6   7         14.81         13.41         1.79 o                         
   2  -6   7        189.59        183.65         6.54 o                         
   3  -6   7         86.57         78.55         4.54 o                         
   4  -6   7         93.03        103.64         6.54 o                         
   5  -6   7          0.32         -1.15         2.39 o                         
   6  -6   7         71.66         80.21         5.94 o                         
   7  -6   7         14.46          8.39         4.12 o                         
   8  -6   7          1.16          8.32         6.42 o                         
 -10  -5   7          2.30         -4.86         6.39 o                         
  -9  -5   7          2.19         -3.62         3.69 o                         
  -8  -5   7          0.03         -1.96         2.71 o                         
  -7  -5   7          6.25         10.29         3.42 o                         
  -6  -5   7        348.44        351.94        13.19 o                         
  -5  -5   7        369.34        380.94        10.78 o                         
  -4  -5   7        159.41        166.46         7.07 o                         
  -3  -5   7        113.22        134.84         5.02 o                         
  -2  -5   7        154.37        162.37         5.17 o                         
  -1  -5   7        169.92        173.65         5.28 o                         
   0  -5   7         16.03         16.94         1.82 o                         
   1  -5   7         62.83         66.82         3.14 o                         
   2  -5   7         88.03         87.13         4.12 o                         
   3  -5   7         25.74         24.66         2.78 o                         
   4  -5   7        461.14        468.89        12.99 o                         
   5  -5   7         19.44         18.38         3.16 o                         
   6  -5   7          0.83          2.23         3.20 o                         
   7  -5   7          0.00         -3.24         3.24 o                         
   8  -5   7          1.68          1.10         4.30 o                         
 -10  -4   7         16.53         10.43         5.39 o                         
  -9  -4   7          2.82         -3.05         3.36 o                         
  -8  -4   7          4.02          4.62         3.12 o                         
  -7  -4   7          1.42          0.41         2.47 o                         
  -6  -4   7        122.10        128.25         6.38 o                         
  -5  -4   7        112.20        120.92         5.35 o                         
  -4  -4   7          0.11         -0.23         1.40 o                         
  -3  -4   7        473.92        525.24        12.56 o                         
  -2  -4   7          7.37          2.48         1.27 o                         
  -1  -4   7         14.33         20.59         1.67 o                         
   0  -4   7        213.44        221.51         5.42 o                         
   1  -4   7          3.67          3.67         1.26 o                         
   2  -4   7          4.41          4.77         1.35 o                         
   3  -4   7         61.24         62.72         3.65 o                         
   4  -4   7        405.63        385.18        11.25 o                         
   5  -4   7         12.74         14.94         2.91 o                         
   6  -4   7          1.10          4.89         3.65 o                         
   7  -4   7          0.26          0.08         2.88 o                         
   8  -4   7          6.84         -0.28         4.71 o                         
 -10  -3   7          4.10          3.18         4.57 o                         
  -9  -3   7          3.21          3.73         3.48 o                         
  -8  -3   7          0.63         -2.62         2.62 o                         
  -7  -3   7        108.26        113.42         6.38 o                         
  -6  -3   7          0.12          1.66         1.92 o                         
  -5  -3   7          0.00          0.70         1.56 o                         
  -4  -3   7        151.73        144.99         4.80 o                         
  -3  -3   7          0.57         -0.99         0.99 o                         
  -2  -3   7        188.33        220.94         5.07 o                         
  -1  -3   7        127.69        137.59         4.35 o                         
   0  -3   7        429.62        515.04        10.11 o                         
   1  -3   7         20.07         17.35         1.61 o                         
   2  -3   7        291.08        276.54         6.96 o                         
   3  -3   7          0.08          0.79         1.60 o                         
   4  -3   7         71.75         77.84         4.33 o                         
   5  -3   7          3.71          0.30         2.66 o                         
   6  -3   7         43.58         51.66         5.54 o                         
   7  -3   7          0.48          6.07         3.06 o                         
   8  -3   7          0.14         -0.30         3.92 o                         
 -10  -2   7          1.91          0.16         3.83 o                         
  -9  -2   7          0.94          1.85         3.16 o                         
  -8  -2   7         85.63         75.78         5.39 o                         
  -7  -2   7         37.34         42.15         3.83 o                         
  -6  -2   7         12.38         13.86         2.36 o                         
  -5  -2   7         38.53         49.61         3.16 o                         
  -4  -2   7        522.48        539.46        10.88 o                         
  -3  -2   7        210.78        233.64         5.60 o                         
  -2  -2   7         17.88         19.70         1.45 o                         
  -1  -2   7       1576.67       1662.92        25.21 o                         
   0  -2   7         11.58         18.28         1.24 o                         
   1  -2   7         17.65         13.11         1.33 o                         
   2  -2   7         74.29         72.90         3.57 o                         
   3  -2   7        122.27        135.48         5.38 o                         
   4  -2   7        120.49        133.89         6.03 o                         
   5  -2   7        108.75        110.14         6.18 o                         
   6  -2   7        127.14        127.92         7.18 o                         
   7  -2   7         31.58         28.72         4.30 o                         
   8  -2   7          0.21         -2.23         3.96 o                         
 -10  -1   7          0.10          3.25         3.87 o                         
  -9  -1   7          4.81          1.64         3.15 o                         
  -8  -1   7          2.56          4.67         2.59 o                         
  -7  -1   7         16.14         15.48         2.96 o                         
  -6  -1   7        127.16        128.39         5.83 o                         
  -5  -1   7         30.38         30.95         2.58 o                         
  -4  -1   7         46.70         47.81         2.69 o                         
  -3  -1   7        835.08        883.31        14.05 o                         
  -2  -1   7       2310.17       2442.05        35.38 o                         
  -1  -1   7        525.04        546.74         8.86 o                         
   0  -1   7        664.65        751.44        11.53 o                         
   1  -1   7        405.04        466.22         8.69 o                         
   2  -1   7        301.51        324.41         7.80 o                         
   3  -1   7         64.54         53.87         3.45 o                         
   4  -1   7          0.19          0.68         2.01 o                         
   5  -1   7         67.23         70.07         5.07 o                         
   6  -1   7          5.84         13.37         3.60 o                         
   7  -1   7          1.65          9.29         3.86 o                         
   8  -1   7          3.24          8.58         4.85 o                         
 -10   0   7          2.03         -2.24         3.59 o                         
  -9   0   7         14.82         12.62         3.53 o                         
  -8   0   7         10.29          6.59         2.90 o                         
  -7   0   7         10.23          5.48         2.32 o                         
  -6   0   7         98.02        109.33         5.38 o                         
  -5   0   7         81.50         85.26         3.93 o                         
  -4   0   7          7.95          7.83         1.33 o                         
  -3   0   7        186.81        185.92         3.92 o                         
  -2   0   7       1779.71       1787.77        26.42 o                         
  -1   0   7       2633.59       2719.61        38.45 o                         
   0   0   7         62.17         63.94         2.25 o                         
   1   0   7       2415.42       2560.01        36.41 o                         
   2   0   7        583.74        597.80        11.99 o                         
   3   0   7         36.96         37.85         3.06 o                         
   4   0   7          3.83         -0.02         1.84 o                         
   5   0   7          1.53          4.45         2.56 o                         
   6   0   7         21.18         27.80         3.69 o                         
   7   0   7        119.68        108.59         7.15 o                         
   8   0   7         67.17         78.88         7.20 o                         
 -10   1   7         13.01         13.60         3.88 o                         
  -9   1   7          0.95          2.53         2.86 o                         
  -8   1   7         29.67         23.38         3.83 o                         
  -7   1   7          3.46          1.26         1.99 o                         
  -6   1   7          0.26         -0.85         1.81 o                         
  -5   1   7         60.38         58.54         3.45 o                         
  -4   1   7          2.58          3.64         1.11 o                         
  -3   1   7        186.35        169.12         4.19 o                         
  -2   1   7        159.12        149.89         3.61 o                         
  -1   1   7          6.68          8.93         1.10 o                         
   0   1   7        967.00       1013.90        14.86 o                         
   1   1   7        103.64        109.81         2.90 o                         
   2   1   7          8.60         14.32         1.93 o                         
   3   1   7        245.01        255.34         7.76 o                         
   4   1   7          9.88          3.32         2.29 o                         
   5   1   7          2.48          0.45         2.57 o                         
   6   1   7          6.14         11.03         3.27 o                         
   7   1   7         34.39         39.43         4.70 o                         
   8   1   7         12.87         22.66         5.52 o                         
 -10   2   7         46.82         55.79         6.54 o                         
  -9   2   7          6.13         12.47         3.37 o                         
  -8   2   7          1.82          1.10         2.50 o                         
  -7   2   7         18.80         17.38         3.01 o                         
  -6   2   7          0.91         -1.33         1.73 o                         
  -5   2   7         69.76         65.89         3.43 o                         
  -4   2   7        695.36        728.26        13.39 o                         
  -3   2   7        697.19        707.51        11.33 o                         
  -2   2   7          8.40          1.50         0.94 o                         
  -1   2   7         27.90         39.14         1.78 o                         
   0   2   7          0.08         -0.78         0.78 o                         
   1   2   7        265.73        253.41         5.05 o                         
   2   2   7         33.50         23.19         2.35 o                         
   3   2   7         13.63         14.01         2.20 o                         
   4   2   7         51.11         55.84         3.86 o                         
   5   2   7         94.42         90.09         5.17 o                         
   6   2   7          1.92          6.56         2.79 o                         
   7   2   7         51.20         72.18         6.46 o                         
   8   2   7          0.00          3.34         4.55 o                         
 -10   3   7          0.12          6.59         4.51 o                         
  -9   3   7          0.54          3.91         3.90 o                         
  -8   3   7         26.88         25.96         4.11 o                         
  -7   3   7         33.54         36.17         4.03 o                         
  -6   3   7         35.08         42.46         3.08 o                         
  -5   3   7          0.00         -0.80         1.43 o                         
  -4   3   7         88.07        103.22         3.68 o                         
  -3   3   7         92.14        112.17         3.66 o                         
  -2   3   7         12.73         11.48         1.27 o                         
  -1   3   7         28.83         21.42         1.50 o                         
   0   3   7         44.97         52.28         2.26 o                         
   1   3   7          0.86         -0.59         0.95 o                         
   2   3   7         56.25         60.68         3.52 o                         
   3   3   7        126.92        122.40         5.12 o                         
   4   3   7         71.80         68.25         4.99 o                         
   5   3   7          5.63          6.67         2.70 o                         
   6   3   7         32.28         37.46         4.67 o                         
   7   3   7         19.50         20.65         4.03 o                         
   8   3   7          1.43          3.17         4.09 o                         
 -10   4   7          1.25          8.50         4.90 o                         
  -9   4   7         62.84         75.13         6.34 o                         
  -8   4   7        142.01        127.84         7.51 o                         
  -7   4   7          2.59          0.90         2.36 o                         
  -6   4   7        223.93        237.81         8.73 o                         
  -5   4   7         17.95         18.83         2.32 o                         
  -4   4   7         23.81         20.99         1.79 o                         
  -3   4   7         12.76         18.77         1.51 o                         
  -2   4   7        112.60         96.56         2.90 o                         
  -1   4   7          5.70          3.14         1.03 o                         
   0   4   7         38.28         46.79         2.18 o                         
   1   4   7        882.79        841.91        15.78 o                         
   2   4   7        102.82         97.97         4.52 o                         
   3   4   7        174.79        187.50         7.20 o                         
   4   4   7        213.71        208.38         8.42 o                         
   5   4   7          0.05          3.85         2.80 o                         
   6   4   7          1.16          1.87         3.48 o                         
   7   4   7          7.40         14.25         4.81 o                         
   8   4   7         20.55         16.76         6.02 o                         
 -10   5   7          4.29         12.13         5.08 o                         
  -9   5   7         12.36         13.08         4.44 o                         
  -8   5   7         26.72         29.72         3.76 o                         
  -7   5   7          1.29          0.24         2.56 o                         
  -6   5   7          2.60         -0.87         2.05 o                         
  -5   5   7         83.57         78.73         5.09 o                         
  -4   5   7        281.48        289.27         7.84 o                         
  -3   5   7         10.44         13.84         1.81 o                         
  -2   5   7         14.71         11.06         1.36 o                         
  -1   5   7        251.07        263.63         5.77 o                         
   0   5   7         49.30         48.68         2.72 o                         
   1   5   7         32.00         28.88         2.49 o                         
   2   5   7          8.78         15.26         2.42 o                         
   3   5   7         47.82         51.44         4.17 o                         
   4   5   7         44.94         49.36         4.24 o                         
   5   5   7         50.54         57.17         4.78 o                         
   6   5   7         27.21         20.35         3.70 o                         
   7   5   7          2.78         -1.71         3.45 o                         
   8   5   7          0.09         15.41        10.93 o                         
 -10   6   7          0.03         -1.61         4.35 o                         
  -9   6   7          9.26          6.37         4.09 o                         
  -8   6   7         19.72         17.81         3.28 o                         
  -7   6   7         86.21         88.53         5.71 o                         
  -6   6   7        278.83        261.26        10.37 o                         
  -5   6   7         28.82         25.14         2.94 o                         
  -4   6   7          1.01         -1.67         1.67 o                         
  -3   6   7         41.86         46.33         3.04 o                         
  -2   6   7         24.90         23.30         2.23 o                         
  -1   6   7        202.88        206.60         6.65 o                         
   0   6   7         83.13         86.95         3.94 o                         
   1   6   7        326.56        308.52         8.33 o                         
   2   6   7        256.42        254.31         7.91 o                         
   3   6   7         32.65         36.70         3.82 o                         
   4   6   7          0.07         -2.22         2.22 o                         
   5   6   7          8.35          3.52         2.93 o                         
   6   6   7          0.15         -0.52         3.11 o                         
   7   6   7          1.35          1.04         3.76 o                         
  -9   7   7          0.01         -2.16         2.81 o                         
  -8   7   7         18.70         12.77         3.22 o                         
  -7   7   7          0.69         -2.44         3.37 o                         
  -6   7   7         82.36         88.27         5.97 o                         
  -5   7   7         72.91         61.43         4.50 o                         
  -4   7   7         22.50         15.94         2.35 o                         
  -3   7   7        233.94        240.53        10.68 o                         
  -2   7   7         70.27         67.71         4.12 o                         
  -1   7   7          0.00         -1.58         1.58 o                         
   0   7   7        143.28        142.89         6.28 o                         
   1   7   7        122.84        134.48         6.22 o                         
   2   7   7          0.95         -1.83         1.83 o                         
   3   7   7         43.07         38.75         3.93 o                         
   4   7   7          7.63          9.92         3.14 o                         
   5   7   7          7.70          3.20         2.68 o                         
   6   7   7          6.21         -0.64         3.47 o                         
   7   7   7          6.45          6.89         4.43 o                         
  -9   8   7          0.01         -2.49         2.99 o                         
  -8   8   7          0.96         -2.98         2.98 o                         
  -7   8   7          1.17         -2.60         2.60 o                         
  -6   8   7          0.10         -2.79         2.79 o                         
  -5   8   7         55.10         41.73         4.50 o                         
  -4   8   7         79.16         72.72         4.40 o                         
  -3   8   7        116.26        122.46         6.09 o                         
  -2   8   7          1.14         -0.60         2.02 o                         
  -1   8   7        263.57        278.93         8.64 o                         
   0   8   7        234.02        235.58         9.01 o                         
   1   8   7          0.51         -2.16         2.16 o                         
   2   8   7         21.06         18.55         3.68 o                         
   3   8   7          0.41          3.91         3.16 o                         
   4   8   7         17.72         18.58         3.53 o                         
   5   8   7          0.38          0.20         3.21 o                         
   6   8   7          4.63          5.23         4.18 o                         
  -9   9   7          0.26         -1.50         3.94 o                         
  -8   9   7          3.56          0.55         2.96 o                         
  -7   9   7          0.85         -3.47         3.47 o                         
  -6   9   7          0.94         -2.42         2.42 o                         
  -5   9   7          2.68         -1.77         2.71 o                         
  -4   9   7         49.96         44.36         3.73 o                         
  -3   9   7        190.06        182.05         8.77 o                         
  -2   9   7        344.36        337.05        10.25 o                         
  -1   9   7         76.09         77.02         4.91 o                         
   0   9   7         29.63         28.60         4.10 o                         
   1   9   7        289.88        290.65        10.90 o                         
   2   9   7          2.39          5.78         2.95 o                         
   3   9   7         49.42         60.20         5.74 o                         
   4   9   7         21.78         22.66         4.65 o                         
   5   9   7         25.25         26.07         4.89 o                         
   6   9   7          6.39         12.08         5.18 o                         
  -8  10   7          0.43         -3.37         3.37 o                         
  -7  10   7          1.73          6.70         4.20 o                         
  -6  10   7          3.10          1.63         3.98 o                         
  -5  10   7         27.01         21.14         3.79 o                         
  -4  10   7          0.10          0.42         2.30 o                         
  -3  10   7          1.04         -1.94         1.94 o                         
  -2  10   7         22.47         23.76         3.29 o                         
  -1  10   7        151.06        161.85        10.05 o                         
   0  10   7          0.00         -2.35         2.79 o                         
   1  10   7          0.34          0.47         2.53 o                         
   2  10   7          0.59         -1.11         2.86 o                         
   3  10   7         57.55         54.48         6.91 o                         
   4  10   7         15.35         17.08         4.90 o                         
   5  10   7          8.65         13.18         5.62 o                         
  -7  11   7          0.07          0.59         3.88 o                         
  -6  11   7          0.65         -2.25         3.17 o                         
  -5  11   7          3.41         -3.28         3.28 o                         
  -4  11   7         62.49         77.64         5.62 o                         
  -3  11   7          0.89          0.61         2.89 o                         
  -2  11   7          2.41          2.09         3.22 o                         
  -1  11   7          1.78          8.32         3.25 o                         
   0  11   7          0.64          0.29         2.73 o                         
   1  11   7          0.44         -2.93         2.93 o                         
   2  11   7          0.17         -2.49         3.49 o                         
   3  11   7         30.80         26.73         5.04 o                         
   4  11   7         26.63         34.65         6.36 o                         
   5  11   7         23.41         18.59         5.92 o                         
  -7  12   7          8.03          9.74         9.64 o                         
  -6  12   7          0.13         -1.66         3.68 o                         
  -5  12   7         17.76         20.95         3.87 o                         
  -4  12   7         46.08         57.92         5.55 o                         
  -3  12   7         51.00         55.17         6.35 o                         
  -2  12   7          9.10          2.23         3.63 o                         
  -1  12   7         14.20         12.51         3.41 o                         
   0  12   7          0.02          1.41         3.19 o                         
   1  12   7         38.28         32.85         5.41 o                         
   2  12   7          8.51          8.77         4.40 o                         
   3  12   7          0.01         -3.34         4.04 o                         
   4  12   7         11.91         15.27         6.96 o                         
  -6  13   7         15.98         26.17        18.78 o                         
  -5  13   7          0.75          4.00         3.78 o                         
  -4  13   7         16.44         10.48         3.40 o                         
  -3  13   7          2.72         -0.30         2.91 o                         
  -2  13   7          2.01          0.38         4.12 o                         
  -1  13   7          5.06          1.85         3.65 o                         
   0  13   7          1.44         -2.90         2.90 o                         
   1  13   7          1.74         -1.03         2.83 o                         
   2  13   7          4.32          4.73         5.08 o                         
   3  13   7          0.43         -3.68         5.12 o                         
  -4  14   7          3.18         -1.95         4.14 o                         
  -3  14   7          0.11          3.78         4.05 o                         
  -2  14   7          8.84          6.68         4.61 o                         
  -1  14   7          3.37          2.70         4.05 o                         
   0  14   7          7.98          5.27         4.28 o                         
   1  14   7          0.53          3.15         4.76 o                         
  -3 -14   8          1.02         -2.88         4.95 o                         
  -2 -14   8          4.51          5.61         5.33 o                         
  -1 -14   8          5.17          3.40         4.91 o                         
   0 -14   8          0.12         -3.79         3.79 o                         
   1 -14   8         24.19         15.47         6.11 o                         
   2 -14   8         14.21          7.14         6.68 o                         
  -5 -13   8         15.62         29.40         8.55 o                         
  -4 -13   8          4.96          9.50         6.68 o                         
  -3 -13   8         18.06         21.10         6.50 o                         
  -2 -13   8         33.23         32.83         5.67 o                         
  -1 -13   8          2.48         -4.03         4.03 o                         
   0 -13   8          4.91          8.35         5.73 o                         
   1 -13   8          2.24          5.36         4.81 o                         
   2 -13   8          1.06         -1.90         5.47 o                         
   3 -13   8          0.99          1.52         6.02 o                         
  -6 -12   8         16.66          9.00         6.04 o                         
  -5 -12   8          6.92         10.93         5.46 o                         
  -4 -12   8         17.54          8.77         5.08 o                         
  -3 -12   8          7.36          2.38         3.33 o                         
  -2 -12   8         49.75         46.86         5.28 o                         
  -1 -12   8         21.95         21.93         4.69 o                         
   0 -12   8          0.51         -2.61         4.26 o                         
   1 -12   8         65.36         59.49         5.68 o                         
   2 -12   8          0.05         -3.56         3.56 o                         
   3 -12   8          4.10          1.66         3.91 o                         
   4 -12   8         12.15         14.41         6.21 o                         
  -7 -11   8          0.92         -5.49         5.91 o                         
  -6 -11   8          0.00         -4.06         4.15 o                         
  -5 -11   8         39.59         42.79         5.44 o                         
  -4 -11   8          0.48          2.13         4.86 o                         
  -3 -11   8         27.85         34.16         4.28 o                         
  -2 -11   8         67.47         64.76         4.85 o                         
  -1 -11   8          3.70         -0.34         2.66 o                         
   0 -11   8          0.69          0.58         2.46 o                         
   1 -11   8         45.95         55.78         6.21 o                         
   2 -11   8          0.15          1.37         7.24 o                         
   3 -11   8          4.96          6.29         3.62 o                         
   4 -11   8          2.07         -1.47         4.13 o                         
   5 -11   8          7.90          9.68         7.06 o                         
  -7 -10   8         25.59         22.46         6.37 o                         
  -6 -10   8          2.55         -0.83         3.63 o                         
  -5 -10   8          1.49          0.04         3.19 o                         
  -4 -10   8          1.75         -0.41         2.77 o                         
  -3 -10   8         44.11         42.53         4.28 o                         
  -2 -10   8         22.48         25.56         3.33 o                         
  -1 -10   8         12.38         10.30         2.70 o                         
   0 -10   8         66.13         63.22         5.48 o                         
   1 -10   8          3.81          2.19         2.51 o                         
   2 -10   8          5.35          2.38         2.38 o                         
   3 -10   8         29.16         36.31         4.72 o                         
   4 -10   8          1.19          4.09         3.53 o                         
   5 -10   8         11.27         10.15         4.97 o                         
   6 -10   8         10.90         11.33         5.97 o                         
  -8  -9   8          3.62         -6.99         6.99 o                         
  -7  -9   8         12.85          9.02         4.55 o                         
  -6  -9   8         10.72          9.73         3.77 o                         
  -5  -9   8         18.52         19.03         3.69 o                         
  -4  -9   8          4.24          2.88         2.99 o                         
  -3  -9   8         62.71         63.28         4.56 o                         
  -2  -9   8        304.51        291.38         9.99 o                         
  -1  -9   8        206.92        230.39         8.25 o                         
   0  -9   8        104.45        113.77         5.85 o                         
   1  -9   8          0.53          0.14         2.04 o                         
   2  -9   8          8.95          7.95         2.50 o                         
   3  -9   8         21.55         15.54         3.21 o                         
   4  -9   8          1.43          5.77         3.13 o                         
   5  -9   8          0.29          3.40         4.55 o                         
   6  -9   8          1.27          2.54         4.31 o                         
  -9  -8   8          8.73         -1.31         6.40 o                         
  -8  -8   8          7.98          7.98         4.70 o                         
  -7  -8   8          1.19          4.42         3.56 o                         
  -6  -8   8          6.09          6.46         3.27 o                         
  -5  -8   8         10.67         12.49         3.37 o                         
  -4  -8   8         33.69         40.49         3.90 o                         
  -3  -8   8        174.86        178.32         6.63 o                         
  -2  -8   8         14.17         17.69         2.73 o                         
  -1  -8   8          0.40         -1.64         1.64 o                         
   0  -8   8          3.83         -1.52         2.31 o                         
   1  -8   8          0.00          2.47         1.91 o                         
   2  -8   8         48.05         40.66         4.02 o                         
   3  -8   8          0.62         -1.64         2.39 o                         
   4  -8   8          9.42          9.80         3.23 o                         
   5  -8   8          9.26          9.34         3.36 o                         
   6  -8   8         10.90         10.32         3.64 o                         
   7  -8   8          0.74          9.62         6.55 o                         
  -9  -7   8          1.23         -0.57         5.89 o                         
  -8  -7   8         45.14         39.61         5.60 o                         
  -7  -7   8          9.59          5.05         3.04 o                         
  -6  -7   8          3.25         -0.64         2.67 o                         
  -5  -7   8        129.90        138.91         6.84 o                         
  -4  -7   8        249.49        239.29         8.40 o                         
  -3  -7   8        328.38        374.11         9.45 o                         
  -2  -7   8          0.01         -1.37         1.80 o                         
  -1  -7   8          3.22          3.12         2.08 o                         
   0  -7   8        300.34        320.28         8.16 o                         
   1  -7   8         26.75         23.53         2.48 o                         
   2  -7   8        277.64        270.10        10.04 o                         
   3  -7   8          5.56          7.54         2.53 o                         
   4  -7   8         18.39         13.51         3.13 o                         
   5  -7   8          1.05          4.13         2.90 o                         
   6  -7   8          1.67         -0.44         4.31 o                         
   7  -7   8         14.90          9.16         4.69 o                         
  -9  -6   8          2.20         -4.13         5.62 o                         
  -8  -6   8          0.03          3.15         3.42 o                         
  -7  -6   8         49.61         44.65         4.59 o                         
  -6  -6   8         13.70         11.30         3.58 o                         
  -5  -6   8        161.90        170.62         7.52 o                         
  -4  -6   8         53.35         51.81         4.01 o                         
  -3  -6   8         54.71         52.36         3.23 o                         
  -2  -6   8         47.63         39.96         3.62 o                         
  -1  -6   8         71.55         79.50         4.09 o                         
   0  -6   8         50.35         57.12         3.21 o                         
   1  -6   8         89.60        103.62         4.54 o                         
   2  -6   8        234.18        225.21         8.10 o                         
   3  -6   8          8.92          2.99         2.33 o                         
   4  -6   8          2.87          0.88         2.25 o                         
   5  -6   8          4.24          6.18         2.95 o                         
   6  -6   8          3.16         -0.12         3.07 o                         
   7  -6   8          0.07          2.97         4.27 o                         
 -10  -5   8          0.08         -0.28         7.37 o                         
  -9  -5   8          0.73          4.68         4.66 o                         
  -8  -5   8          5.76          0.39         4.39 o                         
  -7  -5   8         12.11         21.43         3.76 o                         
  -6  -5   8         21.92         29.82         3.84 o                         
  -5  -5   8        492.98        588.76        15.29 o                         
  -4  -5   8          0.65         -0.02         1.90 o                         
  -3  -5   8         24.43         27.50         2.41 o                         
  -2  -5   8          2.95          0.61         1.35 o                         
  -1  -5   8          0.03         -0.33         1.35 o                         
   0  -5   8        230.84        244.34         7.22 o                         
   1  -5   8          5.35          5.15         1.48 o                         
   2  -5   8        371.61        373.23        10.13 o                         
   3  -5   8          2.65          4.40         2.33 o                         
   4  -5   8         45.87         42.88         4.29 o                         
   5  -5   8         49.03         55.78         4.99 o                         
   6  -5   8          2.96         -3.30         3.34 o                         
   7  -5   8          1.83          0.63         4.51 o                         
   8  -5   8         10.26          0.92         6.45 o                         
 -10  -4   8          5.75          0.92         5.67 o                         
  -9  -4   8         17.35         12.34         5.24 o                         
  -8  -4   8          7.90         11.07         3.74 o                         
  -7  -4   8          0.00          5.12         2.70 o                         
  -6  -4   8          2.23          6.59         2.52 o                         
  -5  -4   8        725.29        783.38        18.92 o                         
  -4  -4   8          0.98          1.04         1.71 o                         
  -3  -4   8        534.68        589.83        15.69 o                         
  -2  -4   8         64.81         66.78         3.22 o                         
  -1  -4   8        159.12        153.89         4.65 o                         
   0  -4   8          0.49          0.89         1.31 o                         
   1  -4   8         60.71         55.02         2.91 o                         
   2  -4   8        352.67        360.53         9.95 o                         
   3  -4   8        224.63        203.95         7.74 o                         
   4  -4   8        189.67        182.00         7.69 o                         
   5  -4   8         25.38         17.76         3.69 o                         
   6  -4   8          0.00          1.43         3.31 o                         
   7  -4   8          2.05          5.54         3.53 o                         
   8  -4   8          0.32          2.88         6.43 o                         
 -10  -3   8          0.00          2.96         4.08 o                         
  -9  -3   8          1.72          3.48         3.23 o                         
  -8  -3   8         59.77         48.41         4.56 o                         
  -7  -3   8         20.04         25.14         3.39 o                         
  -6  -3   8         27.78         23.60         2.82 o                         
  -5  -3   8        210.80        196.95         6.81 o                         
  -4  -3   8         79.80         80.86         5.37 o                         
  -3  -3   8        148.74        149.48         5.01 o                         
  -2  -3   8        234.88        239.36         5.65 o                         
  -1  -3   8        128.12        158.05         4.71 o                         
   0  -3   8        137.40        160.15         4.84 o                         
   1  -3   8        122.47        126.69         4.09 o                         
   2  -3   8          1.03          0.93         1.56 o                         
   3  -3   8         33.36         29.62         3.15 o                         
   4  -3   8         53.58         65.19         4.24 o                         
   5  -3   8         22.22         20.10         3.41 o                         
   6  -3   8          0.17          2.21         3.02 o                         
   7  -3   8          6.04         10.77         3.78 o                         
   8  -3   8         11.82          9.84         6.62 o                         
 -10  -2   8          0.65         -3.09         3.09 o                         
  -9  -2   8          0.06         -0.41         3.22 o                         
  -8  -2   8          0.16         10.24         2.66 o                         
  -7  -2   8        294.32        298.71        10.11 o                         
  -6  -2   8          2.12          1.92         2.07 o                         
  -5  -2   8          0.02         -1.81         1.81 o                         
  -4  -2   8        170.92        188.80         5.91 o                         
  -3  -2   8        281.35        328.12         7.25 o                         
  -2  -2   8        119.62        116.82         3.42 o                         
  -1  -2   8        253.87        254.29         4.92 o                         
   0  -2   8        359.77        398.86         7.23 o                         
   1  -2   8         23.54         21.47         1.76 o                         
   2  -2   8         12.63         13.85         2.10 o                         
   3  -2   8         41.40         40.34         3.14 o                         
   4  -2   8          0.27         -2.30         2.30 o                         
   5  -2   8        168.92        173.72         8.17 o                         
   6  -2   8        131.19        126.67         7.30 o                         
   7  -2   8          0.00         -0.06         3.20 o                         
   8  -2   8          2.65          5.33         4.23 o                         
 -10  -1   8          7.02          7.26         3.92 o                         
  -9  -1   8          2.01          8.26         3.19 o                         
  -8  -1   8          0.01         -0.83         2.83 o                         
  -7  -1   8         34.86         34.19         3.56 o                         
  -6  -1   8         30.44         33.09         3.38 o                         
  -5  -1   8         16.79         14.78         2.22 o                         
  -4  -1   8          3.57          1.68         1.45 o                         
  -3  -1   8          1.11         -0.32         0.92 o                         
  -2  -1   8         83.82         84.62         2.74 o                         
  -1  -1   8        126.58        117.44         3.09 o                         
   0  -1   8          7.80         10.80         1.46 o                         
   1  -1   8         26.26         26.66         1.71 o                         
   2  -1   8          6.57          9.30         1.77 o                         
   3  -1   8         28.32         26.18         3.26 o                         
   4  -1   8         41.91         38.89         3.84 o                         
   5  -1   8        109.58        112.63         6.54 o                         
   6  -1   8         44.87         48.81         4.77 o                         
   7  -1   8         59.29         70.89         5.58 o                         
   8  -1   8          1.70          5.82         5.05 o                         
 -10   0   8          0.19          1.34         3.70 o                         
  -9   0   8         64.40         58.72         4.98 o                         
  -8   0   8          5.67          8.27         2.99 o                         
  -7   0   8          0.89         -2.17         2.17 o                         
  -6   0   8         53.70         58.19         5.00 o                         
  -5   0   8         80.46         86.40         4.28 o                         
  -4   0   8         80.75         84.10         3.51 o                         
  -3   0   8        137.42        142.28         3.61 o                         
  -2   0   8        106.28         90.74         2.93 o                         
  -1   0   8         17.99         36.66         1.74 o                         
   0   0   8         16.37         16.77         1.33 o                         
   1   0   8         12.48         16.75         1.33 o                         
   2   0   8        180.19        180.26         5.92 o                         
   3   0   8          5.65          5.84         2.23 o                         
   4   0   8         40.94         49.93         4.29 o                         
   5   0   8        111.04        111.05         6.23 o                         
   6   0   8          4.56          8.09         3.62 o                         
   7   0   8         10.33         16.55         3.69 o                         
   8   0   8          0.94          6.80         4.63 o                         
 -10   1   8          4.74         15.01         4.17 o                         
  -9   1   8         24.46         27.56         3.89 o                         
  -8   1   8          8.52         10.11         2.99 o                         
  -7   1   8          0.00         -1.97         1.97 o                         
  -6   1   8          3.69          0.79         2.00 o                         
  -5   1   8        107.29        119.61         5.03 o                         
  -4   1   8        326.14        343.99         7.75 o                         
  -3   1   8         74.50         68.92         2.40 o                         
  -2   1   8         11.57         10.86         1.21 o                         
  -1   1   8        123.31        138.70         3.63 o                         
   0   1   8         82.64         81.17         2.64 o                         
   1   1   8          0.43         -0.89         0.89 o                         
   2   1   8        105.57        129.47         5.05 o                         
   3   1   8         41.87         44.38         3.67 o                         
   4   1   8         87.55         99.46         5.67 o                         
   5   1   8        124.54        131.64         6.95 o                         
   6   1   8         55.88         69.91         5.20 o                         
   7   1   8         39.78         57.13         5.36 o                         
   8   1   8          0.01         10.77         5.85 o                         
 -10   2   8         22.78         28.11         5.11 o                         
  -9   2   8          3.09          1.12         3.99 o                         
  -8   2   8         39.42         43.18         5.23 o                         
  -7   2   8         15.57         15.46         3.01 o                         
  -6   2   8          4.54          0.73         1.79 o                         
  -5   2   8         98.72         99.79         4.30 o                         
  -4   2   8         22.79         14.97         1.74 o                         
  -3   2   8         24.93         16.66         1.44 o                         
  -2   2   8         31.33         31.94         1.68 o                         
  -1   2   8        250.85        236.72         4.59 o                         
   0   2   8        113.10        119.40         3.32 o                         
   1   2   8         47.77         50.68         2.21 o                         
   2   2   8          7.97          6.82         1.82 o                         
   3   2   8         11.60         16.31         2.33 o                         
   4   2   8          6.62          7.45         2.56 o                         
   5   2   8         81.64         87.84         5.59 o                         
   6   2   8        316.46        346.49        12.68 o                         
   7   2   8         43.11         51.56         5.68 o                         
   8   2   8          1.11          5.24         4.43 o                         
 -10   3   8         23.31         20.07         4.58 o                         
  -9   3   8          0.08          4.93         3.69 o                         
  -8   3   8          2.02          0.84         2.74 o                         
  -7   3   8         26.29         22.48         3.58 o                         
  -6   3   8          0.52         -1.63         1.63 o                         
  -5   3   8          0.40         -1.42         1.67 o                         
  -4   3   8          4.61          4.79         1.61 o                         
  -3   3   8        305.29        305.48         5.78 o                         
  -2   3   8        134.69        130.53         3.51 o                         
  -1   3   8         44.95         52.30         2.31 o                         
   0   3   8         21.54         14.39         1.95 o                         
   1   3   8        171.57        189.47         5.09 o                         
   2   3   8        176.52        177.54         6.22 o                         
   3   3   8        269.35        243.57         8.35 o                         
   4   3   8         47.95         58.29         4.61 o                         
   5   3   8         21.75         18.59         3.69 o                         
   6   3   8          1.07          5.72         3.66 o                         
   7   3   8          4.25          7.42         4.14 o                         
   8   3   8          7.89          8.90         5.92 o                         
 -10   4   8          7.27         12.33         4.46 o                         
  -9   4   8         77.01         69.52         6.22 o                         
  -8   4   8         68.32         71.41         6.10 o                         
  -7   4   8         58.23         52.47         5.55 o                         
  -6   4   8          0.05         -2.04         2.04 o                         
  -5   4   8          8.80          8.22         3.43 o                         
  -4   4   8          9.09          9.84         1.78 o                         
  -3   4   8        142.32        146.90         4.28 o                         
  -2   4   8          0.53         -0.95         0.95 o                         
  -1   4   8         40.58         36.11         1.97 o                         
   0   4   8          2.07          2.97         1.16 o                         
   1   4   8         28.49         37.04         2.91 o                         
   2   4   8         31.54         33.24         3.03 o                         
   3   4   8         72.11         75.38         4.71 o                         
   4   4   8        247.55        215.14         8.39 o                         
   5   4   8          1.48         -2.82         2.82 o                         
   6   4   8          4.98         -2.68         3.30 o                         
   7   4   8          5.73          6.02         3.70 o                         
 -10   5   8          4.96          4.58         3.99 o                         
  -9   5   8          4.35          4.18         3.55 o                         
  -8   5   8         19.28         19.27         3.79 o                         
  -7   5   8         23.38         16.87         3.20 o                         
  -6   5   8         57.02         66.50         4.81 o                         
  -5   5   8         45.01         43.40         3.48 o                         
  -4   5   8          7.68          8.44         2.21 o                         
  -3   5   8         32.13         35.24         2.73 o                         
  -2   5   8          7.63          3.77         1.58 o                         
  -1   5   8        432.02        434.05         8.33 o                         
   0   5   8          0.04         -1.39         1.39 o                         
   1   5   8         11.21          7.80         1.91 o                         
   2   5   8         14.33         14.34         3.65 o                         
   3   5   8        111.55        121.64         6.50 o                         
   4   5   8         38.17         35.85         4.08 o                         
   5   5   8          5.30          4.40         3.94 o                         
   6   5   8          3.11          4.48         3.90 o                         
   7   5   8          2.29          1.87         4.76 o                         
 -10   6   8          0.07          4.08         7.68 o                         
  -9   6   8          1.55         -3.42         3.42 o                         
  -8   6   8          0.05          0.56         3.00 o                         
  -7   6   8        163.05        160.08         8.05 o                         
  -6   6   8         66.87         56.61         4.64 o                         
  -5   6   8          1.35         -1.97         1.97 o                         
  -4   6   8          0.98         -1.57         1.57 o                         
  -3   6   8          3.75          3.40         1.70 o                         
  -2   6   8          3.16         -1.32         1.55 o                         
  -1   6   8         47.24         42.25         3.05 o                         
   0   6   8          7.95          7.07         2.21 o                         
   1   6   8          2.50          4.25         2.07 o                         
   2   6   8        121.28        105.54         5.51 o                         
   3   6   8         50.03         47.06         4.12 o                         
   4   6   8          3.56          1.77         2.50 o                         
   5   6   8          1.86          0.20         2.91 o                         
   6   6   8          2.38          0.98         3.90 o                         
   7   6   8          4.92          6.29         7.29 o                         
  -9   7   8          0.96          6.30         4.00 o                         
  -8   7   8          3.04         -3.38         3.38 o                         
  -7   7   8         34.78         37.17         4.05 o                         
  -6   7   8         16.41         14.55         3.29 o                         
  -5   7   8         93.16         67.98         4.79 o                         
  -4   7   8        153.35        160.44         6.71 o                         
  -3   7   8          9.27          7.80         2.20 o                         
  -2   7   8         51.07         50.51         3.85 o                         
  -1   7   8        346.64        340.47         9.25 o                         
   0   7   8         34.28         38.71         3.76 o                         
   1   7   8         40.05         36.37         3.87 o                         
   2   7   8         63.55         71.79         5.25 o                         
   3   7   8        306.07        337.90        11.27 o                         
   4   7   8         51.80         50.08         5.05 o                         
   5   7   8          7.04          2.61         3.35 o                         
   6   7   8         13.60         15.72         3.81 o                         
  -9   8   8          1.51         -3.91         3.91 o                         
  -8   8   8          0.04         -2.71         3.21 o                         
  -7   8   8          3.36         -3.06         3.21 o                         
  -6   8   8          0.36          0.54         2.95 o                         
  -5   8   8         64.50         64.96         5.16 o                         
  -4   8   8          3.15          0.07         2.04 o                         
  -3   8   8        101.35        113.48         6.01 o                         
  -2   8   8          8.17          6.47         2.17 o                         
  -1   8   8          9.95          8.11         2.36 o                         
   0   8   8        297.39        288.62        10.23 o                         
   1   8   8        545.51        561.20        15.20 o                         
   2   8   8        106.75        105.00         8.30 o                         
   3   8   8         22.27         28.31         4.48 o                         
   4   8   8         34.42         29.59         4.74 o                         
   5   8   8         43.54         47.18         5.61 o                         
   6   8   8          5.41          9.04         6.56 o                         
  -8   9   8          1.50         -3.00         3.00 o                         
  -7   9   8          4.60         -2.44         3.73 o                         
  -6   9   8         16.57         12.22         3.66 o                         
  -5   9   8         35.62         44.48         4.76 o                         
  -4   9   8          0.74         -1.89         2.02 o                         
  -3   9   8          0.18         -2.73         2.73 o                         
  -2   9   8          1.99          5.60         2.49 o                         
  -1   9   8         33.27         49.46         4.32 o                         
   0   9   8         31.57         19.90         3.58 o                         
   1   9   8          7.05          7.55         3.79 o                         
   2   9   8          2.87          5.03         3.28 o                         
   3   9   8         54.73         57.05         5.73 o                         
   4   9   8         52.81         60.75         6.20 o                         
   5   9   8         56.39         64.19         6.44 o                         
  -8  10   8          1.32         -4.33         4.33 o                         
  -7  10   8          1.71         -1.12         4.13 o                         
  -6  10   8          5.87          8.87         4.94 o                         
  -5  10   8         38.92         39.81         5.22 o                         
  -4  10   8          8.54          7.03         2.86 o                         
  -3  10   8         11.22          7.58         3.05 o                         
  -2  10   8         13.33         19.08         3.36 o                         
  -1  10   8          0.15          3.23         2.78 o                         
   0  10   8         16.09         11.80         3.69 o                         
   1  10   8          2.14         -0.97         3.11 o                         
   2  10   8          5.43          4.51         3.55 o                         
   3  10   8        213.16        229.56        19.50 o                         
   4  10   8         39.63         38.39         5.69 o                         
   5  10   8          0.02          3.87         4.34 o                         
  -7  11   8          1.37         -1.14         4.13 o                         
  -6  11   8         17.08         15.82         4.27 o                         
  -5  11   8          0.41         -1.46         3.10 o                         
  -4  11   8          0.22         -2.69         2.69 o                         
  -3  11   8         43.51         50.06         4.63 o                         
  -2  11   8         14.61         11.87         3.58 o                         
  -1  11   8         10.34          6.80         3.47 o                         
   0  11   8          0.00         -2.80         2.80 o                         
   1  11   8          0.02         -2.55         2.55 o                         
   2  11   8          2.71          2.48         3.48 o                         
   3  11   8         53.40         47.50         6.14 o                         
   4  11   8          0.00          7.07         4.62 o                         
  -6  12   8          0.88         -3.87         3.87 o                         
  -5  12   8          1.74          7.97         3.63 o                         
  -4  12   8          0.18          0.04         3.15 o                         
  -3  12   8          1.84          2.48         3.31 o                         
  -2  12   8          0.38         -2.97         3.11 o                         
  -1  12   8          1.54          4.45         3.09 o                         
   0  12   8         26.19         19.04         4.30 o                         
   1  12   8          3.38          5.71         3.46 o                         
   2  12   8         18.69         29.01         5.90 o                         
   3  12   8         17.04         18.15         5.59 o                         
  -5  13   8         11.82          7.14         4.27 o                         
  -4  13   8         24.25         22.56         5.16 o                         
  -3  13   8          0.04         -2.13         5.73 o                         
  -2  13   8         16.46         17.35         4.74 o                         
  -1  13   8          0.03         -2.34         3.89 o                         
   0  13   8          4.77          9.69         4.22 o                         
   1  13   8         10.82         11.53         3.97 o                         
   2  13   8          1.19          4.22         5.46 o                         
  -3  14   8          4.60          5.78         4.64 o                         
  -2  14   8          3.35          3.42         3.81 o                         
  -1  14   8          0.20         -4.18         4.18 o                         
  -2 -14   9          8.25          0.72         6.24 o                         
  -1 -14   9          3.08         -4.97         4.97 o                         
   0 -14   9          1.71         -4.29         5.51 o                         
  -4 -13   9         46.81         40.41        12.77 o                         
  -3 -13   9          1.99         -0.86         4.60 o                         
  -2 -13   9          0.02         -2.54         3.63 o                         
  -1 -13   9          4.88         -2.01         4.41 o                         
   0 -13   9          1.80          2.97         4.70 o                         
   1 -13   9          0.29         -4.85         4.85 o                         
   2 -13   9          3.21          9.53         5.71 o                         
  -6 -12   9         12.43         16.41        12.43 o                         
  -5 -12   9         12.49         15.36         6.08 o                         
  -4 -12   9          9.73          3.72         4.05 o                         
  -3 -12   9          8.89          2.47         3.40 o                         
  -2 -12   9          4.10          4.98         3.48 o                         
  -1 -12   9          0.91         -3.09         3.09 o                         
   0 -12   9         10.24          4.73         4.00 o                         
   1 -12   9          0.24         -3.18         5.47 o                         
   2 -12   9          0.68          3.43         4.14 o                         
   3 -12   9         14.17         20.59         6.69 o                         
   4 -12   9          7.43         17.83         6.66 o                         
  -6 -11   9         32.62         26.44         5.70 o                         
  -5 -11   9          6.61          1.27         4.54 o                         
  -4 -11   9         50.76         56.97         6.13 o                         
  -3 -11   9          8.44         16.03         3.61 o                         
  -2 -11   9         26.11         27.70         3.84 o                         
  -1 -11   9         13.19         13.42         3.06 o                         
   0 -11   9         28.25         23.69         3.26 o                         
   1 -11   9          0.62          3.30         3.07 o                         
   2 -11   9          0.01          0.33         3.62 o                         
   3 -11   9          0.00          2.08         4.31 o                         
   4 -11   9          3.55          5.53         4.72 o                         
  -7 -10   9          3.02          1.92         9.53 o                         
  -6 -10   9          6.86          8.58         4.71 o                         
  -5 -10   9          2.54         -1.83         3.60 o                         
  -4 -10   9         31.73         36.52         4.21 o                         
  -3 -10   9          8.03          8.70         2.63 o                         
  -2 -10   9         33.40         25.39         3.48 o                         
  -1 -10   9         16.08         12.72         2.94 o                         
   0 -10   9         29.94         39.98         3.97 o                         
   1 -10   9         10.59         11.67         3.10 o                         
   2 -10   9         22.14         11.84         3.45 o                         
   3 -10   9          0.02          0.42         2.43 o                         
   4 -10   9          1.59          2.79         3.78 o                         
   5 -10   9          1.52          4.97         5.28 o                         
  -8  -9   9          7.12          4.46         6.15 o                         
  -7  -9   9         16.13         16.77         4.77 o                         
  -6  -9   9          5.89          7.84         4.35 o                         
  -5  -9   9          5.62          1.91         2.74 o                         
  -4  -9   9          7.18          8.78         3.19 o                         
  -3  -9   9         46.93         53.36         4.25 o                         
  -2  -9   9         21.99         25.63         3.31 o                         
  -1  -9   9          3.56          4.77         2.44 o                         
   0  -9   9        148.39        152.24         6.40 o                         
   1  -9   9          0.56         -1.80         1.80 o                         
   2  -9   9          0.01         -1.85         2.30 o                         
   3  -9   9         12.09          8.88         3.81 o                         
   4  -9   9          5.57          5.35         3.04 o                         
   5  -9   9          7.62          9.06         3.95 o                         
   6  -9   9         20.25         20.69         6.39 o                         
  -8  -8   9          0.33          5.96         5.69 o                         
  -7  -8   9         39.48         34.47         4.78 o                         
  -6  -8   9          4.43          4.97         3.35 o                         
  -5  -8   9          1.32         -0.42         2.47 o                         
  -4  -8   9          0.66         -2.24         2.24 o                         
  -3  -8   9         38.45         44.98         3.86 o                         
  -2  -8   9          1.49          1.32         2.26 o                         
  -1  -8   9        369.89        395.06        10.76 o                         
   0  -8   9        253.58        264.69         8.65 o                         
   1  -8   9          4.30          0.96         2.04 o                         
   2  -8   9         12.84         13.95         2.84 o                         
   3  -8   9          1.31          0.84         2.58 o                         
   4  -8   9          5.80          2.10         2.79 o                         
   5  -8   9          0.74          1.37         2.92 o                         
   6  -8   9         35.01         34.45         7.06 o                         
  -9  -7   9          0.30          0.26         5.54 o                         
  -8  -7   9          0.17         -0.26         3.57 o                         
  -7  -7   9          3.51          0.98         3.03 o                         
  -6  -7   9          3.13          2.36         2.62 o                         
  -5  -7   9         45.66         44.89         5.15 o                         
  -4  -7   9         56.13         42.84         3.95 o                         
  -3  -7   9         41.61         40.22         3.28 o                         
  -2  -7   9         46.48         50.65         3.64 o                         
  -1  -7   9        118.63        121.42         5.89 o                         
   0  -7   9         54.30         44.39         3.59 o                         
   1  -7   9         12.71         15.71         2.39 o                         
   2  -7   9         41.05         47.77         5.03 o                         
   3  -7   9          7.09          6.17         2.64 o                         
   4  -7   9          0.55         -2.03         2.74 o                         
   5  -7   9          8.32          7.51         3.33 o                         
   6  -7   9         22.03         26.16         6.26 o                         
  -9  -6   9          0.01          0.37         5.04 o                         
  -8  -6   9          5.18          4.11         3.80 o                         
  -7  -6   9         17.23         21.51         4.21 o                         
  -6  -6   9          0.20         -1.55         2.90 o                         
  -5  -6   9          0.23          8.75         2.90 o                         
  -4  -6   9          7.45          7.31         2.55 o                         
  -3  -6   9        217.75        224.57         7.13 o                         
  -2  -6   9          2.48          1.34         1.83 o                         
  -1  -6   9         42.99         44.64         3.35 o                         
   0  -6   9          0.79         -0.76         1.60 o                         
   1  -6   9        359.70        332.90        11.60 o                         
   2  -6   9        342.08        358.61        10.81 o                         
   3  -6   9         84.64         85.37         5.16 o                         
   4  -6   9          9.70          3.99         2.47 o                         
   5  -6   9         40.97         42.04         4.60 o                         
   6  -6   9          2.66          1.64         3.43 o                         
   7  -6   9         10.14          7.07         5.40 o                         
  -9  -5   9          0.27          1.14         3.83 o                         
  -8  -5   9          6.08          8.75         4.04 o                         
  -7  -5   9          8.66          5.64         3.49 o                         
  -6  -5   9        148.52        159.46         7.49 o                         
  -5  -5   9         21.45         24.34         3.26 o                         
  -4  -5   9          6.31          2.75         2.22 o                         
  -3  -5   9        359.80        350.30         8.51 o                         
  -2  -5   9         45.39         48.86         3.03 o                         
  -1  -5   9          5.50          6.13         1.92 o                         
   0  -5   9         23.14         27.99         2.66 o                         
   1  -5   9        401.92        364.66         8.94 o                         
   2  -5   9          7.13         10.11         2.46 o                         
   3  -5   9          5.02          5.38         2.40 o                         
   4  -5   9         22.60         29.89         3.69 o                         
   5  -5   9          5.01         14.16         3.79 o                         
   6  -5   9         14.83         11.92         3.65 o                         
   7  -5   9          2.01          4.68         4.51 o                         
 -10  -4   9          2.49          7.72         6.44 o                         
  -9  -4   9          8.88          4.75         4.10 o                         
  -8  -4   9          4.35         -3.04         3.20 o                         
  -7  -4   9         52.51         52.59         5.08 o                         
  -6  -4   9        167.00        171.04         9.11 o                         
  -5  -4   9          0.12         -2.07         2.07 o                         
  -4  -4   9         95.55        104.48         6.64 o                         
  -3  -4   9          1.43          1.98         1.97 o                         
  -2  -4   9          6.42          3.30         1.56 o                         
  -1  -4   9          0.08         -1.07         1.07 o                         
   0  -4   9        106.31        100.54         4.72 o                         
   1  -4   9         19.65         19.77         2.34 o                         
   2  -4   9          8.02         10.33         2.23 o                         
   3  -4   9        361.57        326.49        10.52 o                         
   4  -4   9        132.74        139.03         6.74 o                         
   5  -4   9          7.24          5.04         3.48 o                         
   6  -4   9          9.09         11.74         4.32 o                         
   7  -4   9          0.00         -3.36         4.46 o                         
 -10  -3   9          0.12          1.86         5.22 o                         
  -9  -3   9          1.52          2.37         4.03 o                         
  -8  -3   9          0.00         -0.80         3.18 o                         
  -7  -3   9         49.48         63.31         5.49 o                         
  -6  -3   9         17.21         15.44         3.09 o                         
  -5  -3   9         40.79         48.59         3.93 o                         
  -4  -3   9        134.24        144.17         6.06 o                         
  -3  -3   9          7.91          7.53         1.75 o                         
  -2  -3   9        197.70        231.01         6.48 o                         
  -1  -3   9        456.34        408.49         8.43 o                         
   0  -3   9         14.16         17.25         1.88 o                         
   1  -3   9          1.65          1.27         1.43 o                         
   2  -3   9         59.19         58.58         3.97 o                         
   3  -3   9        795.81        807.78        18.12 o                         
   4  -3   9         61.17         71.50         5.08 o                         
   5  -3   9         30.29         31.00         4.46 o                         
   6  -3   9          2.38         -1.29         3.32 o                         
   7  -3   9          8.76          7.54         3.93 o                         
 -10  -2   9          2.32          1.36         4.03 o                         
  -9  -2   9         13.98         14.73         3.63 o                         
  -8  -2   9         79.14         81.37         5.39 o                         
  -7  -2   9         14.08         22.03         3.42 o                         
  -6  -2   9          3.59          3.69         2.12 o                         
  -5  -2   9        208.09        215.73         7.21 o                         
  -4  -2   9         62.48         51.67         3.26 o                         
  -3  -2   9        217.45        225.05         6.06 o                         
  -2  -2   9         72.97         85.67         3.92 o                         
  -1  -2   9        149.21        153.79         3.89 o                         
   0  -2   9        115.31        114.01         3.82 o                         
   1  -2   9          0.31         -0.98         1.35 o                         
   2  -2   9        167.14        172.11         6.29 o                         
   3  -2   9        426.63        444.99        11.22 o                         
   4  -2   9         33.31         45.62         4.28 o                         
   5  -2   9         77.65         82.95         5.93 o                         
   6  -2   9          1.04         -2.86         2.86 o                         
   7  -2   9          8.78          2.84         3.74 o                         
 -10  -1   9          0.28         -0.05         3.92 o                         
  -9  -1   9          6.11          9.56         3.99 o                         
  -8  -1   9         21.21         27.05         3.96 o                         
  -7  -1   9        188.95        202.02         8.14 o                         
  -6  -1   9          2.06          3.38         2.22 o                         
  -5  -1   9         44.01         45.14         3.48 o                         
  -4  -1   9         10.55          8.42         1.80 o                         
  -3  -1   9         27.79         23.67         1.77 o                         
  -2  -1   9         17.55         20.24         1.54 o                         
  -1  -1   9         29.21         28.18         1.67 o                         
   0  -1   9        162.60        198.81         4.55 o                         
   1  -1   9          6.06         12.62         1.88 o                         
   2  -1   9         51.49         51.27         3.26 o                         
   3  -1   9         35.56         35.60         3.83 o                         
   4  -1   9        122.66        136.18         7.10 o                         
   5  -1   9        139.27        129.69         7.26 o                         
   6  -1   9          3.96          6.58         2.99 o                         
   7  -1   9          4.09         12.08         4.84 o                         
 -10   0   9         31.31         32.26         4.86 o                         
  -9   0   9          5.22          9.27         3.24 o                         
  -8   0   9         19.25         25.56         3.56 o                         
  -7   0   9         66.54         70.22         4.88 o                         
  -6   0   9         16.96         18.60         2.94 o                         
  -5   0   9          0.00         -0.94         1.82 o                         
  -4   0   9          1.33         -1.41         1.43 o                         
  -3   0   9         33.70         38.97         1.97 o                         
  -2   0   9          0.07          0.13         0.99 o                         
  -1   0   9        222.95        216.33         4.56 o                         
   0   0   9          1.89         -0.91         0.91 o                         
   1   0   9         69.35         67.33         3.22 o                         
   2   0   9          3.00          1.33         1.78 o                         
   3   0   9         51.36         35.57         3.53 o                         
   4   0   9        394.95        401.03        13.76 o                         
   5   0   9         77.92         86.86         5.77 o                         
   6   0   9          0.60          0.29         2.59 o                         
   7   0   9         41.23         40.79         5.45 o                         
 -10   1   9          0.28          0.89         4.02 o                         
  -9   1   9         71.23         72.73         5.76 o                         
  -8   1   9          1.67          1.73         2.50 o                         
  -7   1   9         13.56          8.75         2.97 o                         
  -6   1   9         56.89         52.89         3.69 o                         
  -5   1   9        483.07        501.57        12.03 o                         
  -4   1   9        174.43        180.02         5.26 o                         
  -3   1   9        299.59        341.82         6.41 o                         
  -2   1   9         15.82         11.63         1.36 o                         
  -1   1   9        174.64        181.24         4.10 o                         
   0   1   9         13.87         18.03         1.50 o                         
   1   1   9        264.34        258.77         6.13 o                         
   2   1   9          8.21          6.33         1.95 o                         
   3   1   9         31.61         36.45         3.68 o                         
   4   1   9         20.96         27.42         3.52 o                         
   5   1   9         53.93         49.53         4.50 o                         
   6   1   9          7.06         17.74         3.54 o                         
   7   1   9         54.28         69.90         8.61 o                         
 -10   2   9         53.70         42.13         5.84 o                         
  -9   2   9          8.96          4.58         4.11 o                         
  -8   2   9          3.91          2.10         2.77 o                         
  -7   2   9          1.22         -0.86         2.30 o                         
  -6   2   9         48.94         50.44         3.80 o                         
  -5   2   9        106.71        102.50         4.87 o                         
  -4   2   9         23.15         28.76         2.31 o                         
  -3   2   9        346.28        327.65         6.26 o                         
  -2   2   9          3.67          0.99         1.05 o                         
  -1   2   9          0.08         -0.16         1.02 o                         
   0   2   9         74.86         72.93         2.70 o                         
   1   2   9         28.36         25.43         2.03 o                         
   2   2   9         51.45         50.50         3.21 o                         
   3   2   9          1.53         -1.65         1.65 o                         
   4   2   9         73.02         78.39         6.86 o                         
   5   2   9          8.37         11.39         3.60 o                         
   6   2   9          1.44          3.50         3.25 o                         
   7   2   9          7.95          7.81         4.24 o                         
 -10   3   9          2.71         12.91         4.71 o                         
  -9   3   9         27.79         31.98         4.77 o                         
  -8   3   9         41.67         39.62         4.92 o                         
  -7   3   9        133.79        142.34         7.36 o                         
  -6   3   9         17.09         15.57         2.84 o                         
  -5   3   9          0.39         -1.64         1.64 o                         
  -4   3   9         10.69          6.83         1.77 o                         
  -3   3   9        717.65        722.68        11.69 o                         
  -2   3   9        277.60        261.72         5.19 o                         
  -1   3   9        108.14        114.18         3.58 o                         
   0   3   9        463.29        484.67         8.29 o                         
   1   3   9        108.37        109.28         4.14 o                         
   2   3   9          4.05         -0.79         1.61 o                         
   3   3   9         29.60         23.83         3.22 o                         
   4   3   9          5.95          4.27         2.67 o                         
   5   3   9         29.46         31.34         4.07 o                         
   6   3   9         36.73         39.15         5.07 o                         
   7   3   9          0.10          2.52         4.30 o                         
 -10   4   9          0.11          5.56         4.95 o                         
  -9   4   9         66.79         65.19         7.03 o                         
  -8   4   9         73.92         86.16         9.34 o                         
  -7   4   9          0.20          1.60         2.67 o                         
  -6   4   9          6.23          6.54         2.32 o                         
  -5   4   9        105.52        115.59         5.50 o                         
  -4   4   9          8.89         11.53         2.46 o                         
  -3   4   9        374.80        355.45         7.11 o                         
  -2   4   9        221.85        227.07         5.18 o                         
  -1   4   9        187.20        175.25         4.61 o                         
   0   4   9          0.00         -0.83         1.14 o                         
   1   4   9          5.21          2.99         1.64 o                         
   2   4   9        115.13        127.68         6.08 o                         
   3   4   9          0.00         -0.52         2.75 o                         
   4   4   9         92.27         85.49         6.01 o                         
   5   4   9          0.11         -0.69         2.89 o                         
   6   4   9          3.07         -0.64         3.32 o                         
   7   4   9          0.22         -1.71         4.88 o                         
 -10   5   9          3.08          7.98         5.60 o                         
  -9   5   9          0.47          1.51         3.44 o                         
  -8   5   9         29.72         21.38         3.96 o                         
  -7   5   9        134.13        140.95         7.54 o                         
  -6   5   9         42.62         38.13         4.08 o                         
  -5   5   9        127.63        128.55         6.05 o                         
  -4   5   9         15.08         11.53         2.67 o                         
  -3   5   9        241.72        228.76         6.75 o                         
  -2   5   9          7.05         10.35         1.77 o                         
  -1   5   9        417.58        422.71         8.19 o                         
   0   5   9        325.88        330.42         8.09 o                         
   1   5   9        870.70        831.79        17.08 o                         
   2   5   9        152.62        167.27         7.11 o                         
   3   5   9          2.99         -0.48         2.09 o                         
   4   5   9          4.61          3.67         2.79 o                         
   5   5   9          0.31          2.61         3.52 o                         
   6   5   9          6.05          8.31         4.42 o                         
   7   5   9          5.30          7.79         4.77 o                         
  -9   6   9          0.71         -2.37         3.16 o                         
  -8   6   9          0.07         -2.79         2.79 o                         
  -7   6   9          2.78          4.99         3.06 o                         
  -6   6   9         10.15          9.31         2.80 o                         
  -5   6   9         10.16          7.81         2.63 o                         
  -4   6   9         23.01         19.61         3.12 o                         
  -3   6   9         25.60         29.01         2.91 o                         
  -2   6   9         91.81         86.39         4.69 o                         
  -1   6   9        725.15        719.10        14.95 o                         
   0   6   9        527.75        535.22        13.28 o                         
   1   6   9         58.34         63.82         5.00 o                         
   2   6   9        313.08        282.75        10.15 o                         
   3   6   9          7.87          9.02         2.84 o                         
   4   6   9         13.67         13.78         3.65 o                         
   5   6   9          0.00         -2.94         2.94 o                         
   6   6   9          0.59          1.22         4.13 o                         
  -9   7   9         13.25          8.48         4.03 o                         
  -8   7   9         10.64         12.62         3.41 o                         
  -7   7   9          4.11          1.01         2.72 o                         
  -6   7   9          0.80         -2.10         2.10 o                         
  -5   7   9          2.01          1.36         2.58 o                         
  -4   7   9          1.74         -1.59         2.07 o                         
  -3   7   9         14.31          6.71         2.40 o                         
  -2   7   9          5.98          2.99         2.10 o                         
  -1   7   9         22.90         15.70         2.66 o                         
   0   7   9         31.07         32.25         3.64 o                         
   1   7   9        408.92        422.26        16.33 o                         
   2   7   9        355.03        364.96        14.08 o                         
   3   7   9         91.94         98.21         9.36 o                         
   4   7   9         49.28         43.39         5.13 o                         
   5   7   9          0.13         -2.82         2.82 o                         
   6   7   9         10.87         12.31         4.99 o                         
  -9   8   9          2.03          4.00         5.56 o                         
  -8   8   9         15.96         23.71         4.34 o                         
  -7   8   9          0.36         -3.12         3.74 o                         
  -6   8   9          3.53          7.00         3.89 o                         
  -5   8   9          0.83         -1.98         3.31 o                         
  -4   8   9         33.17         28.48         3.85 o                         
  -3   8   9         31.40         23.86         3.12 o                         
  -2   8   9         69.34         65.35         4.59 o                         
  -1   8   9         23.21         20.39         3.49 o                         
   0   8   9         13.37         11.32         2.69 o                         
   1   8   9        269.08        274.49        11.31 o                         
   2   8   9         83.10         87.54         6.52 o                         
   3   8   9         50.99         53.14         5.76 o                         
   4   8   9         18.15         10.49         3.80 o                         
   5   8   9          2.20          1.34         4.14 o                         
  -8   9   9          4.40          1.74         3.94 o                         
  -7   9   9          1.16         -2.45         3.30 o                         
  -6   9   9         21.11         17.56         4.11 o                         
  -5   9   9          2.73         -2.93         3.65 o                         
  -4   9   9          0.44         -2.37         2.37 o                         
  -3   9   9          0.69         -2.08         2.26 o                         
  -2   9   9          7.58          8.40         3.03 o                         
  -1   9   9         34.76         35.99         4.06 o                         
   0   9   9         36.44         24.62         3.81 o                         
   1   9   9        102.85        118.22         9.56 o                         
   2   9   9          2.65          5.85         3.42 o                         
   3   9   9        102.52        110.99         9.21 o                         
   4   9   9         85.93         95.23         7.45 o                         
   5   9   9          8.70          8.26         4.12 o                         
  -7  10   9          2.09          8.75         5.84 o                         
  -6  10   9          6.12         -2.53         4.02 o                         
  -5  10   9          0.04         -3.14         3.14 o                         
  -4  10   9          0.05         -2.28         2.28 o                         
  -3  10   9          2.91          0.12         2.75 o                         
  -2  10   9        130.77        133.23         7.34 o                         
  -1  10   9         33.15         30.99         4.09 o                         
   0  10   9          7.81          4.70         2.88 o                         
   1  10   9          0.03          1.30         2.94 o                         
   2  10   9         11.06          7.99         3.75 o                         
   3  10   9         16.04         23.13         7.00 o                         
   4  10   9          8.81         12.03         4.78 o                         
  -7  11   9          0.14          2.17         4.24 o                         
  -6  11   9          7.17          0.10         4.20 o                         
  -5  11   9          0.05         -2.88         2.88 o                         
  -4  11   9         27.25         24.01         4.18 o                         
  -3  11   9         13.39         10.48         3.61 o                         
  -2  11   9         16.64         15.21         3.37 o                         
  -1  11   9         26.36         27.52         4.16 o                         
   0  11   9          0.32         -1.10         3.14 o                         
   1  11   9         12.93         11.24         4.18 o                         
   2  11   9          7.23          0.21         3.55 o                         
   3  11   9          3.24          9.75         5.43 o                         
  -6  12   9         40.16         56.02         7.21 o                         
  -5  12   9          8.65          8.94         4.46 o                         
  -4  12   9          6.71         10.71         5.47 o                         
  -3  12   9          0.39         -3.10         3.10 o                         
  -2  12   9          4.03          1.11         3.28 o                         
  -1  12   9          6.91          2.58         3.21 o                         
   0  12   9          0.03         -3.74         3.74 o                         
   1  12   9          9.81          9.78         5.08 o                         
   2  12   9          2.78         -4.01         4.01 o                         
  -4  13   9          2.57          0.45         4.23 o                         
  -3  13   9          3.05          0.46         3.80 o                         
  -2  13   9         13.88          8.67         4.62 o                         
  -1  13   9          1.59          0.03         3.85 o                         
   0  13   9          0.47          1.65         3.03 o                         
   1  13   9          0.66         12.64         4.77 o                         
  -3 -13  10          0.00          1.89         5.79 o                         
  -2 -13  10         10.27          8.24         4.94 o                         
  -1 -13  10          2.52          5.23         4.35 o                         
   0 -13  10          0.90          0.46         4.89 o                         
   1 -13  10          4.88          2.48         5.52 o                         
  -5 -12  10          8.86          3.35         5.57 o                         
  -4 -12  10         17.91         19.16         8.64 o                         
  -3 -12  10          0.64         -0.40         3.92 o                         
  -2 -12  10          2.10         -1.97         3.14 o                         
  -1 -12  10          0.06         -0.16         3.23 o                         
   0 -12  10         31.27         29.50         4.98 o                         
   1 -12  10          3.17          1.13         4.78 o                         
   2 -12  10          0.02          1.67         5.58 o                         
   3 -12  10          1.12          3.55         5.26 o                         
  -6 -11  10          0.02         -5.09         5.32 o                         
  -5 -11  10          3.89         -1.53         5.36 o                         
  -4 -11  10          1.51          3.70         4.06 o                         
  -3 -11  10          5.77          9.62         3.51 o                         
  -2 -11  10         72.47         58.15         4.69 o                         
  -1 -11  10          6.80          6.91         2.85 o                         
   0 -11  10          2.97          1.72         3.09 o                         
   1 -11  10          8.13         12.32         3.73 o                         
   2 -11  10          8.91          7.67         4.75 o                         
   3 -11  10          9.97         12.03         5.49 o                         
   4 -11  10          4.60          2.85         5.01 o                         
  -7 -10  10          0.31          3.17         5.55 o                         
  -6 -10  10          0.89         -0.27         3.49 o                         
  -5 -10  10          0.31         -0.64         3.50 o                         
  -4 -10  10          0.22         -2.12         3.57 o                         
  -3 -10  10         44.99         44.66         4.20 o                         
  -2 -10  10        218.01        228.88         9.03 o                         
  -1 -10  10         46.29         40.65         4.72 o                         
   0 -10  10         13.65         14.82         2.82 o                         
   1 -10  10          1.31          4.47         2.82 o                         
   2 -10  10          7.07          4.10         2.96 o                         
   3 -10  10          0.92          5.83         3.13 o                         
   4 -10  10          0.03          1.26         4.28 o                         
  -8  -9  10          3.27          7.97        12.23 o                         
  -7  -9  10          2.43         -1.25         3.69 o                         
  -6  -9  10          7.83          3.63         3.22 o                         
  -5  -9  10          1.85         -1.56         3.71 o                         
  -4  -9  10        104.76        107.18         6.84 o                         
  -3  -9  10          3.60          0.66         2.54 o                         
  -2  -9  10         33.54         31.31         4.14 o                         
  -1  -9  10          0.20          3.34         2.19 o                         
   0  -9  10         17.87         17.98         2.83 o                         
   1  -9  10         38.84         54.52         4.78 o                         
   2  -9  10          6.46          5.56         3.00 o                         
   3  -9  10         11.80         10.79         2.99 o                         
   4  -9  10         14.92          7.59         3.71 o                         
   5  -9  10          1.38          3.15         4.41 o                         
  -8  -8  10          9.61          8.95         5.13 o                         
  -7  -8  10         28.67         23.47         4.87 o                         
  -6  -8  10          6.79          2.72         3.00 o                         
  -5  -8  10          9.02         11.91         3.40 o                         
  -4  -8  10          1.27         -1.46         2.35 o                         
  -3  -8  10          0.82          2.13         2.21 o                         
  -2  -8  10        174.26        169.93         7.85 o                         
  -1  -8  10         94.24         98.09         5.53 o                         
   0  -8  10        179.33        172.98         6.65 o                         
   1  -8  10         83.07         87.22         6.15 o                         
   2  -8  10         65.97         63.02         4.70 o                         
   3  -8  10         12.22         17.22         3.24 o                         
   4  -8  10          1.61          6.54         3.44 o                         
   5  -8  10         43.38         39.72         6.01 o                         
   6  -8  10         15.85         29.84         8.50 o                         
  -9  -7  10          2.81          0.39        10.59 o                         
  -8  -7  10         25.44         20.50         6.37 o                         
  -7  -7  10          4.29          5.45         3.78 o                         
  -6  -7  10          5.12          2.39         3.12 o                         
  -5  -7  10          0.35         -3.68         4.07 o                         
  -4  -7  10          8.19          4.99         2.64 o                         
  -3  -7  10          9.07          9.04         2.74 o                         
  -2  -7  10         65.79         67.38         4.42 o                         
  -1  -7  10        128.81        129.58         6.61 o                         
   0  -7  10         41.85         50.21         3.64 o                         
   1  -7  10          2.02          1.59         2.26 o                         
   2  -7  10          1.47         -1.89         1.92 o                         
   3  -7  10         73.09         79.70         5.40 o                         
   4  -7  10         35.96         31.70         4.07 o                         
   5  -7  10          1.45          2.14         4.03 o                         
   6  -7  10         10.85          9.77         4.44 o                         
  -9  -6  10          4.66          3.35         5.26 o                         
  -8  -6  10         35.23         42.50         5.58 o                         
  -7  -6  10          4.13          7.06         3.31 o                         
  -6  -6  10         21.29         27.73         3.85 o                         
  -5  -6  10        248.51        245.56         9.60 o                         
  -4  -6  10         96.46         91.24         5.18 o                         
  -3  -6  10         26.39         21.86         2.74 o                         
  -2  -6  10        146.27        162.33         6.67 o                         
  -1  -6  10         40.95         48.31         3.50 o                         
   0  -6  10        175.62        185.70         6.58 o                         
   1  -6  10        467.48        470.59        11.68 o                         
   2  -6  10        156.02        152.64         6.95 o                         
   3  -6  10          0.76          0.79         2.57 o                         
   4  -6  10        106.03        116.57         7.05 o                         
   5  -6  10         36.33         43.96         6.05 o                         
   6  -6  10          0.03          3.07         4.38 o                         
  -9  -5  10          0.08          0.98         4.33 o                         
  -8  -5  10          0.88         -0.15         3.45 o                         
  -7  -5  10          0.66         -2.68         2.68 o                         
  -6  -5  10         16.96         18.67         3.53 o                         
  -5  -5  10          5.14          4.32         2.62 o                         
  -4  -5  10         13.54         11.44         2.74 o                         
  -3  -5  10          5.36          2.85         1.90 o                         
  -2  -5  10         65.62         80.69         4.28 o                         
  -1  -5  10          2.76          0.65         1.57 o                         
   0  -5  10        114.67        126.56         4.95 o                         
   1  -5  10        129.57        143.57         6.07 o                         
   2  -5  10         74.37         83.92         5.02 o                         
   3  -5  10        111.84        108.20         5.98 o                         
   4  -5  10         73.35         73.07         6.61 o                         
   5  -5  10         92.80         87.20         6.75 o                         
   6  -5  10          4.54         -0.94         3.46 o                         
  -9  -4  10          0.78         -3.97         3.97 o                         
  -8  -4  10          1.21         -0.72         3.83 o                         
  -7  -4  10          2.13         -0.39         3.17 o                         
  -6  -4  10          9.59         10.00         3.16 o                         
  -5  -4  10         36.72         30.72         4.47 o                         
  -4  -4  10         20.11         22.89         2.96 o                         
  -3  -4  10        123.81        135.91         5.26 o                         
  -2  -4  10         99.59        102.19         4.75 o                         
  -1  -4  10         50.80         46.86         3.16 o                         
   0  -4  10        236.36        237.46        12.12 o                         
   1  -4  10        188.19        179.00         6.72 o                         
   2  -4  10         11.94         16.30         2.86 o                         
   3  -4  10          2.62          6.26         2.59 o                         
   4  -4  10         29.49         24.63         4.02 o                         
   5  -4  10         21.91         18.04         4.49 o                         
   6  -4  10          3.46          5.74         3.99 o                         
   7  -4  10          0.45          1.61         5.53 o                         
 -10  -3  10          5.47          3.71         5.69 o                         
  -9  -3  10         48.31         35.41         5.15 o                         
  -8  -3  10          0.00          1.47         3.34 o                         
  -7  -3  10         44.13         49.87         6.88 o                         
  -6  -3  10          5.26          2.84         2.95 o                         
  -5  -3  10         60.56         57.45         4.35 o                         
  -4  -3  10         24.80         25.18         3.08 o                         
  -3  -3  10         20.67         17.28         2.09 o                         
  -2  -3  10         89.57         82.07         3.89 o                         
  -1  -3  10        166.57        186.65         5.90 o                         
   0  -3  10        536.97        566.74        14.15 o                         
   1  -3  10        194.31        201.18         7.54 o                         
   2  -3  10        503.47        498.73        12.94 o                         
   3  -3  10          0.11         -0.25         2.09 o                         
   4  -3  10         27.26         27.11         4.14 o                         
   5  -3  10          0.28         -0.10         2.83 o                         
   6  -3  10          7.90          8.95         4.00 o                         
   7  -3  10          9.43          3.99         4.64 o                         
 -10  -2  10          0.32          2.12         5.06 o                         
  -9  -2  10         14.22         12.92         5.28 o                         
  -8  -2  10          3.72          4.02         3.39 o                         
  -7  -2  10          3.19          2.52         2.76 o                         
  -6  -2  10         16.68         14.62         3.29 o                         
  -5  -2  10          8.67          7.22         2.41 o                         
  -4  -2  10        177.37        193.08         7.29 o                         
  -3  -2  10        153.99        147.38         5.40 o                         
  -2  -2  10        204.58        209.82         6.33 o                         
  -1  -2  10         15.40         18.99         2.07 o                         
   0  -2  10         56.78         52.82         3.25 o                         
   1  -2  10         73.97         67.99         4.80 o                         
   2  -2  10        517.69        485.49        12.98 o                         
   3  -2  10          5.47          3.71         2.38 o                         
   4  -2  10          4.28          8.19         3.27 o                         
   5  -2  10          9.43          6.86         3.43 o                         
   6  -2  10         36.23         43.06         5.81 o                         
   7  -2  10          0.43          0.15         4.63 o                         
 -10  -1  10          0.14         -2.98         3.81 o                         
  -9  -1  10          2.42          2.32         3.26 o                         
  -8  -1  10         13.12         13.66         3.49 o                         
  -7  -1  10         50.72         49.91         4.26 o                         
  -6  -1  10         28.43         22.67         3.04 o                         
  -5  -1  10        298.27        313.13         8.56 o                         
  -4  -1  10        148.40        153.13         5.68 o                         
  -3  -1  10        421.78        417.08         8.24 o                         
  -2  -1  10        565.00        555.80         9.59 o                         
  -1  -1  10        275.49        265.50         5.31 o                         
   0  -1  10         36.80         33.56         2.16 o                         
   1  -1  10        318.90        323.51         8.18 o                         
   2  -1  10         86.32         77.59         4.24 o                         
   3  -1  10          0.39         -2.08         2.08 o                         
   4  -1  10          0.72          2.47         2.60 o                         
   5  -1  10         30.29         25.14         4.00 o                         
   6  -1  10          3.12          6.83         3.24 o                         
   7  -1  10          9.30          8.02         4.58 o                         
 -10   0  10          2.85         -2.70         4.11 o                         
  -9   0  10          0.93          1.31         3.30 o                         
  -8   0  10          3.39         -2.70         2.70 o                         
  -7   0  10         37.98         33.27         3.75 o                         
  -6   0  10          0.01         -2.15         2.15 o                         
  -5   0  10        117.71        121.48         5.45 o                         
  -4   0  10        252.70        255.50         7.15 o                         
  -3   0  10         44.93         46.44         2.29 o                         
  -2   0  10        146.43        158.14         4.01 o                         
  -1   0  10         15.96         11.12         1.42 o                         
   0   0  10         32.17         27.41         1.82 o                         
   1   0  10        407.29        383.82         9.03 o                         
   2   0  10         58.08         46.84         4.32 o                         
   3   0  10         47.28         51.62         5.06 o                         
   4   0  10          6.31          2.82         2.52 o                         
   5   0  10         28.90         26.51         4.00 o                         
   6   0  10         38.11         53.79         5.59 o                         
   7   0  10         15.16         12.57         4.53 o                         
 -10   1  10         20.97         10.82         6.51 o                         
  -9   1  10          6.11          8.30         3.89 o                         
  -8   1  10          8.85         11.58         3.00 o                         
  -7   1  10         16.59         16.41         3.08 o                         
  -6   1  10         22.13         18.60         2.98 o                         
  -5   1  10         67.40         76.97         4.40 o                         
  -4   1  10         37.16         35.46         2.62 o                         
  -3   1  10         13.77         23.05         1.78 o                         
  -2   1  10        374.12        361.99         6.27 o                         
  -1   1  10        214.30        180.45         4.35 o                         
   0   1  10          5.21          3.33         1.29 o                         
   1   1  10          1.05         -1.30         1.30 o
[truncated: 128,305 more chars]
